# Supplementary material for: A Novel Application of Mixed Effects Models for Reconciling Base-Pair Resolution 5-Methylcytosine and 5-Hydroxymethylcytosine Data in Neuroepigenetics
Source: Front Genet. 2019 Sep 10;10:801. doi: 10.3389/fgene.2019.00801 (PMC6748167; doi:10.3389/fgene.2019.00801)
Supplement: Supplementary Material — List of significant differential probes, including those from interaction term modeling (5mC_5hmC_interaction_probes.csv), those from separate models for each epigenetic mark (5mC_probes.csv, 5hmC_probes.csv), and those probes that overlapped between the separate models (5mC_5hmC_overlap_probes.csv). The code used to perform all analyses is provided as an Rmarkdown file (BS_oxBS_Analysis_Kochmanski.Rmd) and HTML file (BS_oxBS_Analysis_Kochmanski.html). Quality control figures from both control probe tests and ChAMP are provided in labeled folders (ChAMP_Raw, ChAMP_ssNoob, CHAMP_SVD_BS, CHAMP_SVD_OX, and Control_Probes). [file Presentation_1.zip › Output copy/5hmC_probes.csv]

	probe	.id	model.5mC.Estimate	model.5mC.Std..Error	model.5mC.t.value	model.5mC.Pr...t..	model.5hmC.Estimate	model.5hmC.Std..Error	model.5hmC.t.value	model.5hmC.Pr...t..	variables	fdr.5mC	fdr.5hmC	Genome_Build	chr	start	UCSC_RefGene_Name	UCSC_RefGene_Accession	UCSC_RefGene_Group	UCSC_CpG_Islands_Name	Relation_to_UCSC_CpG_Island	Phantom	DMR	Enhancer	HMM_Island	Regulatory_Feature_Name	Regulatory_Feature_Group	None_mean_beta_5hmC	AD_mean_beta_5hmC
72	cg02253760	cg02253760	-0.197364408954855	0.165798700255563	-1.19038574277505	0.242931051804196	2.21617123950702	0.348151797616242	6.36553151435927	4.35556068657148e-07	Disease_cat.sep2	0.921765897824183	0.0612126143330069	37	3	147077616				chr3:147077115-147077672	Island		CDMR	NA	3:148560306-148560362			0.246370637095896	0.143227565559027
69	cg02150218	cg02150218	-0.191275693873129	0.151127765616741	-1.26565554047959	0.215066444264534	1.9858571924109	0.351080524616728	5.65641513319157	3.27154924636704e-06	Disease_cat.sep2	0.912437418094989	0.221869730517181	37	6	157341044	ARID1B	NM_017519;NM_175863;NM_020732	Body;Body;Body	chr6:157342060-157343075	N_Shore			TRUE				0.107426548572685	0.159832442625031
55	cg01817230	cg01817230	-0.324822737191492	0.105948608725095	-3.06585184175764	0.00447247446275013	1.77908591084261	0.331634213879747	5.36460303666894	7.54871391342689e-06	Disease_cat.sep2	0.705451277800718	0.221869730517181	37	X	153594995	FLNA	NM_001110556;NM_001456	Body;Body	chrX:153598874-153600604	N_Shelf			TRUE	X:153248136-153248190			0.179378324652073	0.116146503639643
516	cg23383149	cg23383149	-0.114326117744476	0.0550299905319435	-2.07752384907485	0.0461263537213767	0.464379231214392	0.0868774151747023	5.34522384535232	7.98016015210721e-06	Disease_cat.sep2	0.829473480286817	0.221869730517181	37	14	24909125	SDR39U1	NM_020195;NM_015299	3'UTR;3'UTR	chr14:24911411-24912119	N_Shelf			NA				0.137686245235205	0.162130850677494
522	cg23880533	cg23880533	0.418809707252172	0.147636212505778	2.83676816238958	0.00796149889552462	-1.74823588735607	0.332387326411585	-5.25963461432126	1.02008125923059e-05	Disease_cat.sep2	0.742369287896071	0.221869730517181	37	12	124896079	NCOR2	NM_006312;NM_001077261	Body;Body					TRUE	12:123462027-123462377	12:124896039-124897188	Unclassified	0.167739822269386	0.100512370050122
155	cg05406334	cg05406334	0.395480898895707	0.0849377299453106	4.65612748480974	5.7412331558846e-05	-0.563044967311059	0.107199197428853	-5.25232446525306	1.04169827934328e-05	Disease_cat.sep2	0.413900373761209	0.221869730517181	37	4	665518				chr4:667273-667601	N_Shore			NA				0.204973144636827	0.131474193634922
110	cg03773731	cg03773731	0.060104368512334	0.0300137136823278	2.00256353307334	0.0540368413369639	-0.242259442197532	0.0463230384176131	-5.22978307280938	1.11128286718124e-05	Disease_cat.sep2	0.839071723431013	0.221869730517181	37	19	15310387	NOTCH3	NM_000435	Body	chr19:15310519-15312027	N_Shore			NA				0.236156951830409	0.137450389375485
58	cg01820665	cg01820665	0.387587373385783	0.0864354583655678	4.48412469505896	9.36475035883793e-05	-1.60601965644441	0.311127074104232	-5.161941181327	1.35001890431793e-05	Disease_cat.sep2	0.433459266721379	0.221869730517181	37	22	23909177				chr22:23908322-23909178	Island			TRUE	22:22238129-22239178			0.251221466217883	0.1733396960775
425	cg17527975	cg17527975	-0.0643971819824675	0.135109874638417	-0.476628241679656	0.636969500354581	1.65251472573147	0.321676819124617	5.13718933875458	1.44934430238417e-05	Disease_cat.sep2	0.976672987040424	0.221869730517181	37	8	142192487	DENND3	NM_014957	Body					NA	8:142261619-142261751	8:142191523-142192837	Gene_Associated	0.309671371284192	0.231219404708764
565	cg27399125	cg27399125	-0.251287101190328	0.101416968185265	-2.47776191387703	0.0188745462962531	1.62612465960207	0.318387341916614	5.10737848374623	1.57870577218552e-05	Disease_cat.sep2	0.781397370156019	0.221869730517181	37	6	150378738				chr6:150378838-150379048	N_Shore			NA	6:150420353-150420829			0.104038429223896	0.187369913584022
19	cg00543474	cg00543474	0.197014485325367	0.046664610678621	4.22192497612817	0.000196422659326645	-0.408107511775419	0.081836334726072	-4.98687426729782	2.23010409375514e-05	Disease_cat.sep2	0.433459266721379	0.228482039875511	37	10	134260981	C10orf91	NM_173541	Body					TRUE		10:134260247-134262214	Promoter_Associated_Cell_type_specific	0.30880244034219	0.231670265515094
466	cg20009461	cg20009461	0.466984173041821	0.143819173305238	3.24702306590726	0.00279986372514227	-0.598040890998127	0.121075263708182	-4.93941431702796	2.55488258951933e-05	Disease_cat.sep2	0.689001186279419	0.228482039875511	37	17	80560634	FOXK2	NM_004514	3'UTR	chr17:80559025-80559450	S_Shore			NA	17:78153688-78154007			0.161798529693871	0.104676227785414
292	cg10658779	cg10658779	-0.182869795533494	0.107740012085716	-1.69732480991376	0.0996546201406248	1.6093169386972	0.329363904616987	4.88613632562029	2.97590327822485e-05	Disease_cat.sep2	0.869034540825469	0.228482039875511	37	10	77871675	C10orf11	NM_032024	Body	chr10:77872083-77872305	N_Shore			TRUE	10:77541609-77541682			0.158959196743198	0.12031131119594
254	cg08762603	cg08762603	-0.134095587058678	0.133964619585344	-1.00097762732981	0.324587375200918	1.63655233097999	0.336126234475387	4.86886224020645	3.12671779509178e-05	Disease_cat.sep2	0.938324940575922	0.228482039875511	37	12	2031417								NA	12:1901537-1902184	12:2031291-2031595	Unclassified_Cell_type_specific	0.22645818976516	0.143708790716526
111	cg03785426	cg03785426	0.428671309854579	0.0931648197244874	4.60121439747613	6.71346390646936e-05	-0.690308670599904	0.141952249473142	-4.8629639414803	3.1799369977975e-05	Disease_cat.sep2	0.413900373761209	0.228482039875511	37	12	124419970	DNAH10	NM_207437	Body	chr12:124421581-124422163	N_Shore			NA				0.163428289243153	0.127642621170964
185	cg06644515	cg06644515	0.257257422126321	0.103573920926378	2.48380499478419	0.0186107044846545	-0.400190554848976	0.0823565860199564	-4.85924167317963	3.21398527221766e-05	Disease_cat.sep2	0.78124297909036	0.228482039875511	37	1	173834831	SNORD47	NR_002746;NR_002578;NR_003938;NR_003940;NR_003944;NR_003939	TSS1500;Body;TSS1500;TSS1500;TSS200;TSS1500	chr1:173837172-173837917	N_Shelf			NA				0.246039681611144	0.140713429513271
307	cg11173246	cg11173246	-0.292169466173728	0.140261135745434	-2.08303935812982	0.0455868530118886	1.61710372865586	0.332949063029368	4.85691028514241	3.23549543236821e-05	Disease_cat.sep2	0.828385148104191	0.228482039875511	37	11	841376	TSPAN4	NM_001025238;NM_021128;NM_003271;NM_001025239	TSS1500;Body;TSS1500;TSS1500	chr11:842293-843396	N_Shore			NA		11:841226-841396	Unclassified_Cell_type_specific	0.226898018298146	0.142128132956465
248	cg08580014	cg08580014	0.347404114554191	0.104595528938638	3.32140501682437	0.00230351622615349	-1.43264825084731	0.297953133897564	-4.80830066160626	3.71808322278014e-05	Disease_cat.sep2	0.678049669100243	0.228482039875511	37	10	118368634	PNLIPRP1	NM_006229	3'UTR	chr10:118368579-118369424	Island		CDMR	NA	10:118358593-118359414			0.147223098735463	0.110112215404328
300	cg10858791	cg10858791	0.131514033826801	0.104647110934086	1.25673831463572	0.218235826538568	1.63776560511713	0.341938433587367	4.78965054596202	3.9216825228522e-05	Disease_cat.sep2	0.912983682182072	0.228482039875511	37	5	6411286								NA	5:6464253-6464532			0.20761539838229	0.149423388150183
527	cg24595152	cg24595152	0.30956648988837	0.0615993001522938	5.02548712603908	1.99649067002201e-05	-0.39946349945886	0.0834865853107448	-4.78476270136118	3.97685086953229e-05	Disease_cat.sep2	0.413900373761209	0.228482039875511	37	3	43733831	ABHD5	NM_016006	Body	chr3:43731998-43733108	S_Shore			NA		3:43731735-43733858	Promoter_Associated	0.134169118923728	0.120440677875733
267	cg09168501	cg09168501	0.292491398887055	0.0714262298418607	4.09501382803822	0.000280320887437207	-0.460243773800334	0.0962818971330033	-4.78016935171682	4.02939821413838e-05	Disease_cat.sep2	0.448867614373004	0.228482039875511	37	1	170114243	METTL11B	NM_001136107	TSS1500					NA				0.183929345432863	0.114995081524673
133	cg04394724	cg04394724	0.260877011747275	0.0687207892339509	3.79618765522545	0.000641491433121065	-0.357019020512627	0.0750079210839889	-4.75975090834554	4.27146039581485e-05	Disease_cat.sep2	0.605157110158277	0.228482039875511	37	16	9202403	C16orf72	NM_014117	Body					TRUE				0.195684221178928	0.114888414866541
45	cg01570972	cg01570972	-0.12962765320217	0.125892730845933	-1.02966749812432	0.311133311398969	1.55856495468061	0.327747573654759	4.75538212930407	4.32510034077862e-05	Disease_cat.sep2	0.935543431624548	0.228482039875511	37	2	10090656	GRHL1	NM_198182	TSS1500	chr2:10090907-10092456	N_Shore			NA				0.201495710306434	0.151647148908594
128	cg04231643	cg04231643	-0.116243661502812	0.09988108288217	-1.16382059693871	0.253376286675121	1.52528450162955	0.321514981128114	4.74405421569383	4.46732264489133e-05	Disease_cat.sep2	0.924448294776362	0.228482039875511	37	11	1803975								TRUE				0.453307896004929	0.319425311026025
86	cg02813863	cg02813863	-0.352678062136919	0.124164885401548	-2.84040097968408	0.00789018273249046	1.57734140241785	0.333905859884193	4.72391051467296	4.73179795731572e-05	Disease_cat.sep2	0.742369287896071	0.228482039875511	37	12	12938287	APOLD1	NM_001130415;NM_030817	Body;TSS1500	chr12:12939713-12940391	N_Shore			NA				0.196180127081162	0.133412385085397
362	cg13905252	cg13905252	0.281374898083823	0.0719415762069057	3.91115837210158	0.000467337860429146	-0.630065161487001	0.133602062908882	-4.71598377875882	4.84008465186844e-05	Disease_cat.sep2	0.528382034064336	0.228482039875511	37	9	95376380	IPPK	NM_022755;NM_001012267	3'UTR;3'UTR					NA				0.111283486355695	0.162119222006034
482	cg20992180	cg20992180	0.239096196401162	0.0478079087951861	5.00118500111508	2.14050230451956e-05	-0.538572734209323	0.115174709192248	-4.67613713102887	5.42284195201168e-05	Disease_cat.sep2	0.413900373761209	0.228482039875511	37	11	71901864	FOLR1	NM_000802;NM_016729;NM_016724;NM_016725	5'UTR;TSS1500;5'UTR;5'UTR					NA				0.224289606664907	0.126518566843868
329	cg12445565	cg12445565	0.232885443384399	0.109599156999187	2.12488352794653	0.0416723991103333	-1.13183399406955	0.243319141905338	-4.65164386659675	5.81508155845025e-05	Disease_cat.sep2	0.823090094046921	0.228482039875511	37	7	89951738				chr7:89950258-89950778	S_Shore			NA				0.27715153641965	0.204375572852202
44	cg01567825	cg01567825	0.30802503405101	0.206982457222154	1.48816976175139	0.146809004691555	-1.70197081107829	0.366026305119558	-4.64985927861759	5.84473650888588e-05	Disease_cat.sep2	0.886771754437332	0.228482039875511	37	7	111368651	DOCK4	NM_014705	Body	chr7:111368366-111368665	Island			NA	7:111155585-111156280			0.27007083043544	0.193131301797479
52	cg01689404	cg01689404	0.196985979983017	0.143549914550272	1.37224728137355	0.179835036145244	-1.58013834119818	0.33988337198404	-4.64906044674755	5.85805946350302e-05	Disease_cat.sep2	0.899302198109243	0.228482039875511	37	17	35423942								TRUE	17:32497908-32498173			0.176491851885787	0.11024938621165
549	cg26097711	cg26097711	0.126402497395615	0.141874912587437	0.890943261851972	0.379822639419429	-0.35723941309202	0.0768885287631214	-4.64619909938198	5.90602884748593e-05	Disease_cat.sep2	0.945754852802783	0.228482039875511	37	15	64749577				chr15:64752626-64752850	N_Shelf			NA				0.384140733552848	0.302920756973978
448	cg18584803	cg18584803	-0.245323166460678	0.122984661295486	-1.99474604293343	0.0549266055785731	1.53693934408291	0.331552746349042	4.63558019352041	6.08748162399561e-05	Disease_cat.sep2	0.840293262469126	0.228482039875511	37	8	142441415	PTP4A3	NM_032611;NM_007079	3'UTR;3'UTR	chr8:142439683-142440547	S_Shore			NA	8:142510485-142510609	8:142440700-142442607	Unclassified	0.109834207527994	0.151211828811197
17	cg00437258	cg00437258	0.197529365851131	0.132297751111516	1.49306669381424	0.145528593066906	-1.56146948553457	0.337284214575121	-4.62953621325435	6.19321745388635e-05	Disease_cat.sep2	0.886771754437332	0.228482039875511	37	7	6449066	DAGLB	NM_001142936;NM_139179	3'UTR;3'UTR					NA	7:6415428-6415791			0.118779074874213	0.143692017330618
157	cg05489904	cg05489904	0.350243653898949	0.101104776536479	3.46416525407758	0.00157726354546978	-1.20891764980058	0.261342350555598	-4.62580078288304	6.25947521076824e-05	Disease_cat.sep2	0.659723337549933	0.228482039875511	37	5	147257219	SCGB3A2	NM_054023	TSS1500					NA				0.194355552055677	0.125945129615181
74	cg02326285	cg02326285	0.232616215959299	0.125858482766138	1.84823629561411	0.0741280334653018	-1.46774077768124	0.317636977688881	-4.62081206149386	6.34906089545246e-05	Disease_cat.sep2	0.855662631358395	0.228482039875511	37	14	79111719	NRXN3	NM_004796	5'UTR					TRUE	14:78181242-78181513			0.144983230578051	0.198037102628374
103	cg03594868	cg03594868	0.447105880642802	0.172321131558983	2.59460854625229	0.0143358499902055	-1.62400538301498	0.352564044657932	-4.60627057018997	6.6175100568528e-05	Disease_cat.sep2	0.768876535067329	0.228482039875511	37	19	18234829	MAST3	NM_015016	Body	chr19:18234710-18234912	Island			NA	19:18095414-18096031	19:18234666-18234832	Unclassified_Cell_type_specific	0.28236855260899	0.179140670668343
550	cg26121639	cg26121639	0.488525339148085	0.117522457138115	4.15686798118899	0.000235769708104949	-1.34853748552505	0.293304064277064	-4.59774564954947	6.78008868916934e-05	Disease_cat.sep2	0.433459266721379	0.228482039875511	37	10	131639315	EBF3	NM_001005463	Body	chr10:131638564-131638840	S_Shore			NA	10:131528929-131529789			0.287863835633683	0.182831326596686
82	cg02705011	cg02705011	-0.121545839432396	0.0911913256184668	-1.33286624147705	0.192289580486266	1.43778868438458	0.312988311047481	4.59374562446985	6.85773178040437e-05	Disease_cat.sep2	0.902520899516546	0.228482039875511	37	18	76752660	SALL3	NM_171999	Body	chr18:76751939-76755549	Island			NA	18:74853024-74856691			0.258242381946143	0.14562011636009
9	cg00167076	cg00167076	-0.0441621898243842	0.102170574679058	-0.432239810367203	0.668559059572252	1.46445167146184	0.31902670102933	4.59037336604376	6.92387372445561e-05	Disease_cat.sep2	0.979290548287828	0.228482039875511	37	3	12938944	IQSEC1	NM_014869;NM_001134382	3'UTR;3'UTR	chr3:12940753-12941134	N_Shore			NA				0.187835036175608	0.264958475003221
21	cg00668103	cg00668103	0.346600180548292	0.0937654282249324	3.69646027442906	0.000842619236350753	-0.690768119862944	0.150671843061522	-4.5845866475589	7.03884832867908e-05	Disease_cat.sep2	0.605157110158277	0.228482039875511	37	7	100084730	C7orf51	NM_173564	Body	chr7:100086074-100086286	N_Shore			NA				0.234933476643824	0.107887521027833
371	cg14196195	cg14196195	0.431537066743374	0.103662801860316	4.1628921753906	0.000231822290681581	-0.677565565378771	0.147989943860839	-4.57845680390227	7.16270443430945e-05	Disease_cat.sep2	0.433459266721379	0.228482039875511	37	12	133434316	CHFR	NM_001161345;NM_001161347;NM_018223;NM_001161346;NM_001161344	Body;Body;Body;Body;Body	chr12:133429925-133430579	S_Shelf			NA	12:131944389-131944559			0.292538904372819	0.165257597568816
11	cg00232827	cg00232827	0.331922190031007	0.172025797899329	1.92949077454796	0.0628664064598634	-1.64212699501119	0.35890741899458	-4.57534982032788	7.22630464200103e-05	Disease_cat.sep2	0.848386909561636	0.228482039875511	37	5	172096764	NEURL1B	NM_001142651	Body	chr5:172096731-172097386	Island			NA	5:172029344-172030049			0.169161744389759	0.11764954685537
508	cg22787468	cg22787468	0.324317707185887	0.0756014916309393	4.2898321208938	0.000162248719594394	-0.545267797641797	0.119231790692267	-4.57317460784525	7.27116412314823e-05	Disease_cat.sep2	0.433459266721379	0.228482039875511	37	17	27309113	SEZ6	NM_001098635;NM_178860	Body;Body	chr17:27312969-27313283	N_Shelf			NA		17:27308791-27309795	Unclassified_Cell_type_specific	0.212467274517494	0.131439003223648
91	cg03108176	cg03108176	0.231707958220095	0.125982030840995	1.839214344088	0.0754792681318422	-1.60574573529544	0.352303693557935	-4.55784530408673	7.59522080076047e-05	Disease_cat.sep2	0.856089089661361	0.228482039875511	37	1	204966000	NFASC	NM_001005388;NM_001160331;NM_015090;NM_001160332	Body;Body;Body;Body					NA				0.212154792039424	0.139331944970547
118	cg04003871	cg04003871	0.409662250175108	0.144068708345678	2.84351997653902	0.00782943247685722	-1.44971708953362	0.318457092488846	-4.55231528430913	7.71560173519955e-05	Disease_cat.sep2	0.742369287896071	0.228482039875511	37	2	241290895				chr2:241293841-241294408	N_Shelf			NA	2:240939448-240939792			0.269469213640835	0.172077323761817
144	cg04963607	cg04963607	-0.0544725414104401	0.136563020159829	-0.398882079106681	0.692714581876651	1.46711983094865	0.322651911277049	4.54706691536963	7.83159873032374e-05	Disease_cat.sep2	0.981673636372101	0.228482039875511	37	7	598459	PRKAR1B	NM_001164759;NM_001164762;NM_001164758;NM_001164760;NM_001164761;NM_002735	Body;Body;Body;Body;Body;Body	chr7:599089-599327	N_Shore			NA				0.465912771046263	0.35394092261204
16	cg00415665	cg00415665	0.0891666090724591	0.139601018253469	0.638724632441879	0.527693374821644	1.64325711319135	0.361475896715242	4.54596593610736	7.85615035144437e-05	Disease_cat.sep2	0.966656334458561	0.228482039875511	37	8	123875036	ZHX2	NM_014943	5'UTR					NA	8:123944179-123944510			0.454249436825579	0.329749393205164
345	cg13260377	cg13260377	0.361646820164059	0.130225530894541	2.7770807896105	0.00922335610075134	-1.53173652406168	0.337005431132432	-4.54513898756652	7.87464125735886e-05	Disease_cat.sep2	0.746437307844504	0.228482039875511	37	6	31592983	BAT2	NM_080686	Body	chr6:31587779-31589024	S_Shelf			NA				0.178634633841307	0.268487734246021
465	cg19864808	cg19864808	0.567118560987963	0.13110331393998	4.32573780131595	0.000146621433680614	-0.541980101496691	0.119828223840071	-4.52297534026746	8.38660922920792e-05	Disease_cat.sep2	0.433459266721379	0.228482039875511	37	6	31938773	STK19	NR_026717;NM_032454;NM_004197;NM_005510	TSS200;TSS1500;TSS1500;Body	chr6:31939730-31940559	N_Shore			NA				0.142595130462594	0.235770444311927
479	cg20711695	cg20711695	0.347600300325303	0.0920596538674188	3.77581585116435	0.000678351079054445	-0.531143971646071	0.117594432363838	-4.5167442111775	8.53638806299952e-05	Disease_cat.sep2	0.605157110158277	0.228482039875511	37	4	124698165	LOC285419	NR_027106;NR_027105	Body;Body					TRUE				0.114611351752565	0.101520739974168
315	cg11890301	cg11890301	0.290803496975305	0.0820765296131056	3.54307739796142	0.00127649129176966	-0.531404262296295	0.118002585626414	-4.50332727435883	8.867941159508e-05	Disease_cat.sep2	0.63660870987853	0.228482039875511	37	3	124732775	HEG1	NM_020733	Body			low-CpG:126215092-126215522		NA				0.104181589306562	0.109563117438268
398	cg15380873	cg15380873	-0.133688810545508	0.0941580087945499	-1.41983472523525	0.165634757961367	1.53708638463974	0.341814088632452	4.49684912283573	9.03255746525664e-05	Disease_cat.sep2	0.894021564033494	0.228482039875511	37	X	135632060	VGLL1	NM_016267;NR_030631	Body;TSS1500					NA				0.136520505202604	0.169199235786149
335	cg12802093	cg12802093	0.330425562286711	0.0846740420533225	3.90232418665722	0.000478891456439634	-0.513486665054449	0.114269546353166	-4.49364403239554	9.1151165719325e-05	Disease_cat.sep2	0.528382034064336	0.228482039875511	37	7	129399249				chr7:129402220-129402791	N_Shelf			NA				0.290685935766904	0.174572977879233
554	cg26318502	cg26318502	0.514835939802663	0.120456608646429	4.27403648158349	0.000169633200965814	-0.905359638788678	0.201542321360516	-4.49215644970757	9.1536881165329e-05	Disease_cat.sep2	0.433459266721379	0.228482039875511	37	5	172152291								NA	5:172084792-172084897			0.180590465652224	0.136874066484993
451	cg18739166	cg18739166	0.303319527682508	0.118290368994339	2.56419461923416	0.0154086483560312	-1.4293535685277	0.318366987697825	-4.48964127488104	9.21927182174503e-05	Disease_cat.sep2	0.773600006104629	0.228482039875511	37	3	3866752	LRRN1	NM_020873	5'UTR					TRUE				0.102346493019308	0.146383120454418
40	cg01371631	cg01371631	0.0888711264491072	0.108971092528831	0.815547723590953	0.420981085435169	-1.48256493670969	0.330361888622838	-4.48769966441946	9.27021751013234e-05	Disease_cat.sep2	0.951544775283867	0.228482039875511	37	20	57267176	NPEPL1	NM_024663	TSS1500	chr20:57267527-57268420	N_Shore			NA				0.168498177825175	0.10854616969021
236	cg08267629	cg08267629	0.443867282982642	0.216155084095284	2.05346677289802	0.0485459627462821	-1.636598076095	0.364889786219843	-4.48518467192438	9.33662237618942e-05	Disease_cat.sep2	0.831843939810694	0.228482039875511	37	19	3697922	PIP5K1C	NM_012398	Body	chr19:3697837-3698378	Island			NA	19:3648852-3649378			0.234750896075318	0.131517277908276
116	cg03865604	cg03865604	0.367283856441031	0.101708043747048	3.61115839917715	0.00106225966854191	-1.32437392034429	0.295722140727758	-4.47844019079892	9.51703316914538e-05	Disease_cat.sep2	0.606409929675982	0.228482039875511	37	12	121717886	CAMKK2	NM_172215;NM_172216;NM_006549;NM_172214;NM_153499;NM_153500;NM_172226	5'UTR;5'UTR;5'UTR;5'UTR;5'UTR;5'UTR;5'UTR					NA	12:120202118-120202331			0.183851028296854	0.12226848985997
164	cg05872570	cg05872570	-0.142184667895313	0.194231243699737	-0.732038086082159	0.469643860645182	1.52486561685661	0.340787557390656	4.47453430674586	9.62308564222902e-05	Disease_cat.sep2	0.9594613441671	0.228482039875511	37	10	126305930				chr10:126303794-126304213	S_Shore			NA	10:126295812-126296050			0.181969706628241	0.115396477960881
320	cg12112151	cg12112151	0.430167347117728	0.138071885179613	3.11553178663517	0.00393742663240725	-0.79566156925531	0.178250920785358	-4.46371646076044	9.92295239704702e-05	Disease_cat.sep2	0.700544224580147	0.228482039875511	37	14	104161272	KLC1	NM_182923;NM_001130107	Body;Body	chr14:104165051-104165278	N_Shelf			NA	14:103230964-103231040			0.103367160763936	0.104439293244395
523	cg23930114	cg23930114	0.483191765956587	0.102448057874713	4.71645608497036	4.83356410568419e-05	-0.463722472732715	0.103951265379513	-4.46096034559776	0.000100008166207405	Disease_cat.sep2	0.413900373761209	0.228482039875511	37	14	93419209	ITPK1	NM_001142593;NM_014216;NM_001142594	Body;Body;Body					NA	14:92488717-92489071	14:93417564-93419297	Unclassified	0.329358644880038	0.251646266554514
174	cg06214126	cg06214126	0.444774026780834	0.096749720273661	4.5971608550678	6.79138531015173e-05	-0.554176343748991	0.124377061632728	-4.45561533995243	0.000101535468768506	Disease_cat.sep2	0.413900373761209	0.228482039875511	37	10	71082222	HK1	NM_033500;NM_000188;NM_033498;NM_033497;NM_033496	Body;Body;Body;Body;Body	chr10:71077946-71079377	S_Shelf			NA				0.219097281504388	0.108131494720047
553	cg26311782	cg26311782	0.349727267946246	0.188340399559933	1.85688927475678	0.0728515937431476	-1.57747537419816	0.35504610983921	-4.44301551399211	0.000105227659243948	Disease_cat.sep2	0.855459433839897	0.228482039875511	37	10	712032	DIP2C	NM_014974	Body	chr10:711896-712395	Island			TRUE	10:701897-702033			0.187086260493645	0.132802391456371
228	cg07995091	cg07995091	0.0923907478634645	0.146156081622441	0.632137553482953	0.531931839955199	-1.53886394764517	0.346415651833298	-4.44224716608851	0.000105457057706596	Disease_cat.sep2	0.967270263915807	0.228482039875511	37	20	60966227	CABLES2	NM_031215	Body	chr20:60969000-60969286	N_Shelf			NA	20:60399221-60400096			0.221343896065144	0.295474031877944
404	cg15574810	cg15574810	0.46997733535135	0.107011406653986	4.39184335620398	0.000121636533126845	-0.509887434254015	0.114800166847859	-4.44152171773192	0.000105674101793155	Disease_cat.sep2	0.433459266721379	0.228482039875511	37	7	73600935	EIF4H	NM_022170;NM_031992	Body;Body					NA				0.196791253521205	0.105604957277115
256	cg08789970	cg08789970	0.0417999552461754	0.0918688652012746	0.454995880863406	0.652282783415205	1.34536765005682	0.304647191553586	4.41614985254239	0.000113549207250329	Disease_cat.sep2	0.9773447395183	0.235756675317129	37	2	201050370								TRUE				0.191708398958922	0.10611937580064
567	cg27640020	cg27640020	0.202655541568155	0.148951564184908	1.36054658222037	0.183468073295626	-1.51584373100961	0.344017463259672	-4.40629878683053	0.000116760779080429	Disease_cat.sep2	0.900586655126437	0.235756675317129	37	19	19002253	GDF1	NM_001492;NM_198207;NM_021267	5'UTR;Body;Body	chr19:19006031-19007546	N_Shelf			NA		19:19002150-19002404	Unclassified_Cell_type_specific	0.190272109461095	0.316804256790327
13	cg00298324	cg00298324	-0.315628854756857	0.177635301082452	-1.7768363204471	0.0854102126508224	1.31139257499914	0.297863318321594	4.40266556616839	0.000117967771169918	Disease_cat.sep2	0.86515782660759	0.235756675317129	37	20	822788	FAM110A	NM_207121;NM_001042353	5'UTR;5'UTR	chr20:821674-822500	S_Shore			NA	20:769656-770999	20:821751-822801	Unclassified	0.144116180975492	0.209094950190808
378	cg14312114	cg14312114	0.248645402871347	0.176427217299521	1.40933698710002	0.168688823767713	-1.54439603205432	0.35127763461818	-4.39651113494032	0.000120040520882401	Disease_cat.sep2	0.894703271220532	0.235756675317129	37	17	80571580				chr17:80571395-80571701	Island			NA	17:78164591-78164990			0.163615671200205	0.1131874922472
35	cg01233948	cg01233948	0.283892436463165	0.129652300016052	2.18964442920039	0.0362012120540579	-1.49221952960089	0.339546146386861	-4.39474735755279	0.000120641147462073	Disease_cat.sep2	0.819414300086517	0.235756675317129	37	15	31318495	TRPM1	NM_002420	Body	chr15:31318285-31318532	Island			NA	15:29105578-29105824			0.349522687776124	0.227355817421218
491	cg21244116	cg21244116	0.541923873761581	0.139493167501515	3.88494923061874	0.000502435094182416	-1.1098608561462	0.252566652548609	-4.39432856613004	0.000120784195819689	Disease_cat.sep2	0.539802139949017	0.235756675317129	37	9	140729241	EHMT1	NM_024757	Body	chr9:140728478-140729896	Island			NA	9:139848009-139849760			0.10778031639712	0.11460419916481
481	cg20984972	cg20984972	0.306615857408574	0.112687517445823	2.72093896784962	0.0105789144155071	-0.577371293064135	0.131455650033457	-4.39213752255751	0.00012153533551497	Disease_cat.sep2	0.753293611947902	0.235756675317129	37	19	3390125	NFIC	NM_005597;NM_205843	Body;Body	chr19:3387963-3388203	S_Shore			NA				0.190013034198312	0.120686098140355
299	cg10829629	cg10829629	0.0874050861787288	0.0864794501474705	1.01070353742629	0.319982555341207	-0.426238469212724	0.0973405934683864	-4.37883573569083	0.000126195531444732	Disease_cat.sep2	0.936922178073589	0.235756675317129	37	10	88717494	MMRN2	NM_024756;NM_003087	TSS200;TSS1500					TRUE		10:88717399-88717673	Unclassified_Cell_type_specific	0.509840557377348	0.369837874156596
14	cg00386725	cg00386725	-0.323741781356515	0.0907619541609933	-3.56693269056617	0.00119705300923501	1.32510797884896	0.302967347857766	4.37376498892897	0.000128018117703239	Disease_cat.sep2	0.620784623117637	0.235756675317129	37	1	18617791	IGSF21	NM_032880	Body					TRUE	1:18490198-18490450			0.204525053984256	0.135238989839614
89	cg02864619	cg02864619	-0.312670816445913	0.175109823137392	-1.78556982608902	0.0839562566692978	1.46860670003025	0.336251674323738	4.36758182091993	0.000130275742225503	Disease_cat.sep2	0.86515782660759	0.235756675317129	37	17	78933961	RPTOR	NM_001163034;NM_020761	Body;Body	chr17:78935043-78935307	N_Shore			TRUE				0.180173310431868	0.106335853778557
163	cg05863683	cg05863683	-0.353307117096921	0.153531767669489	-2.3011987841988	0.0282664131118774	1.45305295452579	0.332897174500187	4.36487019364888	0.000131278180059733	Disease_cat.sep2	0.803236489956879	0.235756675317129	37	7	1912471	MAD1L1	NM_003550;NM_001013837;NM_001013836	Body;Body;Body	chr7:1913829-1914077	N_Shore			NA	7:1878790-1879247			0.186163588915345	0.150280970193585
449	cg18682923	cg18682923	0.370933055182298	0.0806440605035428	4.59963266812442	6.74376354914944e-05	-0.498185841510106	0.114162319444366	-4.36383777006987	0.000131661846090215	Disease_cat.sep2	0.413900373761209	0.235756675317129	37	5	137687713	KDM3B	NM_016604	TSS1500	chr5:137688146-137689054	N_Shore			NA		5:137687442-137688555	Promoter_Associated	0.307300985770102	0.198007004964803
314	cg11874331	cg11874331	0.272552977079613	0.143959042000731	1.89326751061756	0.067689680977227	-1.43025205199976	0.328419478382414	-4.35495500767579	0.000135008891279085	Disease_cat.sep2	0.848386909561636	0.235756675317129	37	17	7486562	MPDU1	NM_004870;NR_024603	TSS1500;TSS1500	chr17:7486285-7487431	Island			TRUE	17:7427022-7428155			0.451081240190706	0.314907431000801
536	cg24998879	cg24998879	0.519412117892988	0.0795050553565606	6.53307032569882	2.71833328450262e-07	-0.430123654942723	0.0989813607372522	-4.34550153421809	0.000138663252628185	Disease_cat.sep2	0.0191015920735357	0.235756675317129	37	6	113971911								TRUE				0.106849404551878	0.151039214276608
172	cg06102242	cg06102242	0.124295532545157	0.146493021533446	0.848474085960321	0.402678324722803	-1.55929485524188	0.359084788517367	-4.34241411806969	0.000139877749006976	Disease_cat.sep2	0.949128901851336	0.235756675317129	37	16	84336383	WFDC1	NM_021197	Body					TRUE	16:82893884-82893947			0.310376362939665	0.199290050006507
170	cg05949331	cg05949331	0.20028377535936	0.161789878131743	1.23792525015855	0.225037677572998	-1.5388207171915	0.354485587170042	-4.34099656766397	0.000140438881071789	Disease_cat.sep2	0.916137562453237	0.235756675317129	37	8	143666563								NA	8:143663493-143664313			0.15393613899874	0.103839938325006
218	cg07690127	cg07690127	-0.0668831879974158	0.167322909474705	-0.399725227151437	0.692099838074642	1.45980124588463	0.336489641743167	4.3383244676484	0.000141502668586787	Disease_cat.sep2	0.981673636372101	0.235756675317129	37	7	2077293	MAD1L1	NM_003550;NM_001013837;NM_001013836	Body;Body;Body					NA	7:2043748-2043887	7:2077107-2077508	Unclassified_Cell_type_specific	0.106483125532536	0.188886930070039
195	cg06802565	cg06802565	0.526107108057438	0.104211388546713	5.04846078143956	1.86924937839515e-05	-0.69849645790499	0.161089273623303	-4.33608298177804	0.000142401153993882	Disease_cat.sep2	0.413900373761209	0.235756675317129	37	1	68788961								TRUE				0.148000572039098	0.200557377271424
290	cg10494397	cg10494397	0.102774498511793	0.041749446048929	2.46169729752448	0.0195926931934729	-0.207784045994197	0.0479639267292227	-4.33208997184966	0.000144015693654014	Disease_cat.sep2	0.781665647680587	0.235756675317129	37	4	15593854	CC2D2A	NM_001080522	Body					TRUE				0.208091279792393	0.158962629029793
234	cg08224785	cg08224785	0.34622148736464	0.0757611799101487	4.56990622077497	7.33908745722633e-05	-0.407962492259303	0.0943167347492345	-4.32545182298748	0.00014673983338512	Disease_cat.sep2	0.413900373761209	0.235756675317129	37	5	156696189	CYFIP2	NM_014376;NM_001037333;NM_001037332	TSS200;5'UTR;5'UTR	chr5:156692812-156693749	S_Shelf			NA				0.210585600312037	0.123370739557492
564	cg27176246	cg27176246	0.398837843788009	0.0940923151960741	4.23879296578994	0.000187324303650011	-0.512542961145998	0.118630784383997	-4.32048868097291	0.000148809742037709	Disease_cat.sep2	0.433459266721379	0.235756675317129	37	4	17871371	LCORL	NM_153686	Body					TRUE				0.185081417279755	0.116936604123144
327	cg12300957	cg12300957	0.540355063297481	0.103461863176344	5.22274630195362	1.13394285020374e-05	-1.26004559081104	0.292182331690129	-4.31253177946217	0.000152188469547365	Disease_cat.sep2	0.413900373761209	0.235756675317129	37	11	65651316	FIBP	NM_004214;NM_198897	3'UTR;3'UTR					NA				0.111216984385268	0.147666930445969
477	cg20679659	cg20679659	0.302333692154552	0.0711214011467488	4.25095241769393	0.000181024366255539	-0.38517809924198	0.0894578083021064	-4.30569568551469	0.000155151614108038	Disease_cat.sep2	0.433459266721379	0.235756675317129	37	8	71047113	NCOA2	NM_006540	Body					TRUE				0.157010332368728	0.205184936656763
321	cg12180893	cg12180893	0.379516949602292	0.101098229522893	3.75394259022463	0.00072022396762608	-0.492631455525771	0.114425872903031	-4.3052453350585	0.000155348806472848	Disease_cat.sep2	0.605157110158277	0.235756675317129	37	14	23794460	PABPN1	NM_004643	Body	chr14:23790212-23790659	S_Shelf	low-CpG:22864297-22864304		NA				0.105758527436348	0.147325127109803
141	cg04850284	cg04850284	-0.362276585790384	0.109823886086609	-3.29870485100742	0.00244526797807683	1.05509102425711	0.245150069455436	4.30385774150844	0.000155957939260395	Disease_cat.sep2	0.678049669100243	0.235756675317129	37	1	15707786	FHAD1	NM_052929	Body					NA	1:15580260-15580396			0.198016170268649	0.121304665393978
525	cg24368226	cg24368226	0.340776131390663	0.144108552076399	2.36471830769627	0.0244852440665083	-1.3797886588861	0.321107295529929	-4.29697075741929	0.000159016249213255	Disease_cat.sep2	0.794559467585387	0.235756675317129	37	15	100731456	ADAMTS17	NM_139057	Body					TRUE				0.112366450695265	0.17182021396632
6	cg00088844	cg00088844	0.0965981330368565	0.106152394165677	0.909994859711705	0.369846724570372	-0.215234862013921	0.0501665507418033	-4.29040583478998	0.000161986557828127	Disease_cat.sep2	0.94366651298238	0.235756675317129	37	12	52317349							RDMR	TRUE	12:50603549-50603743	12:52317074-52317565	Unclassified	0.435220731081164	0.354943591193591
489	cg21191275	cg21191275	0.261772495051254	0.121673240509588	2.15143850821189	0.0393457560279417	-1.49424325424692	0.348876918834964	-4.28300977673381	0.000165398470272018	Disease_cat.sep2	0.820727807222078	0.235756675317129	37	9	135907982	GTF3C5	NM_001122823;NM_012087	Body;Body	chr9:135905412-135906550	S_Shore			NA				0.101397274929987	0.136654954274786
246	cg08521187	cg08521187	0.361461543275527	0.111921914276286	3.22958685627228	0.00293023472939758	-1.30584244239464	0.305015770425728	-4.28122926421806	0.000166230369588322	Disease_cat.sep2	0.689001186279419	0.235756675317129	37	2	7570948				chr2:7571071-7571642	N_Shore			TRUE		2:7570638-7571813	Unclassified_Cell_type_specific	0.185520442893095	0.135502812098624
194	cg06801483	cg06801483	0.305151826408516	0.0771389184703119	3.95587379833382	0.00041291316994935	-0.503372145554826	0.11782362302065	-4.27225146069904	0.000170488253012176	Disease_cat.sep2	0.526994680839376	0.235756675317129	37	12	112226133	ALDH2	NM_000690	Body					TRUE				0.19877310197485	0.146837312442199
134	cg04622454	cg04622454	0.146993042821192	0.0775739335200672	1.89487674726675	0.0674688109369905	-0.373824640393999	0.0875221980962747	-4.27119803347251	0.000170994852088447	Disease_cat.sep2	0.848386909561636	0.235756675317129	37	9	140349128	NELF	NM_001130969;NM_015537;NM_001130971;NM_001130970	Body;Body;Body;Body	chr9:140349704-140349970	N_Shore			NA		9:140348122-140349146	Unclassified	0.129991367047928	0.122667497608543
403	cg15538809	cg15538809	0.212088808000842	0.0693808904923008	3.05687641792919	0.004576230323889	-0.454647137906869	0.106522304729479	-4.26809332619567	0.000172496567880916	Disease_cat.sep2	0.70796360685716	0.235756675317129	37	18	28658043	DSC2	NM_004949;NM_024422	Body;Body					NA				0.130923127656099	0.104886807766696
432	cg17878878	cg17878878	0.186522688819512	0.0826259915547743	2.25743359092838	0.0311707142235873	-0.691036040518153	0.162251362501491	-4.25904614829846	0.000176947101335199	Disease_cat.sep2	0.812236635861619	0.235756675317129	37	1	12805288	C1orf158	NM_152290	TSS1500					NA				0.195393443239468	0.105686935176614
192	cg06774595	cg06774595	0.50409645492863	0.130048455122387	3.87622024770866	0.000514686220573423	-1.17088384252752	0.275476494273727	-4.25039474099041	0.000181308682874837	Disease_cat.sep2	0.539802139949017	0.235756675317129	37	17	78081580	GAA	NM_001079804;NM_000152;NM_001079803	Body;Body;Body	chr17:78081350-78081738	Island			NA	17:75695959-75696321			0.143743693480435	0.138168787374288
447	cg18571412	cg18571412	0.36737105575738	0.122251124764048	3.00505256263636	0.00522142640640678	-1.34757718629304	0.317275468544132	-4.24734125356937	0.000182873237493198	Disease_cat.sep2	0.72113337290364	0.235756675317129	37	3	169337810	MECOM	NM_004991	Body					TRUE				0.185154453065762	0.154641149039045
563	cg27175943	cg27175943	-0.453361073727136	0.200209130138507	-2.26443755793503	0.0306885659760203	1.42769195941686	0.336696357562347	4.24029523144601	0.000186534423995155	Disease_cat.sep2	0.811026615343788	0.235756675317129	37	16	85334190								NA	16:83891543-83891791			0.26024374145484	0.142257963130342
373	cg14214165	cg14214165	0.518035519942021	0.14168758801599	3.65618137196011	0.000940195783127053	-0.712683174260171	0.168111005922743	-4.23936059598436	0.000187025461658162	Disease_cat.sep2	0.605157110158277	0.235756675317129	37	2	218777482	TNS1	NM_022648	5'UTR					TRUE				0.156698875887004	0.111692891316148
106	cg03668539	cg03668539	-0.23244493776768	0.132964205936973	-1.7481767828393	0.0903322367350655	1.43968944244151	0.339648139358916	4.23876734658084	0.000187337802558521	Disease_cat.sep2	0.866585819658208	0.235756675317129	37	19	7553324	PEX11G	NM_080662	Body	chr19:7553699-7554033	N_Shore			TRUE				0.221052510936157	0.142322249329591
216	cg07613994	cg07613994	0.284767415046303	0.120471815600074	2.36376793715499	0.0245382576526432	-1.40347311476118	0.331481253491248	-4.23394415213357	0.00018989631319389	Disease_cat.sep2	0.794970537631355	0.235756675317129	37	16	89634715				chr16:89632592-89632799	S_Shore			NA				0.100474194417645	0.119682581636916
389	cg14730524	cg14730524	0.116363619170135	0.0602880669244351	1.93012689088182	0.0627844367204077	-0.269356816585154	0.0636193177796949	-4.23388407775607	0.000189928396212119	Disease_cat.sep2	0.848386909561636	0.235756675317129	37	11	92617118	FAT3	NM_001008781	Body	chr11:92615835-92616668	S_Shore		RDMR	NA				0.15832405461579	0.119041600276741
369	cg14150687	cg14150687	0.214863186161075	0.0736223926101596	2.91844883796162	0.00649562784445135	-0.524738563957042	0.12396147306276	-4.23307783452503	0.000190359491261642	Disease_cat.sep2	0.737849642451178	0.235756675317129	37	10	73356962	CDH23	NM_052836;NM_022124	Body;Body					TRUE				0.109459065146502	0.161648586439959
32	cg01095389	cg01095389	0.48609569084109	0.124588958309303	3.90159527326905	0.0004798571228352	-0.567550208887664	0.134128074438535	-4.23140503032978	0.000191257008830377	Disease_cat.sep2	0.528382034064336	0.235756675317129	37	11	75511563	DGAT2	NM_032564	3'UTR					NA				0.236793920639357	0.164786630042541
183	cg06570843	cg06570843	0.167314724409924	0.0904854629637144	1.84907850310739	0.0740029590486757	-1.43781578226394	0.340263842016704	-4.22559086426045	0.000194409040309233	Disease_cat.sep2	0.855662631358395	0.235756675317129	37	4	120243252	FABP2	NM_000134	1stExon					NA				0.197388127184152	0.129371713227654
237	cg08271907	cg08271907	0.204682383242606	0.132767417386122	1.5416612544879	0.13330324179914	-1.45998091529298	0.345673110844166	-4.22358832518843	0.000195506473850029	Disease_cat.sep2	0.884293960906025	0.235756675317129	37	8	142250257								TRUE		8:142250196-142250304	Unclassified_Cell_type_specific	0.143156174668507	0.102208321046289
496	cg21829116	cg21829116	0.217031225735528	0.0931715673580324	2.32937184475536	0.0265285171002643	-1.02565306393571	0.243416150179178	-4.21357852870786	0.00020108414755722	Disease_cat.sep2	0.797635551862814	0.235756675317129	37	7	105337724	ATXN7L1	NM_020725	Body					TRUE	7:105124932-105125034			0.189864854756177	0.129306637351109
54	cg01769521	cg01769521	0.446681977698235	0.183726377563118	2.43123488103814	0.0210235899432093	-1.49654425328709	0.355261211265845	-4.21251801724905	0.000201684185834633	Disease_cat.sep2	0.785792270345828	0.235756675317129	37	8	142179603	DENND3	NM_014957	Body	chr8:142183432-142183767	N_Shelf			NA	8:142248779-142248921	8:142179177-142180371	Gene_Associated	0.237168881476525	0.254468654558308
68	cg02083676	cg02083676	0.280390333930892	0.170311879173026	1.64633456745571	0.109797259491379	-1.45737383526933	0.346015847240408	-4.21187019869861	0.000202051588865292	Disease_cat.sep2	0.87552202764226	0.235756675317129	37	3	127311156				chr3:127308568-127310132	S_Shore			NA	3:128793841-128793882			0.250324279360798	0.141618290551167
419	cg16764778	cg16764778	0.156830121658545	0.0690957903931845	2.26974929682568	0.0303273984179993	-0.371603475188076	0.0882580039409989	-4.21042238204815	0.000202875084892929	Disease_cat.sep2	0.809840428026947	0.235756675317129	37	15	41061410	DNAJC17	NM_018163;NM_001130448	Body;TSS1500					NA		15:41060977-41062235	Gene_Associated	0.128226610609519	0.127617905458731
158	cg05545882	cg05545882	0.00534981951973291	0.11310452444775	0.0472997835042781	0.962577714066414	-1.47392003105456	0.350248332461921	-4.20821427098388	0.000204137389863883	Disease_cat.sep2	0.998110476210601	0.235756675317129	37	10	43216927								NA				0.154421655704477	0.110057666647588
125	cg04201285	cg04201285	0.139541824224747	0.124934660933156	1.11691842105696	0.272611515242307	-1.39165903604525	0.331112519471375	-4.20297921161981	0.0002071610724115	Disease_cat.sep2	0.927202014770921	0.235756675317129	37	19	5687733	HSD11B1L	NM_198533;NM_198708;NM_198706;NM_198707;NM_198705;NM_198704	Body;Body;Body;Body;Body;Body	chr19:5686805-5687962	Island			NA	19:5637474-5638987	19:5686253-5687803	Promoter_Associated	0.182964969253492	0.222992241819263
409	cg15736743	cg15736743	0.267153801092269	0.131700318364585	2.02849776226592	0.051174823586799	-0.556187101114866	0.132340972631416	-4.20268258617011	0.000207333711563656	Disease_cat.sep2	0.835663531457764	0.235756675317129	37	2	23768363	KLHL29	NM_052920	5'UTR					TRUE				0.167713071642012	0.10590875831251
351	cg13550148	cg13550148	0.0592532539588502	0.0921445898470346	0.643046477901894	0.524922320680744	1.38277469974584	0.329141480261283	4.20115598510448	0.00020822445140154	Disease_cat.sep2	0.966133974516765	0.235756675317129	37	1	247093553	AHCTF1	NM_015446	Body	chr1:247094485-247095667	N_Shore			NA		1:247093508-247093921	Promoter_Associated_Cell_type_specific	0.123123621740287	0.161866643869734
402	cg15531249	cg15531249	0.349390906632598	0.186325030144011	1.87516892584186	0.0702169932319287	-1.51865954648314	0.361707482030578	-4.1985848287063	0.000209733187338434	Disease_cat.sep2	0.852092469323331	0.235756675317129	37	16	85744077	C16orf74	NM_206967	Body	chr16:85743485-85744078	Island			NA				0.273673795708478	0.18895812500706
182	cg06530991	cg06530991	0.0329673982458669	0.0966597757279995	0.341066363930299	0.735354536493489	-1.44685242331844	0.345132049706907	-4.19217057513822	0.000213544074016192	Disease_cat.sep2	0.98479443101488	0.235756675317129	37	1	202898906				chr1:202896204-202896524	S_Shelf			NA				0.17606279182258	0.123360899969166
470	cg20241753	cg20241753	0.2855958766877	0.130618346694649	2.18649128483724	0.0364519619011569	-1.45322263999567	0.346704188031497	-4.19153471507431	0.000213925547495022	Disease_cat.sep2	0.819854992348889	0.235756675317129	37	10	95661311	TMEM20	NM_001134658;NM_153226	3'UTR;3'UTR					NA				0.299500142869419	0.225659207674821
296	cg10798745	cg10798745	0.374062774137778	0.0900068977384616	4.15593452875928	0.000236387247322164	-0.536720186927791	0.12807971518536	-4.19051671180745	0.00021453767773893	Disease_cat.sep2	0.433459266721379	0.235756675317129	37	1	145715636	CD160	NM_007053	TSS200	chr1:145713966-145714203	S_Shore			NA				0.218419159612617	0.13490256062846
316	cg11932575	cg11932575	0.200103718003848	0.0723659177768719	2.76516520692564	0.00949671112805252	-0.417659322960179	0.0998202237419011	-4.18411527547859	0.000218426571302397	Disease_cat.sep2	0.746437307844504	0.235756675317129	37	4	128048177								TRUE				0.210668200686044	0.252978061503318
497	cg21835903	cg21835903	0.499115576561096	0.218985215461945	2.27922042822947	0.0296929062068348	-1.34301202788514	0.321219203316086	-4.18098299858985	0.000220354625514614	Disease_cat.sep2	0.807299434647075	0.235756675317129	37	4	24818615	CCDC149	NM_001130726	Body					NA	4:24427569-24427733			0.104631213442623	0.14372234634285
326	cg12261786	cg12261786	0.207484175108501	0.137958924580936	1.50395616476973	0.142713444494536	-1.35439299787609	0.324186899738297	-4.17781532495434	0.000222321491880375	Disease_cat.sep2	0.885183291902115	0.235756675317129	37	10	88727830	C10orf116	NM_006829	TSS1500	chr10:88728039-88728720	N_Shore			TRUE				0.313438887647365	0.242505574177543
187	cg06710785	cg06710785	0.138780112761327	0.0848623762531599	1.6353550170139	0.112089753408775	-1.37728159374474	0.329843752052397	-4.17555762440501	0.00022373386896924	Disease_cat.sep2	0.876072822515881	0.235756675317129	37	10	83683829	NRG3	NM_001165972;NM_001165973;NM_001010848	Body;Body;Body				RDMR	NA				0.140106999920856	0.120148304218898
342	cg13055709	cg13055709	-0.118441495141047	0.137647591317218	-0.860469071834975	0.396136833494857	0.494716104077978	0.118600914774694	4.17126718641075	0.00022644225282231	Disease_cat.sep2	0.947686813504026	0.235756675317129	37	1	234852861								NA	1:232919413-232919568			0.20958748378847	0.132720048750485
488	cg21125503	cg21125503	0.286405241932289	0.0786062674587771	3.6435420633919	0.000973015757088584	-0.991168972588198	0.237674754185398	-4.17027452488722	0.00022707345936741	Disease_cat.sep2	0.605157110158277	0.235756675317129	37	12	125414015				chr12:125412891-125413165	S_Shore			NA				0.198855772297061	0.139220162114163
87	cg02824489	cg02824489	0.216717613985439	0.094684187302949	2.28884695701126	0.0290602936837024	-1.19067011914897	0.285587798951839	-4.16919113323101	0.000227764333631776	Disease_cat.sep2	0.807299434647075	0.235756675317129	37	12	1747274	WNT5B	NM_030775;NM_032642	Body;Body	chr12:1748755-1749063	N_Shore			NA				0.215056897851759	0.143386897012905
105	cg03642555	cg03642555	0.365859720894212	0.112929165418383	3.23972748349611	0.00285372293687376	-1.20851368604332	0.289923842844462	-4.16838323535764	0.000228280871783995	Disease_cat.sep2	0.689001186279419	0.235756675317129	37	5	34502788								TRUE				0.226898455593768	0.168440882555846
303	cg11062417	cg11062417	0.156304496904135	0.0743392178247425	2.10258463133993	0.0437196607388087	-1.20640125976336	0.289519157391881	-4.16691341129605	0.000229223575612124	Disease_cat.sep2	0.827465419854851	0.235756675317129	37	5	76578232	PDE8B	NM_001029853;NM_001029854;NM_003719;NM_001029851;NM_001029852	Body;Body;Body;Body;Body					TRUE		5:76578074-76578623	Unclassified_Cell_type_specific	0.198560814820351	0.144101120133692
381	cg14464052	cg14464052	-0.0538900951182509	0.105609939440911	-0.51027484158726	0.613473305658001	1.02063072189078	0.24517136387138	4.16292794466086	0.00023179904765878	Disease_cat.sep2	0.974439940764903	0.235756675317129	37	2	237173071	ASB18	NM_212556	TSS200					NA				0.248783171230386	0.147527815445881
120	cg04061411	cg04061411	-0.0530916115046689	0.112287530520131	-0.472818408764905	0.639654915030665	1.31875562861376	0.31706588761576	4.1592479043722	0.000234202403007739	Disease_cat.sep2	0.976672987040424	0.235756675317129	37	15	78385733	SH2D7	NM_001101404	Body					TRUE				0.15677517862175	0.108934181169973
168	cg05911981	cg05911981	0.300850974504784	0.0832214058338968	3.61506719924028	0.00105108041041601	-1.39806029526468	0.336489686409897	-4.15483847419211	0.000237114388456134	Disease_cat.sep2	0.606409929675982	0.235756675317129	37	5	103907009								TRUE				0.194002706892764	0.116928697797277
441	cg18361425	cg18361425	0.242142033800862	0.167324113770022	1.44714368028074	0.157894181704636	-1.2420254663777	0.299237899354196	-4.1506288777531	0.000239927603213719	Disease_cat.sep2	0.89099981043019	0.235756675317129	37	2	238795355	RAMP1	NM_005855	Body					TRUE				0.241177283072139	0.141187654091757
162	cg05682970	cg05682970	0.121914882374747	0.151179122097478	0.80642671212324	0.426140472885309	-1.50776328676998	0.363639803862512	-4.14630981194801	0.000242848073124833	Disease_cat.sep2	0.952567041829441	0.235756675317129	37	X	154839539	TMLHE	NM_018196	5'UTR	chrX:154842112-154842719	N_Shelf			NA				0.19295596131318	0.132091922444099
427	cg17678139	cg17678139	0.239505921668605	0.0745050063864703	3.2146285637001	0.00304668782830099	-0.369546879797693	0.0891408827942342	-4.14564976488651	0.000243297451665852	Disease_cat.sep2	0.68959580909831	0.235756675317129	37	8	12994802	DLC1	NM_182643	Body	chr8:12990090-12990914	S_Shelf			NA				0.197714063221996	0.118068535639922
198	cg06867285	cg06867285	0.0713075216477023	0.0720134959137963	0.990196639433543	0.329744372816328	-1.38389724022689	0.334043704133242	-4.14286281436662	0.000245203914237206	Disease_cat.sep2	0.938640941005664	0.235756675317129	37	7	79642961								NA				0.241368382346895	0.15155662905814
143	cg04954795	cg04954795	0.253940417753398	0.114736272407034	2.21325316245702	0.0343722436053738	-1.43874344244194	0.34734807432088	-4.14207980065791	0.000245742185633304	Disease_cat.sep2	0.81763933876762	0.235756675317129	37	21	42617159	BACE2	NM_012105;NM_138991;NM_138992	Body;Body;Body	chr21:42617817-42618020	N_Shore			NA				0.247233137082544	0.196663517039561
551	cg26266708	cg26266708	-0.0395998025299196	0.145691809293443	-0.271805276645032	0.787573798774821	1.35381387020526	0.32700917773067	4.13998738384122	0.000247186291972004	Disease_cat.sep2	0.987603268078116	0.235756675317129	37	15	76630962	ISL2	NM_145805	Body	chr15:76630029-76630970	Island		CDMR	NA	15:74417056-74418051			0.242124437558376	0.176669302254995
96	cg03322484	cg03322484	0.0343355965765872	0.10477293516238	0.32771437130565	0.745330677388656	-1.4217322818334	0.343508123909296	-4.13886072228327	0.000247967322029672	Disease_cat.sep2	0.985318581526253	0.235756675317129	37	10	8963840								TRUE				0.276971493376871	0.17947006857428
370	cg14152854	cg14152854	-0.244548581582778	0.0888403778227008	-2.75267381314862	0.00979139626308282	1.36646550011048	0.330172627129673	4.1386395716378	0.000248120913714912	Disease_cat.sep2	0.747707037581025	0.235756675317129	37	9	138983759	NACC2	NM_144653	5'UTR	chr9:138985837-138987846	N_Shelf			NA				0.14930785064074	0.220086596352475
281	cg09889477	cg09889477	0.0245175050462441	0.120389672043386	0.203651232120712	0.839957035603762	1.28136524088897	0.309611522203105	4.13862259314881	0.000248132709336059	Disease_cat.sep2	0.991243081482349	0.235756675317129	37	17	75881093	FLJ45079	NR_028337	TSS1500	chr17:75883803-75884328	N_Shelf			NA				0.17407271258373	0.125635472959767
434	cg18006379	cg18006379	0.459185548930863	0.185188647034546	2.47955561144742	0.0187958774061634	-1.34190784845727	0.324264228674465	-4.13831600834526	0.000248345800652889	Disease_cat.sep2	0.781397370156019	0.235756675317129	37	10	132907652	TCERG1L	NM_174937	Body					NA	10:132797570-132798285			0.189464242571938	0.126974577895448
121	cg04085707	cg04085707	0.418084634391267	0.139611857467117	2.9946212447588	0.0053613159269358	-1.303554949742	0.315351652922811	-4.13365504084127	0.000251607636263653	Disease_cat.sep2	0.722556568440843	0.235756675317129	37	16	1816828	MAPK8IP3	NM_001040439;NM_015133	Body;Body	chr16:1818552-1818916	N_Shore			NA	16:1755962-1756943	16:1816781-1816886	Unclassified_Cell_type_specific	0.145102661210566	0.111341915120457
205	cg07099609	cg07099609	0.196436589911591	0.169901402172585	1.156179922	0.256440465005953	-1.52552207998361	0.369107362184568	-4.13300366309353	0.000252066823156288	Disease_cat.sep2	0.924898308583768	0.235756675317129	37	7	4761835	FOXK1	NM_001037165	Body	chr7:4764684-4765252	N_Shelf			NA	7:4728319-4728432			0.220917898368052	0.16113636249021
285	cg10029496	cg10029496	0.242998828110709	0.0789060062289016	3.07959862276876	0.0043178831881778	-0.504192376211402	0.122034232311102	-4.13156510810889	0.000253083847955441	Disease_cat.sep2	0.705451277800718	0.235756675317129	37	6	163475333	PACRG	NM_152410;NM_001080378;NM_001080379	Body;Body;Body					NA				0.168883447659271	0.111252387492503
397	cg15333121	cg15333121	0.242695231107656	0.0912208493190462	2.66052369517878	0.0122437834038178	-1.32353311156905	0.320405586289714	-4.13080535484888	0.000253622601791299	Disease_cat.sep2	0.76418882760982	0.235756675317129	37	10	95260078	CEP55	NM_001127182;NM_018131	Body;Body	chr10:95256133-95256562	S_Shelf			NA				0.116689683528129	0.10021950110683
435	cg18031151	cg18031151	-0.276268970191272	0.0925640733990729	-2.98462416406622	0.0054987056738613	0.583981179624273	0.14144536530403	4.12866959881671	0.000255143146330016	Disease_cat.sep2	0.725509672705371	0.235756675317129	37	X	106142458	CLDN2	NM_001171092	TSS1500					NA				0.266893984884526	0.191094508070142
450	cg18729728	cg18729728	0.399267018887762	0.100364439984031	3.97817213896965	0.000388141877595467	-0.545392294797199	0.132134393895302	-4.12755739606559	0.000255938518636427	Disease_cat.sep2	0.505083993846198	0.235756675317129	37	14	25327497	STXBP6	NM_014178	Body					TRUE				0.110395057971765	0.131606985886518
521	cg23843953	cg23843953	0.243594526309796	0.130963981644355	1.86001160969052	0.0723956580942692	-1.3492176030973	0.326992986036972	-4.12613621915654	0.000256958394560542	Disease_cat.sep2	0.854138451097771	0.235756675317129	37	1	230262390	GALNT2	NM_004481	Body					TRUE				0.406191375662297	0.349558876962001
61	cg01893963	cg01893963	0.270532148608206	0.13424278457777	2.01524535906419	0.0526202560273466	-1.40141605623099	0.33964399985423	-4.1261322350239	0.000256961259289714	Disease_cat.sep2	0.836724763966882	0.235756675317129	37	6	33288569	DAXX	NM_001141969;NR_024517;NM_001350;NM_001141970	Body;Body;Body;Body	chr6:33288733-33289008	N_Shore			TRUE	6:33396547-33396977			0.1935803471979	0.128275828384276
212	cg07470104	cg07470104	0.0215196007596153	0.090526903544271	0.237714976621192	0.813666324885001	-1.38528344983521	0.336041233158556	-4.1223615233598	0.000259686647519088	Disease_cat.sep2	0.989546142494891	0.235756675317129	37	12	92816658	CLLU1	NR_027932;NR_027933;NM_001025232;NM_001025233	Body;Body;Body;TSS1500					NA				0.224038876112596	0.122647365204762
247	cg08557246	cg08557246	-0.113386636986779	0.124860785873059	-0.908104463654869	0.370828888974649	1.00546083500743	0.243964539437914	4.12134008214463	0.000260429798415124	Disease_cat.sep2	0.943872691093763	0.235756675317129	37	4	8081417	ABLIM2	NM_032432;NM_001130083;NM_001130087;NM_001130088;NM_001130084;NM_001130085;NM_001130086	Body;Body;Body;Body;Body;Body;Body					NA	4:8132256-8132409	4:8081328-8081462	Unclassified_Cell_type_specific	0.113609021698834	0.154627261652187
200	cg06918917	cg06918917	0.00270285674733966	0.0883177496274059	0.0306037773691296	0.975781716830864	1.29484518112329	0.314307637271377	4.11967457222589	0.000261646025448467	Disease_cat.sep2	0.998537193044727	0.235756675317129	37	10	11547855	USP6NL	NM_001080491;NM_014688	Body;Body					TRUE				0.123126942272836	0.10149682859589
426	cg17656426	cg17656426	0.18740759720658	0.0764201410172166	2.45233252270968	0.0200227944584924	-1.37013030697955	0.3326038663394	-4.1194058327074	0.000261842792721995	Disease_cat.sep2	0.783974074863473	0.235756675317129	37	19	2137788	AP3D1	NM_001077523;NM_003938	Body;Body	chr19:2135931-2136164	S_Shore			NA				0.19722455630488	0.139360070468039
270	cg09426420	cg09426420	0.326959616779184	0.147181164642439	2.22147730365837	0.0337548310687618	-1.27782104552215	0.310683966899844	-4.11292883335074	0.000266629376454895	Disease_cat.sep2	0.81722694954654	0.235756675317129	37	7	157319491				chr7:157320462-157320669	N_Shore			NA	7:157011816-157012516			0.145236424667423	0.103113983911752
59	cg01828695	cg01828695	0.237684240628164	0.0753085061929832	3.15614068906216	0.00354590631603049	-1.27929604680518	0.311170362167323	-4.11124002265123	0.000267891490155191	Disease_cat.sep2	0.692506618871298	0.235756675317129	37	12	6935374	GPR162	NM_019858;NM_014449	Body;Body	chr12:6933276-6933605	S_Shore			NA		12:6935292-6935601	Unclassified	0.107412831989452	0.13210065390312
396	cg15282417	cg15282417	0.236452181779794	0.0866000290575076	2.73039379262535	0.0103383150143311	-0.627865701137012	0.153006454714352	-4.10352427490183	0.000273732811725154	Disease_cat.sep2	0.752571626098031	0.235756675317129	37	9	129245246	FAM125B	NM_033446	Body	chr9:129244737-129245247	Island			TRUE				0.324724589140001	0.19729093697407
51	cg01628245	cg01628245	0.0679957920869168	0.0928314929313217	0.732464705024418	0.469387224698217	-1.4078028924457	0.343258637883024	-4.10128904877099	0.000275448265980676	Disease_cat.sep2	0.9594613441671	0.235756675317129	37	2	97464763	CNNM4	NM_020184	Body					NA				0.143355902992254	0.19984551993806
529	cg24725246	cg24725246	0.223946738790225	0.069401840772916	3.22681266514216	0.00295150570447137	-0.546966346181713	0.133381828414455	-4.10075609761573	0.000275858842590611	Disease_cat.sep2	0.689001186279419	0.235756675317129	37	14	89976587	FOXN3	NM_001085471	5'UTR					TRUE		14:89976473-89977128	Promoter_Associated	0.235852092095504	0.139177111980655
331	cg12559997	cg12559997	0.103156742154361	0.161828294191518	0.637445649845875	0.528514922868396	-1.49243631892959	0.364047950058583	-4.09955973846146	0.000276782687470897	Disease_cat.sep2	0.966779000987596	0.235756675317129	37	10	134772029				chr10:134774213-134774485	N_Shelf			NA	10:134621920-134622094			0.381598384325177	0.288415176494146
188	cg06718139	cg06718139	-0.142001032332187	0.103421214090193	-1.37303582810727	0.179592225342883	1.26695676657329	0.309106074988464	4.09877666306163	0.000277389033387455	Disease_cat.sep2	0.899302198109243	0.235756675317129	37	2	8887278	KIDINS220	NM_020738	Body					NA				0.313878892479408	0.236468045855379
249	cg08616182	cg08616182	-0.0494907232287463	0.116439449251361	-0.425033985878011	0.673747769717703	1.30938644619107	0.319595721575752	4.09700868251676	0.000278762805479802	Disease_cat.sep2	0.979290548287828	0.235756675317129	37	16	89763967	SPATA2L	NM_152339	Body	chr16:89767253-89768882	N_Shelf			NA	16:88291310-88291581	16:89762431-89764167	Unclassified_Cell_type_specific	0.253620366354212	0.196453607288555
225	cg07871532	cg07871532	0.194264683840907	0.130868660127171	1.48442479392798	0.147794295355458	-1.42118733278676	0.347192552634103	-4.09336929033876	0.000281611781686447	Disease_cat.sep2	0.886771754437332	0.235756675317129	37	21	44816571				chr21:44818894-44819446	N_Shelf			TRUE	21:43640823-43641839			0.174573942682482	0.103409572520913
339	cg12953249	cg12953249	0.282237630815734	0.0960327859805047	2.93897160156356	0.00616952526898192	-1.11066101644605	0.271414623582963	-4.09211928887301	0.000282596883741873	Disease_cat.sep2	0.737849642451178	0.235756675317129	37	9	126118772	CRB2	NM_173689	Body					NA				0.146718101454223	0.185866536699147
136	cg04657062	cg04657062	0.252955378085749	0.136474380179244	1.85350083842491	0.0733491727963643	-1.3910794825891	0.340271042489275	-4.0881512350054	0.000285746499805581	Disease_cat.sep2	0.855459433839897	0.235756675317129	37	7	150819920	AGAP3	NM_001042535;NM_031946	3'UTR;Body	chr7:150819919-150820764	Island			NA	7:150450853-150451889	7:150818847-150819928	Unclassified	0.179031239569125	0.11679412397878
421	cg17010747	cg17010747	0.248487567704251	0.086804344057728	2.86261673193449	0.00746695187942577	-0.361833265860932	0.0885208354680446	-4.0875491509742	0.000286227401456575	Disease_cat.sep2	0.742369287896071	0.235756675317129	37	12	52430520				chr12:52430519-52431598	Island			NA		12:52430346-52431417	Unclassified	0.234206170244325	0.152266803448415
171	cg05965490	cg05965490	-0.407546091652222	0.0966284516829599	-4.21766140876799	0.000198790412013499	0.529098058385519	0.12946737265046	4.08672893837115	0.000286883807250301	Disease_cat.sep2	0.433459266721379	0.235756675317129	37	8	30264627	RBPMS	NM_001008712;NM_001008710;NM_001008711;NM_006867	Body;Body;Body;Body					TRUE				0.176112735805102	0.119979555132451
355	cg13594542	cg13594542	0.391389984578518	0.106257882086738	3.68339719268098	0.000873133861500325	-0.455255987215572	0.111433847400298	-4.08543721532093	0.000287920554214485	Disease_cat.sep2	0.605157110158277	0.235756675317129	37	9	138850547	UBAC1	NM_016172	Body	chr9:138852639-138853439	N_Shelf			NA				0.313109159398253	0.228468367204345
309	cg11195797	cg11195797	0.0495817108288581	0.15081604819437	0.328756199505757	0.744550620142943	-1.31113355437958	0.320956496490949	-4.08508183730301	0.000288206427908312	Disease_cat.sep2	0.985300244262405	0.235756675317129	37	13	100547331	CLYBL	NM_206808	3'UTR	chr13:100547172-100547431	Island			NA		13:100546896-100548718	Unclassified_Cell_type_specific	0.153739281096741	0.104807016336913
484	cg21007939	cg21007939	0.360092539964188	0.116808943666498	3.08274802135263	0.00428318819461235	-0.667875938770568	0.163618173432021	-4.0819178258829	0.000290763940490427	Disease_cat.sep2	0.705451277800718	0.235756675317129	37	6	168067665								NA	6:167810479-167810515			0.141865728287074	0.181072233833582
520	cg23648516	cg23648516	0.324176929358261	0.0889375512210644	3.64499499825988	0.000969187146196281	-0.507238625496115	0.124309401368101	-4.08045264407714	0.000291955800283815	Disease_cat.sep2	0.605157110158277	0.235756675317129	37	13	78467552								TRUE				0.229190206019101	0.164698073746928
197	cg06844661	cg06844661	0.260061207672756	0.076298774382635	3.40845852082185	0.00182963884458431	-1.2069292468564	0.295837326399805	-4.07970576784254	0.000292565194560903	Disease_cat.sep2	0.665935182618467	0.235756675317129	37	5	129083763								NA				0.194137805061397	0.110956818316733
475	cg20525527	cg20525527	0.418364902284384	0.0993654518693288	4.21036582045194	0.000202907323227162	-0.493900283604451	0.121107064646918	-4.07821199402688	0.000293787748381847	Disease_cat.sep2	0.433459266721379	0.235756675317129	37	17	17056629	MPRIP	NM_015134;NM_201274	Body;Body					TRUE				0.177533073046854	0.136302345583576
78	cg02586268	cg02586268	0.306273307975378	0.0960199878502628	3.18968284450309	0.00325079721024919	-0.746089300821054	0.183011544758986	-4.07673352959018	0.000295002709390836	Disease_cat.sep2	0.68959580909831	0.235756675317129	37	1	173883567	SERPINC1	NM_000488	Body					NA		1:173883400-173884049	Unclassified	0.205873681455747	0.138550706011481
288	cg10415607	cg10415607	0.166590554457811	0.164639325584731	1.01185153587182	0.319441995972143	-1.41172361223675	0.346329311346601	-4.07624641052664	0.000295404089304172	Disease_cat.sep2	0.936678963628198	0.235756675317129	37	14	105238745	AKT1	NM_001014431;NM_005163;NM_001014432	Body;Body;Body	chr14:105239263-105239591	N_Shore			NA	14:104309680-104309870			0.219649687552243	0.173537942798042
261	cg08980304	cg08980304	0.449184802976602	0.166089315801161	2.70447741210733	0.0110103155170906	-1.32572611877697	0.325665098379282	-4.07082651894426	0.000299906327527415	Disease_cat.sep2	0.755463537940738	0.235756675317129	37	2	3697378				chr2:3698659-3698875	N_Shore			NA	2:3675245-3675490			0.211521545720452	0.168751469803554
23	cg00767058	cg00767058	0.402770225658168	0.0937438365000733	4.29649820932871	0.000159228248740533	-0.509474666530935	0.125202133475724	-4.06921713222817	0.00030125614419379	Disease_cat.sep2	0.433459266721379	0.235756675317129	37	13	114103796	ADPRHL1	NM_138430;NM_199162	Body;TSS1500					NA				0.17507035982655	0.121972162483138
354	cg13594138	cg13594138	0.454069444726247	0.133311580042625	3.40607653574479	0.0018412551126251	-1.102114592652	0.270899635075827	-4.06835022994222	0.000301985696730319	Disease_cat.sep2	0.665935182618467	0.235756675317129	37	15	90326828								TRUE				0.194967506466004	0.130497778013316
179	cg06451717	cg06451717	0.153637590132044	0.116602520067911	1.31761809301003	0.197286881292027	-1.3805037229909	0.339376289972374	-4.06776714750248	0.00030247737200101	Disease_cat.sep2	0.905177794061576	0.235756675317129	37	5	150825768	SLC36A1	NM_078483	TSS1500	chr5:150827102-150827500	N_Shore			NA				0.158105932712979	0.10571358942916
223	cg07826859	cg07826859	0.0800313837334739	0.0772662720005399	1.03578678848275	0.30831430482216	-0.434281136476903	0.106802179426829	-4.06621979820581	0.000303785961767109	Disease_cat.sep2	0.934626107300261	0.235756675317129	37	7	45020086	MYO1G	NM_033054	TSS1500					TRUE		7:45019870-45020107	Unclassified	0.351347522059029	0.265201359480393
545	cg25781210	cg25781210	0.412495542000357	0.102802777889912	4.01249412192036	0.000352831357430944	-0.580620874596205	0.143154303733311	-4.05590931920476	0.000312648436297589	Disease_cat.sep2	0.493439204367711	0.235756675317129	37	5	142610141								TRUE		5:142610088-142610166	Unclassified	0.135846629740959	0.165729584838299
312	cg11547104	cg11547104	0.389024737178839	0.175212484054085	2.22030261872638	0.0338424053344258	-1.43935396445274	0.354917880309274	-4.05545633034463	0.000313043569833925	Disease_cat.sep2	0.81722694954654	0.235756675317129	37	4	7593493	SORCS2	NM_020777	Body	chr4:7593369-7593586	Island			NA	4:7644337-7644511			0.170673327146544	0.123958408807419
73	cg02259914	cg02259914	0.0903250097492699	0.062044836752627	1.45580219848746	0.155500861910937	-0.459131630494437	0.11321659059147	-4.05533878114353	0.00031314618578857	Disease_cat.sep2	0.890312883259515	0.235756675317129	37	20	3693221						low-CpG:3641013-3641286		NA				0.261477731650834	0.168771438798734
180	cg06455180	cg06455180	0.0804906750538179	0.0843042883360715	0.9547637094444	0.347083619216324	-1.36806036552459	0.337488826133161	-4.05364640127314	0.000314627231182785	Disease_cat.sep2	0.940922691477953	0.235756675317129	37	10	133461875				chr10:133458017-133458495	S_Shelf			NA				0.202371865736718	0.103729186316342
558	cg26886066	cg26886066	0.541148314690486	0.184802582024022	2.928250832665	0.00633789856527943	-1.36219798453433	0.336102666417357	-4.0529222783458	0.000315263026874586	Disease_cat.sep2	0.737849642451178	0.235756675317129	37	13	113677034	MCF2L	NM_001112732;NM_024979	Body;Body	chr13:113676781-113677120	Island			TRUE	13:112724830-112725857			0.168769517335176	0.102870877995926
24	cg00782708	cg00782708	0.268985370812534	0.105955177822364	2.5386713168798	0.0163656081194626	-1.33307234456772	0.329059194664274	-4.05116272750804	0.000316813207357448	Disease_cat.sep2	0.775385190308858	0.235756675317129	37	2	44933278	C2orf34	NM_024766	Body					TRUE				0.162388579360405	0.112631469635695
546	cg25813942	cg25813942	0.307740564145069	0.0894706099836761	3.43957154423353	0.0016842449804349	-0.436720615990812	0.107824421059644	-4.05029409570617	0.000317581234108185	Disease_cat.sep2	0.665935182618467	0.235756675317129	37	18	2843518				chr18:2846565-2848175	N_Shelf			NA				0.251541227291095	0.176008083568714
119	cg04029738	cg04029738	0.253601213876062	0.170932238658122	1.48363594759491	0.148002512963671	-1.45870757005791	0.360254582423034	-4.04910205512668	0.000318638185864589	Disease_cat.sep2	0.886771754437332	0.235756675317129	37	17	80049290	FASN	NM_004104	Body	chr17:80049116-80049444	Island			NA	17:77642100-77642733			0.322326587331401	0.255795813090224
363	cg13995230	cg13995230	0.275148309747223	0.129907210268257	2.11803724503855	0.0422917158472916	-1.323514144097	0.326874284457099	-4.04900050885068	0.000318728383653324	Disease_cat.sep2	0.824968829388367	0.235756675317129	37	14	101506087	MIR654	NR_030390;NR_030157;NR_029868;NR_030266;NR_029861	TSS1500;TSS1500;TSS1500;TSS1500;Body					NA				0.401282920657998	0.315165533676505
399	cg15429214	cg15429214	0.295650677533791	0.223925656728449	1.32030729239893	0.196398373351102	-1.50696266981094	0.372608832764324	-4.04435573529223	0.000322880950606125	Disease_cat.sep2	0.904645242449952	0.237028400367514	37	22	43166281				chr22:43165947-43166287	Island			NA	22:41495715-41496231			0.150323843115508	0.105001464239059
29	cg00925054	cg00925054	0.14964704518198	0.0989164201704959	1.51286353594321	0.140443448756021	-1.3460450626157	0.33300721882948	-4.04208974011747	0.000324926030018146	Disease_cat.sep2	0.885183291902115	0.237028400367514	37	1	85220019				chr1:85220018-85220338	Island			NA	1:84992607-84992926	1:85218628-85220166	Unclassified	0.209633331072918	0.115719999532894
393	cg15184781	cg15184781	0.349730045668611	0.126611945287421	2.76221998544207	0.00956543545088603	-1.29598577394005	0.320673611737456	-4.04144814697478	0.000325507377104791	Disease_cat.sep2	0.746437307844504	0.237028400367514	37	8	77618233	ZFHX4	NM_024721	Body					NA	8:77780561-77780789			0.136425986248515	0.186510072560143
150	cg05315365	cg05315365	0.346535226440272	0.0787556068578181	4.40013403827732	0.000118816048210274	-0.445721155066481	0.110435960321718	-4.03601466196359	0.000330471723690349	Disease_cat.sep2	0.433459266721379	0.237670566231232	37	16	82096597	HSD17B2	NM_002153	Body					TRUE				0.216552995123323	0.155341011735798
384	cg14578087	cg14578087	0.279918514746992	0.131184322391216	2.13378023871041	0.0408796368054846	-1.3735939472899	0.34037684328816	-4.03550939018206	0.000330937124519537	Disease_cat.sep2	0.821879611879039	0.237670566231232	37	9	133796926	FIBCD1	NM_032843;NM_001145106	Body;Body	chr9:133799052-133799262	N_Shelf			NA	9:132786747-132787236			0.14344843284659	0.105019393441382
28	cg00910827	cg00910827	0.21567016822188	0.116612622903512	1.84945817058184	0.0739466346388062	-1.33216431724344	0.330157183769281	-4.03493966732637	0.000331462661477038	Disease_cat.sep2	0.855662631358395	0.237670566231232	37	13	112895707				chr13:112895427-112895708	Island			NA	13:111943630-111943921			0.135361699396089	0.16301170599318
380	cg14363096	cg14363096	0.169961881208526	0.0675235718062456	2.51707480309573	0.017217785343677	-0.291163058364247	0.0722233115233754	-4.03142769589028	0.000334720371994672	Disease_cat.sep2	0.775385190308858	0.238788154110453	37	9	130575791	FPGS	NM_004957;NM_001018078	Body;Body					NA				0.367120460614496	0.254978066223536
26	cg00860090	cg00860090	0.221725348696484	0.0823858552335143	2.69130359899799	0.0113673022853419	-0.410614429919235	0.102030689041439	-4.02442082648747	0.000341314022789464	Disease_cat.sep2	0.758570415897279	0.239744939395937	37	1	226832000	ITPKB	NM_002221	Body	chr1:226829582-226829803	S_Shelf			TRUE		1:226831608-226832353	Unclassified	0.198958959518329	0.132485513684508
308	cg11194613	cg11194613	-0.0717882323185468	0.14040146587146	-0.511306857609809	0.612758995930057	1.36276209019945	0.338894045114456	4.0212040012069	0.000344383627867558	Disease_cat.sep2	0.974439940764903	0.239744939395937	37	11	70268728	CTTN	NM_138565;NM_005231	Body;Body					NA	11:69946313-69946948			0.184814868154242	0.117256346682491
243	cg08500200	cg08500200	0.340361332715795	0.0992118904346772	3.43065061279016	0.00172475348743478	-0.478852829660319	0.119083502944419	-4.02115169457033	0.000344433763573143	Disease_cat.sep2	0.665935182618467	0.239744939395937	37	6	72892038	RIMS1	NM_014989	Body	chr6:72892037-72892877	Island			NA	6:72948759-72949623			0.174380729599504	0.291423842478096
518	cg23407561	cg23407561	0.132272302920731	0.0607469783715546	2.17743016140979	0.037181195828099	-0.434693943453957	0.108113600893511	-4.02071469141166	0.000344852909052718	Disease_cat.sep2	0.819854992348889	0.239744939395937	37	2	113544232	IL1A	NM_000575	TSS1500					NA				0.166159612383071	0.12334771795447
413	cg16359663	cg16359663	0.318518265818444	0.143442803081097	2.22052455039077	0.0338258444526406	-1.40526143611679	0.349752059686091	-4.01787894366667	0.000347584950917615	Disease_cat.sep2	0.81722694954654	0.239744939395937	37	4	15503662	CC2D2A	NM_001080522	Body					TRUE				0.34332826780874	0.303657231305123
506	cg22616430	cg22616430	0.263427945761891	0.073184634849319	3.59949798621346	0.00109629788014313	-0.459002738969707	0.114344685286488	-4.01420265244235	0.000351158393857188	Disease_cat.sep2	0.611757580111874	0.239744939395937	37	6	31759728	VARS	NM_006295	Body	chr6:31763240-31763905	N_Shelf			NA		6:31758726-31760405	Gene_Associated	0.330138764744902	0.232760383410147
350	cg13518366	cg13518366	0.264707967276658	0.13455057744563	1.96734917309161	0.0581466985669636	-1.190226047905	0.296716542648077	-4.01132352541824	0.000353982091911601	Disease_cat.sep2	0.843593452806488	0.239744939395937	37	19	55417390	NCR1	NR_027043;NM_001145457;NM_001145458;NR_027041;NM_004829	TSS200;TSS200;TSS200;TSS200;TSS200					TRUE				0.329209230452485	0.249546120450534
337	cg12895546	cg12895546	0.484276766810907	0.113881029564564	4.25247970327095	0.000180247966871839	-0.6601957011337	0.164596103031371	-4.01100444648967	0.000354296394266193	Disease_cat.sep2	0.433459266721379	0.239744939395937	37	11	68202244	LRP5	NM_002335	Body	chr11:68201118-68201321	S_Shore			NA				0.269339326885293	0.201612033077961
176	cg06269204	cg06269204	0.220446661028522	0.0676039388099637	3.26085528312489	0.00270040819176774	-0.348488329135799	0.0869903937105482	-4.00605531566346	0.000359206598723374	Disease_cat.sep2	0.687522947215302	0.239744939395937	37	7	107885906	NRCAM	NM_001037132;NM_005010	5'UTR;5'UTR					TRUE				0.222276348932557	0.128389761439151
568	ch.6.99145630F	ch.6.99145630F	-0.31055131949842	0.121823079088005	-2.54919939491988	0.015964422164436	1.06787693562258	0.266653845573749	4.00473105244318	0.000360531715047196	Disease_cat.sep2	0.775385190308858	0.239744939395937	36	6	99038909								NA				0.206304295516893	0.144823457762786
36	cg01236299	cg01236299	0.272525620388554	0.0660491164474866	4.12610546585024	0.000256980508065224	-0.971040577656518	0.242496250506223	-4.00435295650726	0.000360910932768951	Disease_cat.sep2	0.435129923168417	0.239744939395937	37	17	9819556	GAS7	NM_201432;NM_003644;NM_001130831;NM_201433	3'UTR;3'UTR;3'UTR;3'UTR					NA				0.189818407311045	0.143958438212447
283	cg10002860	cg10002860	-0.183948682629364	0.103569153279084	-1.77609526394104	0.0855345607357872	1.36331266241028	0.34085950150266	3.99963227194838	0.000365678651021528	Disease_cat.sep2	0.86515782660759	0.239744939395937	37	11	1482176	BRSK2	NM_003957	Body	chr11:1481778-1482644	Island			NA	11:1438372-1439501			0.167319757057949	0.113998081395093
487	cg21067652	cg21067652	-0.0098713174630592	0.0852519434242088	-0.115789940575784	0.908565852637243	0.456335613629931	0.114136225779184	3.99816631849023	0.000367171727114725	Disease_cat.sep2	0.994616510606755	0.239744939395937	37	13	41548815	ELF1	NM_172373;NM_001145353	Body;Body					TRUE		13:41548784-41549247	Promoter_Associated_Cell_type_specific	0.286637143733797	0.194723521242792
274	cg09521809	cg09521809	0.213666675363243	0.06120308920699	3.49110932359343	0.00146758813708655	-0.407745838103615	0.102052471763135	-3.99545283969207	0.000369951184876399	Disease_cat.sep2	0.652301754095684	0.239744939395937	37	20	48426818				chr20:48429172-48429645	N_Shelf			NA				0.216201489716931	0.12305856809441
374	cg14233838	cg14233838	-0.374113082047838	0.13344637827676	-2.80347122851059	0.00864393121812335	1.08538794153712	0.271680221660255	3.99509369840854	0.000370320599892584	Disease_cat.sep2	0.742369287896071	0.239744939395937	37	9	139548425				chr9:139548205-139548426	Island			NA				0.319103246167865	0.236849473055905
139	cg04722593	cg04722593	0.100439942788082	0.0907597298635138	1.10665757753054	0.276955967614246	-1.30443084193137	0.326550677117646	-3.99457399214465	0.000370855812963496	Disease_cat.sep2	0.927918532676827	0.239744939395937	37	2	91754847				chr2:91757196-91757540	N_Shelf			NA				0.255443913061968	0.171648444190216
169	cg05928873	cg05928873	0.356798432853921	0.138759817121132	2.57133830424733	0.0151502073907847	-0.66402087913603	0.166373556984932	-3.99114433308755	0.000374406853489937	Disease_cat.sep2	0.773600006104629	0.239744939395937	37	1	72302970	NEGR1	NM_173808	Body					TRUE				0.219049079342697	0.11941380482561
471	cg20284508	cg20284508	0.202768615941428	0.0668092099815007	3.03503986946672	0.00483828616073179	-0.34348168248617	0.0861144616914366	-3.98866433975894	0.000376995345912724	Disease_cat.sep2	0.710218431771375	0.239744939395937	37	3	126668502	CHCHD6	NM_032343	Body	chr3:126668259-126668520	Island			NA	3:128151018-128151201			0.122140561317316	0.15099265473793
379	cg14335435	cg14335435	0.33196758773318	0.123437486937888	2.68935795736203	0.0114209298058772	-1.23414340518934	0.309592673982014	-3.98634563704516	0.000379431342278958	Disease_cat.sep2	0.759063574497056	0.239744939395937	37	15	98513151	ARRDC4	NM_183376	Body					TRUE				0.170397918182283	0.121808673414177
83	cg02708956	cg02708956	0.330657838114746	0.178148765773988	1.85607706389749	0.0729705991219184	-1.42748054661982	0.358138585712809	-3.98583286907968	0.000379972127092076	Disease_cat.sep2	0.855459433839897	0.239744939395937	37	2	240300118	HDAC4	NM_006037	5'UTR					NA	2:239964721-239965098			0.236377999080871	0.169182252217686
302	cg11003780	cg11003780	-0.182311220647863	0.121595616222845	-1.49932395847023	0.143905560876518	1.27235205606839	0.319353112090269	3.98415424149286	0.000381747758146148	Disease_cat.sep2	0.886374537295409	0.239744939395937	37	7	157381240	PTPRN2	NM_002847;NM_130842;NM_130843	Body;Body;Body					NA	7:157073725-157074129			0.199991018924618	0.100337973384567
390	cg14838970	cg14838970	0.145011400065625	0.10361287823299	1.3995499646245	0.17157588375107	-0.319174903157709	0.080116373801075	-3.98389103268957	0.000382026913115208	Disease_cat.sep2	0.896264612194899	0.239744939395937	37	11	7533817	PPFIBP2	NM_003621	TSS1500	chr11:7534554-7535727	N_Shore		CDMR	NA		11:7533753-7534075	Promoter_Associated_Cell_type_specific	0.183712073063344	0.136883492420646
190	cg06746009	cg06746009	-0.0827258346063313	0.108956524761959	-0.759255444197266	0.453434825863133	1.31581738992284	0.330438909597414	3.98202920935053	0.000384007249182257	Disease_cat.sep2	0.957618756168755	0.239744939395937	37	7	101896452	CUX1	NM_181500;NM_001913	Body;Body	chr7:101891665-101892634	S_Shelf			NA				0.160166579590556	0.139653424850259
177	cg06351520	cg06351520	0.192987918643045	0.160140655157072	1.20511508120005	0.237278135582166	-1.40429403006336	0.352825366356466	-3.98013908287019	0.000386027972842043	Disease_cat.sep2	0.920114400359609	0.239744939395937	37	2	3131276								NA	2:3110274-3110380			0.167147782008933	0.141594254103626
258	cg08840152	cg08840152	0.0375935015535089	0.0821090520163866	0.457848442166965	0.65025447612088	-1.34641492735896	0.339060415760303	-3.97101774425595	0.000395926841324039	Disease_cat.sep2	0.977079510287043	0.239744939395937	37	7	19135149								TRUE				0.165703996287478	0.107087869401609
193	cg06792952	cg06792952	0.402747406809555	0.101056775810959	3.98535777118943	0.00038047385728691	-0.502752281982027	0.126730103131815	-3.96711017791172	0.000400243148378627	Disease_cat.sep2	0.505083993846198	0.239744939395937	37	10	50103551	WDFY4	NM_020945	Body					TRUE				0.191860932288125	0.137161384143039
463	cg19688761	cg19688761	0.346121398420369	0.0917181490515516	3.77375036456336	0.0006822014844048	-0.444627615257515	0.112158083386609	-3.96429398427649	0.000403382452082599	Disease_cat.sep2	0.605157110158277	0.239744939395937	37	10	129785464	PTPRE	NM_006504	5'UTR					NA				0.224048642480166	0.133220551125057
269	cg09381155	cg09381155	-0.0479476940756858	0.0431652692250128	-1.11079335161199	0.275198957230576	-0.27062840446916	0.06828290738429	-3.96334038540697	0.000404450913027296	Disease_cat.sep2	0.927831247960746	0.239744939395937	37	3	134801915	EPHB1	NM_004441	Body					NA				0.396974567793723	0.310519872817858
330	cg12542490	cg12542490	0.279823071371655	0.134430027562523	2.08155184109823	0.0457318029828792	-1.28233213482975	0.323609807330505	-3.96258736843564	0.000405296588835628	Disease_cat.sep2	0.829276328951484	0.239744939395937	37	13	113802886	F10	NM_000504	Body	chr13:113803217-113803479	N_Shore			NA	13:112850887-112851021			0.377053648704124	0.291227089316186
173	cg06166767	cg06166767	0.00560818999362537	0.166740508739468	0.033634238230544	0.973384454489106	-1.25294575464682	0.316266264416768	-3.96168006397203	0.000406317836606658	Disease_cat.sep2	0.998537193044727	0.239744939395937	37	8	41167848	SFRP1	NM_003012	TSS1500	chr8:41165852-41167140	S_Shore			NA				0.119006829304426	0.118882347062205
80	cg02642833	cg02642833	0.104816874313545	0.0758207658413046	1.38242964378559	0.176719290149805	-1.19066029801732	0.300804358582932	-3.95825480596902	0.000410196006808445	Disease_cat.sep2	0.899302198109243	0.239744939395937	37	11	95111161								TRUE				0.191046542542944	0.245227111202669
502	cg22161244	cg22161244	0.258719117731637	0.0788027646311083	3.2831223491048	0.00254737704753404	-0.522433984692666	0.132007669704609	-3.95760326548985	0.000410937789018006	Disease_cat.sep2	0.678049669100243	0.239744939395937	37	3	65482993	MAGI1	NM_015520;NM_001033057;NM_004742	Body;Body;Body					TRUE				0.101008532329392	0.119598819280726
562	cg27062060	cg27062060	-0.205445971558095	0.136805530429781	-1.50173732679283	0.143283475485652	1.20786698184206	0.30521857201671	3.95738363449237	0.00041118813580288	Disease_cat.sep2	0.885380456924507	0.239744939395937	37	17	79258687	SLC38A10	NM_001037984;NM_138570	Body;Body	chr17:79259282-79259537	N_Shore			NA	17:76873222-76873409			0.175260490493192	0.120223592820088
439	cg18220816	cg18220816	0.179349747204126	0.119271366549337	1.50371168196465	0.142776163762779	-1.3620339248383	0.344236720867565	-3.95667818763094	0.000411993250806099	Disease_cat.sep2	0.885183291902115	0.239744939395937	37	14	102411665				chr14:102414257-102415220	N_Shelf			NA				0.175175929117498	0.109929313512942
122	cg04146995	cg04146995	-0.0689681386484668	0.0807615548064978	-0.853972398299071	0.39967141521592	1.24538950904259	0.314795860906356	3.95618133433167	0.000412561227184724	Disease_cat.sep2	0.948009784004733	0.239744939395937	37	1	2001651	PRKCZ	NM_002744	Body	chr1:2005179-2005565	N_Shelf			NA		1:2001638-2001700	Unclassified_Cell_type_specific	0.26554952655241	0.19296102844849
347	cg13350775	cg13350775	0.242105297645561	0.0997981615980514	2.42594947410622	0.0212813699624217	-1.0178430249449	0.25733509805774	-3.95532141797665	0.000413546049475037	Disease_cat.sep2	0.787032917998408	0.239744939395937	37	11	60043430								TRUE				0.308443676221167	0.222434013548026
340	cg12977328	cg12977328	0.267691437212771	0.112106919668156	2.38782260724991	0.023228047091768	-1.16641786396878	0.294929528041987	-3.9549036399052	0.000414025341377413	Disease_cat.sep2	0.789516031577788	0.239744939395937	37	11	45909813	MAPK8IP1	NM_005456	Body	chr11:45907006-45907809	S_Shelf			NA				0.149253659843679	0.101029770810725
474	cg20452738	cg20452738	0.469773654432467	0.17168328798422	2.73628062432987	0.0101911005657358	-1.2341639805556	0.312284540931582	-3.95204955350636	0.000417314238678791	Disease_cat.sep2	0.752571626098031	0.239744939395937	37	1	226828650	ITPKB	NM_002221	Body	chr1:226829582-226829803	N_Shore			NA				0.332192548234794	0.234028394468782
209	cg07280242	cg07280242	0.211641864220488	0.106471683093406	1.98777607408364	0.0557306833203042	-0.708633609445674	0.17935689108182	-3.95096951765519	0.000418565471202423	Disease_cat.sep2	0.840832015753275	0.239744939395937	37	1	1396086	ATAD3C	NM_001039211	Body	chr1:1396085-1396338	Island			NA	1:1385949-1386143			0.209441690330327	0.110494523493507
334	cg12798157	cg12798157	-0.379318091709194	0.187723612598639	-2.02062002993833	0.0520297833834966	0.961435242320462	0.243440320777823	3.94936729974949	0.000420428422444344	Disease_cat.sep2	0.83645284099859	0.239744939395937	37	1	19600719	AKR7L	NM_001145289;NM_201252	TSS200;TSS200	chr1:19600249-19600942	Island			NA	1:19472837-19473529			0.269785436854532	0.174517622756505
280	cg09872278	cg09872278	-0.0121486645821512	0.128698429800822	-0.0943963698776498	0.925401813424033	1.24413540098739	0.31521569278293	3.94693357428799	0.000423273727285506	Disease_cat.sep2	0.995751056249906	0.239744939395937	37	1	150231727	CA14	NM_012113	Body					NA				0.179660111728048	0.149149293369475
30	cg00954545	cg00954545	0.153734068994287	0.0872872019049753	1.76124409580283	0.0880590954019692	-1.25941878424593	0.319223306212772	-3.94525950873552	0.000425241831320325	Disease_cat.sep2	0.866585819658208	0.239744939395937	37	8	91735520								TRUE				0.176263296652474	0.123611325088753
385	cg14625066	cg14625066	-0.0540597041700875	0.136155024974329	-0.397045237076486	0.694054568110757	1.29199356828804	0.327921062441391	3.93995298340726	0.000431539771066673	Disease_cat.sep2	0.981673636372101	0.239744939395937	37	9	131682737	PHYHD1	NM_001100876;NM_174933	TSS1500;TSS1500					NA				0.187756671631337	0.106708962161836
457	cg19223579	cg19223579	0.171671422152873	0.138879941221571	1.2361138739178	0.225700874715377	-1.26207563287392	0.320456752367994	-3.93836492302906	0.000433442204865373	Disease_cat.sep2	0.916730014497395	0.239744939395937	37	10	115370894	NRAP	NM_006175;NM_198060	Body;Body					NA	10:115360873-115361046			0.196225972377692	0.118768247208778
15	cg00414041	cg00414041	0.356229559919449	0.144861241670306	2.45910883968676	0.0197107207900164	-1.27477867387937	0.32370216790622	-3.93812213901728	0.00043373377268893	Disease_cat.sep2	0.782079330634704	0.239744939395937	37	6	166944283	RPS6KA2	NM_021135;NM_001006932	Body;Body					TRUE	6:166864181-166864458			0.150545546559746	0.113726632598473
250	cg08617346	cg08617346	-0.122098207032656	0.152466209625718	-0.800821423529776	0.429330272308985	-1.42499991374303	0.361932115329655	-3.93720218070483	0.000434840324837899	Disease_cat.sep2	0.953188790920215	0.239744939395937	37	20	1716331				chr20:1716330-1716653	Island			NA				0.151604395364408	0.227882403028961
53	cg01723148	cg01723148	0.283574234152859	0.18535258516951	1.52991787998814	0.136178562446483	-1.39407741871227	0.354094264467092	-3.93702343868898	0.000435055641033888	Disease_cat.sep2	0.884467062266077	0.239744939395937	37	12	58021295	B4GALNT1	NM_001478	Body	chr12:58021294-58022037	Island			TRUE	12:56307512-56308390	12:58021235-58021569	Unclassified_Cell_type_specific	0.202567511244789	0.122666286073531
411	cg16051421	cg16051421	-0.0175355127549692	0.0753529925862625	-0.232711563975311	0.817515023977853	1.22416141223119	0.311039030130942	3.93571640097978	0.000436633297645541	Disease_cat.sep2	0.989982752439734	0.239744939395937	37	15	74328425	PML	NM_033240;NM_002675;NM_033238;NM_033239;NM_033247;NM_033249;NM_033246;NM_033250;NM_033244	3'UTR;Body;Body;3'UTR;3'UTR;Body;3'UTR;3'UTR;3'UTR					NA		15:74328402-74330056	Gene_Associated	0.186455892646119	0.124723262304278
260	cg08939418	cg08939418	0.187012445757187	0.111485000222101	1.67746733089313	0.103507419871748	-1.19783897967904	0.304392851979836	-3.93517446907194	0.000437289075275989	Disease_cat.sep2	0.871678535178403	0.239744939395937	37	7	23511443	IGF2BP3	NM_006547	TSS1500	chr7:23508184-23509712	S_Shore			NA	7:23477914-23477969	7:23509936-23511553	Promoter_Associated	0.249285587283161	0.172463428622629
50	cg01619533	cg01619533	0.536427675400126	0.148335711889896	3.616308362738	0.00104755457918727	-1.03526626061876	0.26330323893036	-3.93184020380611	0.000441345032728918	Disease_cat.sep2	0.606409929675982	0.239744939395937	37	16	89421770	ANKRD11	NM_013275	5'UTR					NA	16:87949201-87949279			0.203002992318046	0.116804745587994
7	cg00095859	cg00095859	0.00915649575206222	0.128593192469819	0.071205135950033	0.943691892079671	-1.00672191263967	0.256190367324	-3.92958534372404	0.000444108783778235	Disease_cat.sep2	0.996587546706456	0.239744939395937	37	7	1336729				chr7:1337105-1337388	N_Shore			NA	7:1303081-1303307			0.31416837219567	0.177250093306364
328	cg12438044	cg12438044	0.00790019022859604	0.0865873039017	0.0912395914020478	0.927889246327045	-1.26939691064872	0.323504188060207	-3.92389637444964	0.000451157121061375	Disease_cat.sep2	0.995979044434263	0.239744939395937	37	5	81276552	ATG10	NM_001131028;NM_031482	5'UTR;5'UTR					TRUE				0.153327822770057	0.105814684791401
204	cg07077965	cg07077965	0.0890100670861832	0.0977217572755727	0.910852092386931	0.36940190448875	-1.26571570397293	0.322622026960621	-3.92321539820784	0.000452008111675798	Disease_cat.sep2	0.943466276762098	0.239744939395937	37	2	177503592				chr2:177502240-177502910	S_Shore			NA	2:177211820-177211886			0.20589342445351	0.13011701382127
368	cg14149988	cg14149988	0.314353018352848	0.145303344880991	2.16342589092024	0.038333884181073	-1.23108751828275	0.313895715638982	-3.92196343227141	0.000453576744551942	Disease_cat.sep2	0.820329010222433	0.239744939395937	37	9	139048519								NA	9:138188100-138188439			0.230666502543705	0.169885929230501
532	cg24860169	cg24860169	-0.221496454441647	0.111793331301313	-1.98130292624214	0.0564866371592039	1.18026757575313	0.301321104199312	3.91697614041807	0.00045987851071515	Disease_cat.sep2	0.843126014089793	0.239744939395937	37	1	46924753								TRUE				0.110721883866435	0.153758850299064
504	cg22322679	cg22322679	-0.358270657361148	0.102646449568572	-3.49033657634508	0.0014706284097936	1.1877181652837	0.303290147605569	3.91611192998045	0.000460979164969068	Disease_cat.sep2	0.652301754095684	0.239744939395937	37	6	33244178	B3GALT4	NM_003782;NM_022551	TSS1500;Body	chr6:33244677-33245554	N_Shore			NA				0.164733064170432	0.11068113345314
37	cg01246622	cg01246622	0.197420549328189	0.100652028164795	1.9614165052388	0.0588652835470721	-0.316511269208191	0.0808637448437042	-3.91413073708066	0.000463512132209705	Disease_cat.sep2	0.843593452806488	0.239744939395937	37	10	115141827							DMR	NA		10:115141650-115142191	Unclassified_Cell_type_specific	0.509084547518972	0.420773839387945
534	cg24946253	cg24946253	0.195338729057833	0.0799511105062505	2.44322721499361	0.0204492473593649	-1.22369590402187	0.312651544129446	-3.91392886745261	0.000463770986390143	Disease_cat.sep2	0.784846158995104	0.239744939395937	37	8	52722146	PXDNL	NM_144651	TSS200					TRUE				0.177667908805992	0.13573488449907
519	cg23470598	cg23470598	0.249887599828386	0.145685132653931	1.71525807250341	0.096278969595094	-0.691413043490126	0.176688638516992	-3.91317205958114	0.000464742687733748	Disease_cat.sep2	0.868574426111283	0.239744939395937	37	14	104161211	KLC1	NM_182923;NM_001130107	Body;Body	chr14:104165051-104165278	N_Shelf			NA	14:103230964-103231040			0.104522527477819	0.129332156639067
132	cg04380681	cg04380681	0.397479118787582	0.127260606378233	3.12334767293368	0.00385900696632818	-0.579785547730057	0.148240950882515	-3.91110246040956	0.000467410119315573	Disease_cat.sep2	0.699192774760309	0.239744939395937	37	14	95830175				chr14:95826675-95826941	S_Shelf			TRUE		14:95830163-95830368	Unclassified_Cell_type_specific	0.216744265747243	0.114509713538059
526	cg24517989	cg24517989	-0.0779732668718509	0.0697552202860255	-1.1178126389986	0.272235231682304	1.17703662753325	0.30095515531838	3.9110033728715	0.000467538204428554	Disease_cat.sep2	0.927202014770921	0.239744939395937	37	11	12915502	TEAD1	NM_021961	Body					TRUE		11:12915480-12915960	Unclassified_Cell_type_specific	0.424838380674076	0.293297604078173
559	cg26984624	cg26984624	0.0686187376499556	0.0934769848270798	0.734070934967482	0.468421714550277	-0.451039585361521	0.115415747886056	-3.90795531478779	0.00047149507048009	Disease_cat.sep2	0.959342849595716	0.239744939395937	37	8	41656079	ANK1	NM_020476;NM_020477;NM_000037;NM_020475;NM_001142446	TSS1500;TSS1500;TSS1500;TSS1500;Body	chr8:41654875-41655984	S_Shore			TRUE				0.200114280750129	0.118660069876117
416	cg16479323	cg16479323	-0.121852481035741	0.102630461686286	-1.18729350948661	0.244130322565039	1.21886334654176	0.311960192094976	3.90711179640088	0.00047259586304138	Disease_cat.sep2	0.922190032469916	0.239744939395937	37	14	93406498	ITPK1	NM_014216;NM_001142594;NM_001142593	3'UTR;Body;3'UTR					NA				0.218264411387396	0.140107120050534
39	cg01326123	cg01326123	0.15422061396111	0.100111819936419	1.5404835718605	0.133589351943671	-1.3555323251901	0.347079669804435	-3.90553651832701	0.000474658333586899	Disease_cat.sep2	0.884293960906025	0.239744939395937	37	6	63157784								TRUE				0.3074081724702	0.240491515106614
138	cg04678230	cg04678230	0.427112121740615	0.144311972328558	2.95964440682857	0.00585670573763986	-1.25555869611448	0.321601090885105	-3.90408718036047	0.000476563683762988	Disease_cat.sep2	0.736780980611763	0.239744939395937	37	6	33283189	ZBTB22	NM_005453;NM_003190;NM_172208;NM_172209;NM_001145338	Body;TSS1500;TSS1500;TSS1500;Body	chr6:33282855-33283196	Island			NA	6:33390834-33391265			0.127059190329745	0.191675950466341
387	cg14688451	cg14688451	0.353134549292147	0.0981052522369306	3.59954784519899	0.0010961501092678	-0.446238710592013	0.1143656506816	-3.9018595874942	0.000479506738905627	Disease_cat.sep2	0.611757580111874	0.239744939395937	37	3	124303035	KALRN	NM_001024660;NM_007064	Body;TSS1500	chr3:124303529-124304092	N_Shore			NA		3:124302932-124304069	Unclassified	0.284592093636011	0.194624914917368
356	cg13617733	cg13617733	0.102188762602554	0.0569115850703855	1.79557048843697	0.0823172057072138	-0.462390561814143	0.118526289639438	-3.90116457049955	0.000480428613276714	Disease_cat.sep2	0.863234020078006	0.239744939395937	37	7	132109851	PLXNA4	NM_001105543;NM_020911	Body;Body					TRUE				0.186476994799331	0.120340405825284
533	cg24908198	cg24908198	0.298708428777724	0.163011226555474	1.83244083913491	0.0765075566266604	-1.24259329593064	0.318561463217766	-3.90063908979854	0.000481126763531954	Disease_cat.sep2	0.856343121013757	0.239744939395937	37	11	128812992	TP53AIP1	NM_022112	TSS200					NA	11:128317570-128318285			0.188712259647663	0.113102224943198
184	cg06618474	cg06618474	0.321792672716145	0.0924304335687766	3.48145800351247	0.00150599934231249	-0.434606847180153	0.11142070901103	-3.90059308577124	0.000481187931368331	Disease_cat.sep2	0.652301754095684	0.239744939395937	37	14	105952171	CRIP1	NM_001311	TSS1500	chr14:105952603-105954296	N_Shore			NA		14:105951955-105952888	Unclassified	0.385873920366564	0.318081660021527
505	cg22548551	cg22548551	0.401367500213079	0.11122249374899	3.60868999322113	0.00106937866373344	-0.489729460692933	0.125559937370426	-3.90036400900819	0.000481492629394075	Disease_cat.sep2	0.606409929675982	0.239744939395937	37	12	7041426	ATN1	NM_001007026;NM_001940	5'UTR;5'UTR	chr12:7036955-7037924	S_Shelf			NA				0.111613969387117	0.140242861409606
245	cg08515989	cg08515989	0.131583503704289	0.130638002066139	1.00723756964433	0.321618384879969	-1.21932284541823	0.312637960072779	-3.90011131448781	0.000481828960451975	Disease_cat.sep2	0.937145264061107	0.239744939395937	37	16	29912904	ASPHD1	NM_181718	1stExon	chr16:29912896-29913203	Island			NA	16:29820161-29820818			0.198407036865042	0.126292049004491
346	cg13275679	cg13275679	-0.124466062765237	0.0755009517283323	-1.64853634180786	0.1093422454001	0.371808204217944	0.0953404862003513	3.89979345644006	0.000482252348866698	Disease_cat.sep2	0.875504206146573	0.239744939395937	37	17	73151149	HN1	NM_001002033;NM_016185;NM_001002032	TSS1500;TSS1500;TSS1500	chr17:73149830-73150885	S_Shore			NA		17:73149647-73151252	Promoter_Associated	0.205775730836532	0.106965728563242
548	cg25851222	cg25851222	0.130885300443731	0.0925335857248879	1.41446264530228	0.167192141889697	-1.27126320417623	0.326091540676428	-3.89848568760534	0.000483998131876965	Disease_cat.sep2	0.894318198604709	0.239744939395937	37	15	35409475								TRUE				0.339849058260864	0.266722562903499
418	cg16584696	cg16584696	0.236540310502643	0.154933432319583	1.52672219908437	0.136969646860857	-1.31506572182584	0.337379326915904	-3.89788471583986	0.000484802458474552	Disease_cat.sep2	0.884467062266077	0.239744939395937	37	10	134875826				chr10:134876330-134878539	N_Shore			NA	10:134725647-134725969			0.246440621433229	0.126394452296644
88	cg02856481	cg02856481	0.219624782564992	0.127709574798996	1.71972056841207	0.0954540443476842	-1.29798892901441	0.333060578204475	-3.89715569465426	0.000485779917055377	Disease_cat.sep2	0.868574426111283	0.239744939395937	37	6	15512678	JARID2	NM_004973	Body					NA	6:15620594-15620664	6:15512127-15512776	Gene_Associated_Cell_type_specific	0.242231268970184	0.145610195153553
310	cg11376341	cg11376341	0.633253454140801	0.171809878443064	3.68578023498605	0.000867488261803365	-0.844189659945742	0.216729040939729	-3.89513863156209	0.000488494406450813	Disease_cat.sep2	0.605157110158277	0.239744939395937	37	10	21796152				chr10:21797632-21799341	N_Shore		RDMR	NA	10:21836158-21836569			0.155203468520958	0.106862154106805
181	cg06489569	cg06489569	0.21252387869726	0.122481028662667	1.73515752617156	0.0926460649665117	-1.35266921796624	0.347406885554385	-3.89361660407991	0.000490552502234009	Disease_cat.sep2	0.867401934729399	0.239744939395937	37	16	87589319								NA	16:86146806-86146854			0.171072724380286	0.111887301522377
130	cg04351131	cg04351131	0.251663413783909	0.0982501680301237	2.56145530160059	0.0155088248619375	-1.27435007855787	0.327352282991392	-3.89290114891722	0.000491522870857365	Disease_cat.sep2	0.773600006104629	0.239744939395937	37	11	129729453	TMEM45B	NM_138788	3'UTR					NA				0.186336453155519	0.114935948902258
107	cg03673965	cg03673965	0.135619203826872	0.173057797544347	0.783664219418481	0.439183979698163	-1.13249089117264	0.290924950390903	-3.89272521882691	0.000491761771227735	Disease_cat.sep2	0.956240837262772	0.239744939395937	37	6	108497734	NR2E1	NM_003269	Body	chr6:108497595-108497996	Island			NA	6:108603834-108604609			0.123605743757513	0.161212334095772
400	cg15502231	cg15502231	0.07900279748563	0.0990715915376177	0.797431395413008	0.431266479553287	-1.22699382077179	0.315380700448824	-3.89051650600571	0.000494770715129532	Disease_cat.sep2	0.953938760141061	0.239744939395937	37	7	107235907	BCAP29	NM_018844;NM_001008405;NR_027830	Body;Body;Body					TRUE				0.125043830796802	0.215619451085929
512	cg23055707	cg23055707	0.397325304816121	0.121565034005186	3.26841766686933	0.00264747350137793	-0.932040092969178	0.239724166785926	-3.88796884963831	0.000498263750074293	Disease_cat.sep2	0.681452890861087	0.239744939395937	37	2	1681153	PXDN	NM_012293	Body					NA	2:1660102-1660161			0.27536895617873	0.204883903275102
510	cg23044270	cg23044270	0.343236240350845	0.0746946044269873	4.59519456571128	6.82950561290139e-05	-0.397657130684848	0.102301230359299	-3.88711972757524	0.000499433307324717	Disease_cat.sep2	0.413900373761209	0.239744939395937	37	3	43659607	ANO10	NM_018075	5'UTR	chr3:43663169-43663484	N_Shelf			NA				0.167535838788006	0.192998071506038
490	cg21208734	cg21208734	0.202533757861098	0.202332212015351	1.00099611348949	0.324578580042812	-1.27057231388414	0.326909861154546	-3.88661360473148	0.00050013170234115	Disease_cat.sep2	0.938324940575922	0.239744939395937	37	4	183710395	ODZ3	NM_001080477	Body					NA	4:183947332-183947468			0.142697383114619	0.107109682439397
137	cg04668677	cg04668677	0.367978269306238	0.0936852535487572	3.92781420092682	0.000446291512576821	-1.24906060317342	0.321646472233887	-3.88333375615311	0.000504680722493124	Disease_cat.sep2	0.528382034064336	0.239744939395937	37	16	2146389	PKD1	NM_001009944;NM_000296	Body;Body	chr16:2149842-2150523	N_Shelf			NA	16:2086334-2086450			0.130919665428802	0.105790586789341
539	cg25312054	cg25312054	0.307323294237614	0.171632737556436	1.79058668301297	0.0831305906327477	-1.36488703289887	0.351506586137223	-3.88296289949468	0.000505197622754248	Disease_cat.sep2	0.864844524262179	0.239744939395937	37	13	110434467	IRS2	NM_003749	1stExon	chr13:110434466-110440180	Island			NA	13:109231934-109238221			0.168589960981943	0.213256436219739
524	cg24282479	cg24282479	0.249758860977352	0.0959774501019311	2.60226606053923	0.0140768491951058	-0.60598776385467	0.156073297588381	-3.88271263065684	0.000505546739879003	Disease_cat.sep2	0.768876535067329	0.239744939395937	37	6	138408963								TRUE				0.2023727228986	0.147494401470673
259	cg08901151	cg08901151	0.361473767148197	0.11363336508974	3.18105309002096	0.00332439987185435	-1.01713542701213	0.261986702073564	-3.88239333890513	0.000505992483965208	Disease_cat.sep2	0.68959580909831	0.239744939395937	37	7	2172260	MAD1L1	NM_003550;NM_001013837;NM_001013836	Body;Body;Body					NA	7:2138502-2138787			0.163366275326229	0.123811927265596
454	cg19054360	cg19054360	0.104687793539658	0.124884322015866	0.838278110893361	0.408291810684693	-0.540112121182165	0.139158342981819	-3.88127732487251	0.000507553502671052	Disease_cat.sep2	0.949625842163507	0.239744939395937	37	10	133581904								NA	10:133431894-133432001			0.143101521953584	0.101983198673937
291	cg10516359	cg10516359	-0.165434719572371	0.113301216357396	-1.46013189346994	0.154314959953161	1.24737607546133	0.321438236986204	3.8806088757725	0.000508490744098056	Disease_cat.sep2	0.890312883259515	0.239744939395937	37	11	45827763	SLC35C1	NM_001145265;NM_001145266;NM_018389	Body;Body;1stExon	chr11:45825615-45826872	S_Shore			NA				0.233656091320044	0.136468461539823
135	cg04638710	cg04638710	-0.139491363095748	0.10289453074331	-1.35567325190234	0.184997952249618	1.26016141170995	0.324741235511733	3.88050938379959	0.000508630387595197	Disease_cat.sep2	0.900838426527881	0.239744939395937	37	4	183167912								TRUE	4:183404886-183404938			0.157319525224014	0.111432606125711
543	cg25600410	cg25600410	0.125131434196866	0.0481638612810951	2.59803576516782	0.0142193906865625	-0.238015443300549	0.0613541058984957	-3.87937269747394	0.000510228462631001	Disease_cat.sep2	0.768876535067329	0.239744939395937	37	1	205550669	MFSD4	NM_181644	Body					NA				0.156711722873283	0.108057506974297
486	cg21045917	cg21045917	0.291724064248772	0.0902015648203604	3.23413529277181	0.00289567679142146	-1.26512532648779	0.326293146162876	-3.87726601482544	0.000513203241061851	Disease_cat.sep2	0.689001186279419	0.239744939395937	37	X	55057395	ALAS2	NM_000032;NM_001037968;NM_001037968;NM_001037967;NM_000032;NM_001037967	5'UTR;1stExon;5'UTR;1stExon;1stExon;5'UTR					NA				0.11048829071821	0.141032940698297
226	cg07892374	cg07892374	0.100226469886359	0.0515225181741385	1.94529447391543	0.0608572189980836	-0.333405749195053	0.0859924552783396	-3.8771511769944	0.000513365885860525	Disease_cat.sep2	0.847674759696111	0.239744939395937	37	3	130568122								TRUE				0.202168439600475	0.10531610437748
485	cg21011403	cg21011403	0.0871250139998634	0.109034646361502	0.799058069221431	0.430336746249301	-1.26634084034434	0.326645277923696	-3.87680742974081	0.000513853036011885	Disease_cat.sep2	0.953562809794378	0.239744939395937	37	2	43302362								TRUE				0.324273880418621	0.239087743976405
304	cg11065575	cg11065575	0.2516892626399	0.0857975555796062	2.93352486489401	0.00625453341064348	-0.395167134331953	0.102005841398545	-3.87396573484456	0.00051789754902308	Disease_cat.sep2	0.737849642451178	0.239744939395937	37	4	42403471	SHISA3	NM_001080505	3'UTR	chr4:42399152-42400802	S_Shelf			NA				0.134350600951963	0.113061467771458
230	cg08134070	cg08134070	-0.251850992019075	0.113582260416592	-2.21734442592837	0.0340638455097955	1.1553155439309	0.298293479726033	3.87308346462014	0.000519159575523053	Disease_cat.sep2	0.81722694954654	0.239744939395937	37	8	24856564				chr8:24857509-24858427	N_Shore		CDMR	NA				0.189046917148549	0.136771487926369
476	cg20623172	cg20623172	0.222119064551643	0.0722720868834109	3.07337277959006	0.00438725694165759	-0.386376839577122	0.0997755479962002	-3.87246021030961	0.000520052907564819	Disease_cat.sep2	0.705451277800718	0.239744939395937	37	20	57608945	SLMO2	NM_016045	3'UTR	chr20:57607045-57607782	S_Shore			NA				0.180153775650518	0.122618317091079
112	cg03813151	cg03813151	0.0503734800574007	0.201170807361473	0.250401540452573	0.803928973968888	-1.43660088917755	0.371009978678416	-3.8721354457767	0.000520518998647515	Disease_cat.sep2	0.988597692802974	0.239744939395937	37	6	149778058	ZC3H12D	NM_207360	Body	chr6:149777792-149778189	Island			NA	6:149819443-149819882			0.459873028909342	0.331295073929149
376	cg14252850	cg14252850	0.0623753435112686	0.064379831915437	0.968864653036043	0.340111574079334	-1.23162206099405	0.31813575593928	-3.87137263888415	0.000521615358430576	Disease_cat.sep2	0.940415389926671	0.239744939395937	37	1	113010353	WNT2B	NM_004185	Body	chr1:113008844-113009154	S_Shore			NA				0.102878298158398	0.156359443084039
108	cg03700669	cg03700669	0.158509439887957	0.0495846759278366	3.1967424798469	0.00319174588291551	-0.513691391887133	0.132692870245706	-3.8712810336828	0.000521747171464574	Disease_cat.sep2	0.68959580909831	0.239744939395937	37	1	28284100	SMPDL3B	NM_014474	Body	chr1:28285020-28285304	N_Shore			NA				0.147234413787978	0.203046406916146
147	cg05141400	cg05141400	-0.170514469305011	0.130313934085536	-1.30848992090967	0.200325839335982	1.27920471323048	0.330476353510504	3.87079045033648	0.000522453638020387	Disease_cat.sep2	0.906567903342843	0.239744939395937	37	X	30260122	MAGEB4	NM_002367;NM_002367	5'UTR;1stExon					NA				0.211898655413721	0.113893514218524
517	cg23407520	cg23407520	0.144892922860583	0.10743360339594	1.34867414180077	0.18721246963468	-1.26448333129397	0.326730694209885	-3.87010878898844	0.000523436818360179	Disease_cat.sep2	0.900838426527881	0.239744939395937	37	8	4979250				chr8:4980317-4980946	N_Shore			NA				0.173508203949997	0.102644960898153
149	cg05272827	cg05272827	1.16860597569202	0.175546430886528	6.65696231925898	1.92116048966982e-07	-0.572670701449739	0.148007282388497	-3.86920624585596	0.000524741363525542	Disease_cat.sep2	0.0191015920735357	0.239744939395937	37	17	79380706	BAHCC1	NM_001080519	Body	chr17:79380359-79380723	Island			NA				0.160744397852117	0.109781488515522
415	cg16459281	cg16459281	0.179367490746719	0.149925529582892	1.19637723639021	0.240619725808629	-1.13790803643362	0.294123693355457	-3.86880779121191	0.000525318303805087	Disease_cat.sep2	0.921262719226498	0.239744939395937	37	3	72621000								TRUE				0.174720211843677	0.117366649178047
365	cg14079463	cg14079463	0.536678970069776	0.22919592903153	2.3415728732073	0.0258063689723518	-1.39950017893206	0.361822801900293	-3.86791592896272	0.000526611916998634	Disease_cat.sep2	0.797635551862814	0.239744939395937	37	6	127796989	C6orf174	NM_001012279	Body	chr6:127796286-127797356	Island			NA	6:127838005-127839014			0.232761958539151	0.164835069301941
62	cg01900364	cg01900364	-0.348022426907694	0.0884391220348148	-3.93516374767597	0.000437302058670895	0.474329343636194	0.122650682634729	3.86731923089915	0.000527479141853961	Disease_cat.sep2	0.528382034064336	0.239744939395937	37	19	11649194	CNN1	NM_001299	TSS1500					NA				0.213007661178161	0.140257645936353
412	cg16310095	cg16310095	0.126445153469053	0.054369923219325	2.32564524615901	0.026752706855853	-0.445193310887199	0.115132256806584	-3.86679913375712	0.000528236174472077	Disease_cat.sep2	0.797635551862814	0.239744939395937	37	1	155952959								TRUE				0.211458189789405	0.156959373592584
251	cg08637473	cg08637473	-0.0746606786065032	0.150140236565231	-0.49727295170516	0.622505369299495	1.31835031510278	0.340967897654543	3.86649395491914	0.000528680874419121	Disease_cat.sep2	0.97522357464146	0.239744939395937	37	16	737490	WDR24	NM_032259	Body	chr16:729438-735815	S_Shore			NA	16:676752-677757			0.180526187018276	0.111875963084981
344	cg13204673	cg13204673	0.00958926209318438	0.0887150885301215	0.10809054301883	0.914620456744279	-1.33874426716828	0.346252888162576	-3.86637718539319	0.000528851125111535	Disease_cat.sep2	0.994664034905278	0.239744939395937	37	7	16945442								TRUE				0.178854106325191	0.243288916373952
131	cg04370174	cg04370174	0.135093911956611	0.128372681674036	1.05235716972589	0.300769908359982	-1.33227466799131	0.344716331459331	-3.86484348551526	0.000531092244790463	Disease_cat.sep2	0.933984280214094	0.239744939395937	37	4	8207250	SH3TC1	NM_018986	Body					NA	4:8258135-8258228			0.212165171376337	0.129594036099209
240	cg08363067	cg08363067	0.37063860887529	0.120225158781519	3.08287061237191	0.00428184305732936	-1.29005048099232	0.333953001811134	-3.86297016045959	0.000533842226168605	Disease_cat.sep2	0.705451277800718	0.239744939395937	37	16	16170085	ABCC1	NM_019862;NM_019898;NM_019899;NM_004996;NM_019900	Body;Body;Body;Body;Body			low-CpG:16077466-16077627		NA	16:16077538-16077740			0.123609473639994	0.152310045082942
60	cg01837367	cg01837367	0.196567692080758	0.0530475210891291	3.70550193571703	0.00082210813366575	-0.405603879245296	0.105051013690637	-3.86101823291065	0.000536722383931786	Disease_cat.sep2	0.605157110158277	0.239744939395937	37	3	194989568	C3orf21	NM_152531	Body	chr3:194990987-194992478	N_Shore			NA				0.149889739795763	0.114181174471755
555	cg26571002	cg26571002	0.247898646792912	0.0783029627161504	3.16589102370939	0.00345758503225431	-0.539970492980117	0.139882827248262	-3.86016284916649	0.000537989317571239	Disease_cat.sep2	0.692506618871298	0.239744939395937	37	18	43416018	SIGLEC15	NM_213602	Body	chr18:43417388-43419103	N_Shore			TRUE				0.278742747469121	0.186684465921093
217	cg07621169	cg07621169	0.0766502316433062	0.0953103339550759	0.804217428085342	0.427395974404405	-1.20627254084095	0.312558321620408	-3.85935186299705	0.000539193188961727	Disease_cat.sep2	0.952610269989414	0.239744939395937	37	3	53277395	TKT	NM_001135056;NM_001064;NM_001135055	Body;Body;Body					TRUE				0.190005247285401	0.138665538236181
57	cg01819910	cg01819910	0.471141877038467	0.148770873102388	3.16689596030141	0.00344860228332831	-1.07382772833847	0.278274967838563	-3.85887288633678	0.000539905442656822	Disease_cat.sep2	0.692506618871298	0.239744939395937	37	1	201687738	NAV1	NM_020443	Body					NA	1:199954208-199954513			0.100707610372586	0.131756264890816
166	cg05886789	cg05886789	0.266762117977042	0.0687749954331313	3.87876605875474	0.000511083346389761	-0.274252801558913	0.071099285487006	-3.85732148614961	0.000542218736495602	Disease_cat.sep2	0.539802139949017	0.239744939395937	37	10	20122964	PLXDC2	NM_032812	Body					TRUE				0.359654620481365	0.286154516226446
406	cg15649932	cg15649932	0.354833663304431	0.0996935088475318	3.5592454053062	0.00122211418620515	-1.01012805526581	0.261898876068039	-3.85693925239826	0.000542790169614004	Disease_cat.sep2	0.629138115806174	0.239744939395937	37	2	11566625								NA	2:11484007-11484117			0.198263849164866	0.129141981100319
500	cg22022716	cg22022716	0.256508124572613	0.108508183149501	2.36395188940911	0.0245279882928564	-1.24492568871388	0.322804262962987	-3.85659618397489	0.00054330355185271	Disease_cat.sep2	0.794970537631355	0.239744939395937	37	8	26276541								TRUE				0.29613449331839	0.219739777361718
92	cg03123044	cg03123044	-0.00670771129691343	0.0742487409703275	-0.0903410779664813	0.928597380316539	-1.25833080287208	0.326365892085923	-3.8555830538223	0.000544822411707609	Disease_cat.sep2	0.996032246570388	0.239744939395937	37	11	12551826								TRUE				0.165347390918289	0.111928273532685
66	cg02072834	cg02072834	-0.0973824031208312	0.121953432245269	-0.798521216893499	0.430643451798327	1.33067066097685	0.345266570840035	3.85403851215403	0.000547145930840665	Disease_cat.sep2	0.953723957393552	0.239744939395937	37	14	76589894								TRUE				0.152758761507861	0.110375738056271
123	cg04152616	cg04152616	0.444435851630602	0.152747631975271	2.90960878334634	0.0066410458728474	-1.15674008064897	0.300145351351549	-3.85393302091866	0.000547304978187227	Disease_cat.sep2	0.737849642451178	0.239744939395937	37	16	88479315								NA	16:87006816-87007117			0.204257373306019	0.124592972045324
483	cg21002542	cg21002542	0.244707354848652	0.119042686149426	2.05562695839616	0.0483242158060957	-1.20632253839485	0.313204805266408	-3.8515454364398	0.000550916793177121	Disease_cat.sep2	0.831843939810694	0.239744939395937	37	6	168785632								NA	6:168528353-168528545	6:168785511-168785642	Unclassified_Cell_type_specific	0.195249604364526	0.121173617161967
410	cg15921518	cg15921518	0.261338526017285	0.0729306674658259	3.58338316511013	0.00114508390436819	-0.379827190385525	0.0986256201126611	-3.85120205025473	0.000551438160231927	Disease_cat.sep2	0.617553455281991	0.239744939395937	37	5	180664022	GNB2L1	NM_006098	Body	chr5:180661182-180661555	S_Shelf			NA				0.128422380064879	0.111691712063457
313	cg11829291	cg11829291	0.162916785042012	0.117270197397903	1.3892428652544	0.174658152248997	-1.15449492245763	0.299852725557989	-3.85020653158733	0.00055295239094649	Disease_cat.sep2	0.898703257017601	0.239744939395937	37	2	239133459								NA	2:238798074-238798280			0.160930016601982	0.105101924929512
473	cg20375836	cg20375836	0.427199169381882	0.180387899295231	2.36822520274881	0.0242905217108846	-1.25237807627387	0.32532944215455	-3.84956881854829	0.000553924514400492	Disease_cat.sep2	0.794446951074529	0.239744939395937	37	13	99135543	STK24	NM_003576;NM_001032296	Body;Body					NA	13:97933544-97933627			0.223944225765389	0.158869634540622
436	cg18089000	cg18089000	-0.196337081977217	0.0968504224953923	-2.02721967461276	0.0513126889837167	1.0547957320334	0.274066472428474	3.84868576840855	0.000555273382121158	Disease_cat.sep2	0.836278788895083	0.239744939395937	37	9	136039706	GBGT1	NM_021996	TSS1500	chr9:136038416-136039577	S_Shore			NA		9:136038757-136039851	Unclassified_Cell_type_specific	0.142110128927586	0.104163015798546
392	cg15116298	cg15116298	0.0453985478008186	0.0933258821674182	0.486451847509758	0.630068297922086	-1.30390132329764	0.338884005300316	-3.84763312196495	0.000556885499069674	Disease_cat.sep2	0.976437881544784	0.239744939395937	37	3	176070137								TRUE				0.361584414471954	0.246829502420805
215	cg07610169	cg07610169	0.318264258696766	0.093129539964392	3.41743617351115	0.00178648848682187	-0.707642271461601	0.183947337218809	-3.84698295806178	0.000557883499499468	Disease_cat.sep2	0.665935182618467	0.239744939395937	37	5	37814381								NA				0.248791170054864	0.185454810858134
332	cg12605662	cg12605662	0.198533132838732	0.180567374902846	1.09949614621995	0.280017308518466	-1.23372873324165	0.320859088545747	-3.84507959189616	0.000560815209404192	Disease_cat.sep2	0.92912210229741	0.239744939395937	37	18	56935199	RAX	NM_013435	3'UTR	chr18:56934833-56936827	Island		RDMR	NA	18:55085814-55086681			0.321257834959709	0.250664692299186
115	cg03855592	cg03855592	-0.0237916873679771	0.0894131988006783	-0.266086972472756	0.791934039883672	-1.30366939499222	0.339060831364099	-3.84494248346923	0.000561026973896838	Disease_cat.sep2	0.987864004791665	0.239744939395937	37	7	113034122								TRUE				0.180451630665002	0.11985496280527
207	cg07210840	cg07210840	-0.350746617088916	0.210234307779408	-1.66836051067812	0.105315455267658	1.30411836687548	0.339289039358053	3.84367962296372	0.000562981140184582	Disease_cat.sep2	0.872130620933439	0.239744939395937	37	20	1927816				chr20:1927718-1928118	Island		DMR	NA	20:1875375-1876302			0.34799700770876	0.25664668541166
222	cg07812390	cg07812390	0.198795219289729	0.121044185209493	1.64233596967646	0.110627614392029	-1.27967884801905	0.332932656613603	-3.84365673537463	0.000563016617947335	Disease_cat.sep2	0.87575443168534	0.239744939395937	37	X	68061003	EFNB1	NM_004429	3'UTR	chrX:68060178-68060558	S_Shore			NA				0.162735371669368	0.109650948250638
140	cg04826831	cg04826831	-0.0697302467958981	0.134901851288881	-0.516896144342576	0.608897087753886	1.19321781123338	0.310560770762512	3.84213952169071	0.000565373304482292	Disease_cat.sep2	0.974404892892555	0.239744939395937	37	16	87392001	FBXO31	NR_024568;NM_024735	Body;Body					NA	16:85949474-85949583			0.222739977876647	0.145862111898444
114	cg03839102	cg03839102	0.182785647502533	0.0838538760327978	2.17981155016662	0.0369882918363695	-1.3016653018167	0.338809492730035	-3.84187966909733	0.000565777897726889	Disease_cat.sep2	0.819854992348889	0.239744939395937	37	4	178223718								TRUE				0.207170063560192	0.109750400031557
424	cg17518512	cg17518512	0.327450300397406	0.0779052375551397	4.20318723969802	0.000207040082271533	-0.417464379480771	0.108672013757258	-3.84150771709511	0.00056635752267663	Disease_cat.sep2	0.433459266721379	0.239744939395937	37	2	135472934	TMEM163	NM_030923	Body	chr2:135475698-135476993	N_Shelf			NA				0.113342212340673	0.117967426797653
509	cg22871947	cg22871947	0.193920815152336	0.204345325080805	0.948985816414702	0.349967802252597	-1.28187285203987	0.333838166365709	-3.8398031776739	0.000569021183368949	Disease_cat.sep2	0.941144729304519	0.240149153421888	37	10	50506875	C10orf71	NM_199459;NM_001135196	TSS1500;TSS1500					TRUE	10:50176870-50176919			0.171700885465001	0.290814590946353
64	cg02031603	cg02031603	0.187391000371479	0.0629386101993662	2.97736158739276	0.00560059716302696	-0.450923427530892	0.117555522966898	-3.83583362270326	0.000575271826626799	Disease_cat.sep2	0.7262394995302	0.242044258359605	37	6	44263516	TCTE1	NM_182539	5'UTR	chr6:44264970-44265711	N_Shore			NA				0.227678219622056	0.147518937819253
540	cg25313090	cg25313090	0.347503816037973	0.154846323208482	2.24418513037665	0.0321014068864834	-1.29603050050405	0.337987194927051	-3.8345550362752	0.000577299375876895	Disease_cat.sep2	0.813692411165613	0.242044258359605	37	19	55998065	NAT14	NM_020378	Body	chr19:55997776-55998219	Island			NA	19:60689589-60689969			0.292193399821272	0.243833902628968
511	cg23045991	cg23045991	0.0804241129145087	0.130806238489262	0.614833924156536	0.543151469100097	-1.29242643563005	0.337143725545414	-3.83345836716738	0.000579043999110999	Disease_cat.sep2	0.968275188613247	0.242044258359605	37	7	101943005	SH2B2	NM_020979	Body	chr7:101943785-101944557	N_Shore			NA				0.177290625329189	0.151903333477468
233	cg08214990	cg08214990	-0.0396599826870497	0.151105010136075	-0.262466364625069	0.794698319087052	1.02445803688412	0.267363141727986	3.831710048973	0.000581835933314034	Disease_cat.sep2	0.988003933278337	0.242044258359605	37	16	971579	LMF1	NM_022773	Body	chr16:971429-971825	Island			NA	16:910819-911804			0.105275059181036	0.124148553481158
159	cg05620261	cg05620261	0.407508220301308	0.141655862602023	2.87674800616045	0.00720894417591571	-0.607768962825198	0.158699809150412	-3.82967670899445	0.000585099548433588	Disease_cat.sep2	0.742369287896071	0.242044258359605	37	19	34991070	WTIP	NM_001080436	Body	chr19:34988748-34988951	S_Shelf			TRUE	19:39682829-39683178	19:34991021-34991183	Unclassified	0.214073957979304	0.128472622030315
239	cg08311797	cg08311797	0.199798702205498	0.105105837072207	1.90092869978512	0.0666437305637101	-1.20220852565355	0.314130708276672	-3.82709647283096	0.000589266679488217	Disease_cat.sep2	0.848386909561636	0.242044258359605	37	6	27197103							RDMR	NA				0.12403379548867	0.155943747048652
493	cg21610069	cg21610069	0.106133417427368	0.0814845413781008	1.30249757355683	0.202340222946292	-1.22408231688962	0.319859852577467	-3.82693328664358	0.000589531199571022	Disease_cat.sep2	0.907754173199074	0.242044258359605	37	15	33484389				chr15:33486847-33487290	N_Shelf			NA				0.335255074573036	0.226852914948885
294	cg10737847	cg10737847	0.140500505268038	0.082621325223591	1.70053560491572	0.09904306053529	-1.17619755996282	0.307409641972658	-3.82615702101965	0.000590791090595119	Disease_cat.sep2	0.868783663443625	0.242044258359605	37	14	80000354	NRXN3	NM_004796;NM_001105250;NM_138970	Body;Body;Body					TRUE				0.262356803976278	0.121594066176737
148	cg05252626	cg05252626	0.379143261480321	0.150329568612528	2.52208041957172	0.0170167109641892	-0.522601318214913	0.13662203680926	-3.8251612288911	0.000592411122830426	Disease_cat.sep2	0.775385190308858	0.242044258359605	37	11	130271817								TRUE	11:129776904-129777151			0.316924421436731	0.239035308894866
561	cg27049076	cg27049076	0.498316111315745	0.158047258094863	3.15295638356882	0.00357521383367297	-1.17453962886815	0.307348786027796	-3.82152031263246	0.000598371419136215	Disease_cat.sep2	0.692506618871298	0.242044258359605	37	11	67166521	PPP1CA	NM_001008709;NM_206873;NM_002708	Body;Body;Body	chr11:67166292-67166522	Island			NA				0.345213062126094	0.293649587044009
70	cg02156723	cg02156723	0.137799743630418	0.114146679924252	1.20721639667367	0.236479688685935	-1.29638412861074	0.339251311918514	-3.82130910940183	0.000598718954720804	Disease_cat.sep2	0.919324470106388	0.242044258359605	37	1	12100631								TRUE		1:12100445-12100816	Unclassified_Cell_type_specific	0.207059596585865	0.178653064278138
514	cg23148546	cg23148546	0.218532084378184	0.10295850748483	2.12252576029605	0.0418847686298208	-0.618479870459104	0.161854664114472	-3.82120511536006	0.000598890149575485	Disease_cat.sep2	0.823090094046921	0.242044258359605	37	8	56200174	XKR4	NM_052898	Body					TRUE				0.182500197381624	0.109051537321451
189	cg06736312	cg06736312	0.266332042959215	0.235390676962373	1.13144686270556	0.266544147775393	-1.44559101550179	0.378389677233952	-3.82037645970983	0.000600255988469493	Disease_cat.sep2	0.926001326046456	0.242044258359605	37	1	2238334	SKI	NM_003036	3'UTR	chr1:2236442-2239069	Island			NA	1:2226326-2228306			0.14494869744478	0.203434412405939
211	cg07435282	cg07435282	0.364979322728258	0.140742752507919	2.59323706709319	0.0143827004658237	-1.24013467765332	0.324655438176101	-3.81984877450487	0.000601127333075159	Disease_cat.sep2	0.768876535067329	0.242044258359605	37	11	1975236	MRPL23	NM_021134	Body	chr11:1974039-1974333	S_Shore			NA	11:1931812-1931959	11:1974549-1975533	NonGene_Associated	0.294187094565783	0.225700001348111
318	cg12019265	cg12019265	0.206758290827221	0.0919378876284123	2.24889103024513	0.0317679987159266	-1.1163300581641	0.292332743442918	-3.81869661611162	0.000603034133904207	Disease_cat.sep2	0.812737703572667	0.242044258359605	37	15	36523650								TRUE				0.134052343310707	0.102498356851703
34	cg01215442	cg01215442	0.156028943003128	0.0633561102218865	2.4627292057022	0.0195458213256588	-0.327821211869229	0.0858762750480052	-3.81736645756905	0.000605242858862912	Disease_cat.sep2	0.781665647680587	0.242044258359605	37	19	18980443	GDF1	NM_001492;NM_021267	Body;3'UTR	chr19:18979351-18981200	Island			NA		19:18980340-18981151	Unclassified_Cell_type_specific	0.114910239409886	0.171294614174027
97	cg03328485	cg03328485	0.0642593353857936	0.0679962022192641	0.945043006645865	0.351945088085232	-1.28768859152328	0.337341349266842	-3.81716796450203	0.000605573131919639	Disease_cat.sep2	0.941300829059842	0.242044258359605	37	16	62267020								TRUE				0.15120683322525	0.117972928574282
455	cg19181022	cg19181022	0.265869923081382	0.0883607952156315	3.00891274724911	0.00517054110786638	-1.08563521514684	0.284509625509474	-3.81581190162821	0.000607834194890207	Disease_cat.sep2	0.717515320176413	0.242044258359605	37	18	24442473	AQP4	NM_004028;NM_001650	1stExon;Body	chr18:24443200-24443458	N_Shore			NA				0.327951471897169	0.288341860661388
102	cg03519907	cg03519907	-0.0988385740597836	0.106526334957808	-0.927832297045899	0.360662813170246	-1.25893566611509	0.330181156101812	-3.81286346252569	0.000612778791496443	Disease_cat.sep2	0.941770495491577	0.242044258359605	37	5	154092426	LARP1	NM_015315	TSS200					TRUE				0.282547863810945	0.171113535288946
388	cg14707886	cg14707886	-0.0605303773249788	0.156725783494333	-0.386218374382332	0.701973096158276	1.33642985635737	0.350626240876418	3.81155116347498	0.000614992139419425	Disease_cat.sep2	0.981673636372101	0.242044258359605	37	3	98577791	DCBLD2	NM_080927	Body					NA	3:100060414-100060490			0.229121584015273	0.143509191156903
94	cg03172991	cg03172991	0.116859048990201	0.0345399573857862	3.38330032330296	0.00195597374270001	-0.253984756758508	0.0666629591329779	-3.80998323599563	0.000617646857859507	Disease_cat.sep2	0.667753806904088	0.242044258359605	37	19	13105728	NFIX	NM_002501	TSS1500	chr19:13106817-13107688	N_Shore			NA		19:13105722-13107411	Promoter_Associated_Cell_type_specific	0.162961363868463	0.10646095434566
109	cg03705621	cg03705621	0.314108154003851	0.180003517584014	1.74501119877975	0.0908903022867148	-1.3629113373121	0.357750855709793	-3.80966618404875	0.000618185027332575	Disease_cat.sep2	0.866585819658208	0.242044258359605	37	21	46898789	COL18A1	NM_130444;NM_030582;NM_130445	Body;Body;Body	chr21:46898565-46898993	Island			NA	21:45722971-45723830	21:46897364-46899046	Unclassified	0.214081165495273	0.131186887533712
375	cg14250838	cg14250838	0.0511272732267819	0.0939403816171424	0.544252347570324	0.590161450244511	-1.2559304697282	0.329765489744902	-3.80855640988921	0.000620072380877254	Disease_cat.sep2	0.972487637674056	0.242044258359605	37	17	34315074	CCL14	NM_032963;NM_032962;NR_027922;NR_027921	TSS1500;TSS1500;Body;Body					NA				0.358651843143599	0.270011215785999
244	cg08508936	cg08508936	-0.0101800654744125	0.0887067207652591	-0.114760926642205	0.909374727874924	1.31006863535552	0.344010138659128	3.80822681698239	0.0006206339891314	Disease_cat.sep2	0.994664034905278	0.242044258359605	37	5	146768008								TRUE				0.13790961162103	0.175495723421426
253	cg08753391	cg08753391	-0.278947292754681	0.14451848967801	-1.93018411260858	0.0627770676928863	1.30479237540587	0.342732486198846	3.80702859503332	0.000622679875707063	Disease_cat.sep2	0.848386909561636	0.242044258359605	37	6	32049622	TNXB	NM_019105	Body	chr6:32046815-32047094	S_Shelf			NA				0.152449289771725	0.110862628129217
273	cg09458931	cg09458931	0.179764200024581	0.066690211977416	2.69551100070662	0.0112521345759427	-0.353232029905832	0.0928535278450552	-3.80418534549674	0.000627560889884362	Disease_cat.sep2	0.7566333689801	0.242044258359605	37	9	38240325				chr9:38241241-38241580	N_Shore			NA				0.163670743490046	0.218721635160694
76	cg02492104	cg02492104	0.17004206878618	0.113721361524174	1.49525178477602	0.144960153456298	-1.33104518108988	0.349929942792855	-3.80374760292463	0.000628315669812525	Disease_cat.sep2	0.886771754437332	0.242044258359605	37	3	149589527	RNF13	NM_007282;NM_183381	Body;Body					NA				0.101791564121885	0.126186818628373
175	cg06245214	cg06245214	0.368365988009628	0.15881092197219	2.31952553032929	0.0271245891343426	-1.21786015417631	0.32036245487141	-3.8015071231276	0.000632192707248761	Disease_cat.sep2	0.798413651264897	0.242044258359605	37	10	134454279	INPP5A	NM_005539	Body					NA	10:134304151-134304487			0.276968766860173	0.204385662513711
277	cg09684429	cg09684429	0.212240702878132	0.120400214742181	1.76279339146209	0.0877928206445719	-0.368636744088348	0.0969821668162816	-3.80107762272084	0.000632938595470985	Disease_cat.sep2	0.866585819658208	0.242044258359605	37	11	124768015	ROBO4	NM_019055	TSS200					NA		11:124767845-124769815	Unclassified_Cell_type_specific	0.22129727687408	0.13795467851127
446	cg18484189	cg18484189	-0.0954351086377659	0.0759134213632388	-1.25715725788616	0.218086140649862	1.17045395427354	0.307939323137921	3.80092396887329	0.0006332056454184	Disease_cat.sep2	0.912983682182072	0.242044258359605	37	11	7984973	NLRP10	NM_176821	1stExon					NA				0.217729876476076	0.134910850657784
47	cg01609688	cg01609688	0.0315602129971411	0.0748744868711163	0.421508237531787	0.676292526604353	-1.22035821694761	0.321075773455648	-3.8008417882584	0.000633348520172802	Disease_cat.sep2	0.979328411438939	0.242044258359605	37	11	80125365								TRUE				0.210949124600974	0.147631876946988
12	cg00265277	cg00265277	0.00975060993287312	0.0880810805007984	0.110700389657286	0.912567540818422	-1.26665309377978	0.333266720628986	-3.8007188098145	0.000633562382521457	Disease_cat.sep2	0.994664034905278	0.242044258359605	37	9	140731552	MIR602	NR_030333	TSS1500	chr9:140728478-140729896	S_Shore			NA				0.285120062810826	0.185296908509672
361	cg13897675	cg13897675	0.503489128328895	0.182655589086651	2.75649450885427	0.00970036707048351	-1.00859276537484	0.265373574651298	-3.8006525958741	0.000633677559244454	Disease_cat.sep2	0.747412219144014	0.242044258359605	37	1	1374310	VWA1	NM_022834;NM_199121	Body;3'UTR	chr1:1374461-1375584	N_Shore			NA		1:1374284-1374446	Unclassified_Cell_type_specific	0.215277243503274	0.128532937001262
124	cg04166238	cg04166238	0.316384561246392	0.101511557017496	3.11673439499959	0.00392526243661088	-1.29930740609549	0.341930728471856	-3.79991412852043	0.000634963480198484	Disease_cat.sep2	0.700066570531543	0.242044258359605	37	8	59060515	FAM110B	NM_147189	3'UTR	chr8:59058167-59059414	S_Shore			NA				0.111266933042602	0.141766285077007
405	cg15584221	cg15584221	0.321097777176493	0.109895269137274	2.92185259381275	0.00644044120455385	-0.569255124565012	0.1498523750609	-3.79877278777641	0.000636955945293274	Disease_cat.sep2	0.737849642451178	0.242044258359605	37	1	210546902	HHAT	NM_001170580;NM_001170588;NM_018194;NM_001122834;NM_001170587;NM_001170564	Body;Body;Body;Body;Body;Body					TRUE				0.148163969367461	0.134184046390371
27	cg00892324	cg00892324	0.334262286595295	0.105128491078965	3.17955944354059	0.00333729955176545	-0.372822433584977	0.0981961889079996	-3.79670980850668	0.000640572811115324	Disease_cat.sep2	0.68959580909831	0.242044258359605	37	7	2565575	LFNG	NM_001166355;NM_001040167;NM_001040168;NM_002304	Body;Body;Body;Body	chr7:2565872-2566114	N_Shore			NA				0.202342218776111	0.147042252120604
468	cg20078879	cg20078879	0.0585792047396869	0.0499585041685668	1.17255721952829	0.249905470323754	-0.362061497389781	0.0953801247281234	-3.79598473394557	0.000641848778019058	Disease_cat.sep2	0.923751089065199	0.242044258359605	37	4	4580814				chr4:4577004-4577448	S_Shelf			NA				0.173737283016143	0.102565976934853
414	cg16404145	cg16404145	0.66839859266362	0.163756532577597	4.08166063449648	0.000290972808022264	-0.708870167035204	0.186809823618665	-3.79460862016669	0.000644277242536223	Disease_cat.sep2	0.449311423438729	0.242044258359605	37	6	108984834	FOXO3	NM_001455;NM_201559	Body;Body	chr6:108984764-108985011	Island			NA	6:109091458-109092254			0.341501254505059	0.25058692729695
306	cg11119301	cg11119301	0.101084720495618	0.0822583716942478	1.22886848370093	0.228368258084938	-0.577013848361736	0.152220696495652	-3.79063991720875	0.000651331183202124	Disease_cat.sep2	0.916987969285096	0.242044258359605	37	12	91666402								TRUE				0.201623916438854	0.124416824347313
152	cg05349242	cg05349242	0.300357564045492	0.0904927660246022	3.31913342071823	0.00231733812895846	-0.413623291255654	0.109122734615697	-3.79044103607128	0.00065168664641104	Disease_cat.sep2	0.678049669100243	0.242044258359605	37	14	77255429	ANGEL1	NM_015305	3'UTR					NA				0.20805975728588	0.123559168967546
530	cg24733440	cg24733440	-0.0572600154849459	0.0807605028440806	-0.709010140705716	0.483616654259506	-1.31907565089114	0.348081580203444	-3.78955890202572	0.000653265578043077	Disease_cat.sep2	0.961343719561199	0.242044258359605	37	8	79575287				chr8:79578112-79578667	N_Shelf			NA				0.244896132219031	0.103152795046028
84	cg02720321	cg02720321	0.0319873000340365	0.126704766793037	0.252455379885474	0.802355537965396	1.24057470232785	0.327376469743148	3.78944370467791	0.000653472044783866	Disease_cat.sep2	0.988457515845324	0.242044258359605	37	10	3373668				chr10:3374119-3374383	N_Shore			NA	10:3363618-3363774			0.153359851311279	0.113665180517965
557	cg26806835	cg26806835	0.35255294583146	0.119903278851215	2.94031113418454	0.00614878668507354	-0.50277890266208	0.132693407764284	-3.78902698433381	0.00065421945860539	Disease_cat.sep2	0.737849642451178	0.242044258359605	37	4	184240083	CLDN22	NM_001111319;NM_001111319;NM_024949	1stExon;3'UTR;3'UTR					NA				0.144642647809388	0.101805284944635
117	cg03886681	cg03886681	0.190141038590485	0.149270577931101	1.27380118189298	0.212201819267676	-1.2860115065269	0.339470418861374	-3.78828738845741	0.000655548021647925	Disease_cat.sep2	0.911535847759159	0.242044258359605	37	2	240059931	HDAC4	NM_006037	Body	chr2:240061326-240061602	N_Shore			NA				0.187584198116759	0.116802527824582
282	cg09920962	cg09920962	0.0778269097674774	0.0836319028565942	0.930588771858141	0.359257094096987	-1.26581151023917	0.334314700986341	-3.78628731104135	0.000659154016451191	Disease_cat.sep2	0.941704909518694	0.242044258359605	37	4	63380813								TRUE				0.162439197482487	0.11989704741199
127	cg04214459	cg04214459	-0.0078530002589036	0.0810741115604142	-0.0968619958672228	0.923459515590497	-1.24804540774117	0.329704369196395	-3.78534688752561	0.000660856205872013	Disease_cat.sep2	0.995400436009431	0.242044258359605	37	1	198637612	PTPRC	NM_080922;NM_002838;NM_080923;NM_080921	Body;Body;Body;Body					TRUE				0.162610761648394	0.111622419996984
229	cg08063911	cg08063911	0.365525881477013	0.125846449816283	2.90453868194635	0.00672582764085114	-0.38185821900168	0.100889511523985	-3.78491493549255	0.00066163948437919	Disease_cat.sep2	0.737849642451178	0.242044258359605	37	5	133451474	TCF7	NM_213648;NM_001134851;NM_201632;NM_201633;NM_201634;NM_003202;NM_001134852;NM_213648	5'UTR;TSS200;5'UTR;5'UTR;5'UTR;Body;TSS200;1stExon	chr5:133449320-133451260	S_Shore			NA				0.108148804691629	0.125072406484036
167	cg05899984	cg05899984	0.389497432287994	0.117897828590254	3.30368622514386	0.00241346245941071	-0.409622031645717	0.108231199090516	-3.78469457132356	0.000662039429276602	Disease_cat.sep2	0.678049669100243	0.242044258359605	37	12	125038763				chr12:125039119-125039344	N_Shore			NA		12:125038634-125038859	Unclassified_Cell_type_specific	0.211137698679526	0.131288825325904
227	cg07897180	cg07897180	0.108260254648743	0.0923447887699532	1.17234828397776	0.249988066016575	-1.16474717596118	0.30784411981655	-3.78356155269516	0.000664099497740835	Disease_cat.sep2	0.923751089065199	0.242044258359605	37	16	85787024				chr16:85783862-85785131	S_Shore		CDMR	NA				0.162692099040995	0.115939393111676
4	cg00060649	cg00060649	-0.138731340380081	0.0735134159915502	-1.88715676599802	0.0685340800606767	1.18551285286978	0.313450505271307	3.78213731652358	0.000666697923754244	Disease_cat.sep2	0.849652816401219	0.242044258359605	37	12	67928800								TRUE				0.205338391563028	0.106928220568355
386	cg14661139	cg14661139	0.364349642072008	0.11559298615738	3.15200475551299	0.00358401710479598	-1.21912317442487	0.322398599839689	-3.78141584681532	0.000668017975615511	Disease_cat.sep2	0.692506618871298	0.242044258359605	37	1	1195569	UBE2J2	NM_194457;NM_194315;NR_027361;NM_194458;NM_058167	Body;Body;Body;Body;Body					NA	1:1184293-1185713			0.264218603397461	0.175626160142663
241	cg08370173	cg08370173	0.281913271869524	0.0895566175820437	3.14787761620475	0.00362243598189124	-1.0249353319579	0.271046724843673	-3.78139722053102	0.000668052089278807	Disease_cat.sep2	0.692506618871298	0.242044258359605	37	17	75537444								TRUE	17:73048612-73049121			0.336398760495939	0.275009911396893
25	cg00783000	cg00783000	0.189320020036947	0.0920603020417903	2.05647837165477	0.0482370621228491	-1.07899323825406	0.285389180713023	-3.78077835872502	0.000669186487746677	Disease_cat.sep2	0.831782880196394	0.242044258359605	37	14	101007650	BEGAIN	NM_001159531;NM_020836	Body;Body	chr14:101004067-101005681	S_Shore			NA				0.188366230381181	0.114480670930392
407	cg15693736	cg15693736	0.428002097412984	0.180079478551377	2.37673998645479	0.0238235777428054	-1.32107140544762	0.349461318456462	-3.78030796450569	0.000670049994419852	Disease_cat.sep2	0.793962957646698	0.242044258359605	37	13	114009512	GRTP1	NM_024719	Body					NA				0.10911037131417	0.162765783564898
394	cg15227682	cg15227682	0.224800915062517	0.0614682549704051	3.65718719639513	0.000937630667216965	-0.305892056601429	0.080921767595833	-3.78009608155397	0.000670439304306163	Disease_cat.sep2	0.605157110158277	0.242044258359605	37	17	37843264	ERBB2	NM_001005862;NM_033419	TSS1500;Body	chr17:37844112-37844481	N_Shore			NA				0.122134568683058	0.191944513459832
372	cg14200834	cg14200834	-0.0926633988584661	0.101659293411196	-0.911509373605984	0.369061076108443	1.14411260389451	0.302931972405413	3.77679712976398	0.000676529241247773	Disease_cat.sep2	0.94344621725448	0.242044258359605	37	19	4278055	SHD	NM_020209	TSS1500	chr19:4279042-4279809	N_Shore			NA				0.251648540140604	0.123171809896685
462	cg19550914	cg19550914	0.188854098958092	0.113319132380388	1.66656852193458	0.105674308090509	-1.09077912027218	0.288824347598869	-3.77661762015679	0.000676862161424589	Disease_cat.sep2	0.872192100020841	0.242044258359605	37	3	52084505	DUSP7	NM_001947	3'UTR					NA				0.24732712274354	0.149351551072786
391	cg14912575	cg14912575	0.17673973951851	0.153060855952033	1.15470241179036	0.257036100457563	-1.10221732715883	0.29193626051331	-3.77554102125171	0.00067886218331127	Disease_cat.sep2	0.924898308583768	0.242044258359605	37	14	70038236	C14orf162	NR_024630	TSS1500	chr14:70038108-70040302	Island			NA	14:69107873-69111386			0.203201578369835	0.120571222535632
297	cg10805880	cg10805880	0.242951727031654	0.130888865366792	1.85616802736296	0.0729572628373052	-1.13388886306975	0.30037920859172	-3.77485801492656	0.00068013400300469	Disease_cat.sep2	0.855459433839897	0.242044258359605	37	19	50400850	IL4I1	NM_152899;NM_172374	TSS1500;Body					TRUE		19:50400026-50401370	Unclassified	0.270777817206358	0.157540456687051
348	cg13357776	cg13357776	-0.188669932169242	0.171408199506548	-1.10070540798157	0.27949869206231	1.21846998297728	0.322828009486322	3.77436265495081	0.000681057860077461	Disease_cat.sep2	0.928906393251849	0.242044258359605	37	19	5110616	KDM4B	NM_015015	Body	chr19:5110587-5110853	Island			NA	19:5061588-5062440			0.290958380621507	0.242091720275072
208	cg07257824	cg07257824	0.314893701430366	0.165711036298357	1.90025787337068	0.0667347548508535	-1.26252339161343	0.334654408309611	-3.7726184393943	0.00068432060046373	Disease_cat.sep2	0.848386909561636	0.242044258359605	37	6	170732353				chr6:170732119-170732442	Island			NA	6:170574045-170574367			0.429139751545021	0.361978480257874
275	cg09558975	cg09558975	0.0498904225371619	0.102159832485808	0.488356542128168	0.628734111818996	-1.27856190971361	0.338963964952015	-3.77197000835948	0.000685537437835176	Disease_cat.sep2	0.976153185903101	0.242044258359605	37	3	3135232	IL5RA	NM_000564;NM_175725;NM_175724;NM_175728;NM_175726;NM_175727	Body;Body;Body;Body;Body;Body					NA				0.314940542449508	0.219474777881084
95	cg03276149	cg03276149	0.242255109476838	0.0613977586397153	3.94566698922026	0.000424761956700478	-1.01698437112634	0.269653973504872	-3.77144218536045	0.000686529499578308	Disease_cat.sep2	0.528279828608217	0.242044258359605	37	6	11651032								TRUE				0.105520741834909	0.114312294377987
382	cg14547028	cg14547028	0.199837801111014	0.188473084133269	1.06029888580647	0.297200191347291	-1.33517000755509	0.354025388972309	-3.77139620248966	0.000686615992179325	Disease_cat.sep2	0.933136172327783	0.242044258359605	37	9	139617537	FAM69B	NM_152421	Body	chr9:139617622-139618131	N_Shore			NA	9:138737313-138737910	9:139616879-139617787	Gene_Associated_Cell_type_specific	0.248149963954778	0.15533107088067
278	cg09740560	cg09740560	0.337326273740075	0.115165318801891	2.92906125949556	0.00632502055623818	-0.408545286411603	0.108352567809222	-3.77051780748691	0.00068827027012862	Disease_cat.sep2	0.737849642451178	0.242044258359605	37	6	29602390	GABBR1	NM_001470;NM_021904	TSS1500;TSS1500	chr6:29600192-29600661	S_Shore			NA				0.167174985020293	0.104555669287529
459	cg19413066	cg19413066	-0.110749389777691	0.131740432068725	-0.840663629521996	0.406974077976222	1.31002298996743	0.347608447571336	3.76867420547536	0.000691754953388999	Disease_cat.sep2	0.949302072132578	0.242044258359605	37	17	76965347								NA	17:74476899-74477003			0.253615052154544	0.187757055128081
191	cg06751612	cg06751612	0.4033391234249	0.0905061628173967	4.4564824191991	0.000101286148066624	-0.400682844116325	0.106337885021227	-3.76801592429961	0.000693003361736964	Disease_cat.sep2	0.433459266721379	0.242044258359605	37	16	88798854	FAM38A	NM_001142864	Body					NA	16:87326320-87326412			0.102884673339804	0.134556500380649
79	cg02611419	cg02611419	0.158689624541752	0.083605065864842	1.89808623317508	0.0670301609358583	-0.559540765881401	0.14863821109862	-3.76444765949283	0.000699808736751356	Disease_cat.sep2	0.848386909561636	0.242044258359605	37	6	39282532	KCNK16	NM_001135105;NM_001135107;NM_001135111;NM_031460;NM_032115	3'UTR;3'UTR;TSS1500;TSS1500;3'UTR	chr6:39281135-39282215	S_Shore			NA				0.119247309003985	0.180994784104163
438	cg18158438	cg18158438	0.228875811551307	0.111479196673521	2.0530809189592	0.0485856655394225	-0.53350321092273	0.141730706631165	-3.76420342213562	0.000700276917407193	Disease_cat.sep2	0.831843939810694	0.242044258359605	37	11	64322994	SLC22A11	NM_018484	TSS200					NA				0.299606984914031	0.192065061446092
535	cg24980765	cg24980765	0.137937765543883	0.0935861339719247	1.47391242366378	0.150588406932184	-1.24016421316363	0.32946574126104	-3.76416743184545	0.000700345933280558	Disease_cat.sep2	0.888248774874895	0.242044258359605	37	3	122378918								NA				0.111085219634083	0.161551528621364
460	cg19416590	cg19416590	0.232574202294441	0.106901497881231	2.17559348469405	0.037330588474906	-1.1202085694168	0.297601872255902	-3.76411801755585	0.000700440702139556	Disease_cat.sep2	0.820147035976804	0.242044258359605	37	10	1592894	ADARB2	NM_018702	Body	chr10:1595542-1595792	N_Shelf			NA				0.196478943391279	0.162579876612622
478	cg20689661	cg20689661	0.0897913884809676	0.151663993780369	0.592041566642366	0.558116421431139	0.9840806180108	0.261466155203668	3.76370171980482	0.000701239591907707	Disease_cat.sep2	0.969777635523634	0.242044258359605	37	7	2148808	MAD1L1	NM_003550;NM_001013837;NM_001013836	Body;Body;Body					NA	7:2115018-2115720			0.282733934490824	0.19760802695205
513	cg23141614	cg23141614	0.26605302997096	0.109923702502053	2.42034269147722	0.0215579765967458	-1.11623602247815	0.296624199915771	-3.76313201281323	0.000702334317578668	Disease_cat.sep2	0.788309194988962	0.242044258359605	37	6	167136432	RPS6KA2	NM_001006932	Body					NA	6:167056312-167056423			0.131200073201729	0.102336792456029
272	cg09435861	cg09435861	0.145426067577738	0.1191988520724	1.22002909465443	0.23165427432541	-1.23032110794182	0.327195419519634	-3.76020272456166	0.00070798944938886	Disease_cat.sep2	0.917986917723182	0.242044258359605	37	6	110968114	CDK19	NM_015076	Body	chr6:110967011-110967823	S_Shore			NA	6:111074594-111075103	6:110967964-110968513	Unclassified	0.100611439213594	0.126287655105587
469	cg20163033	cg20163033	0.207255183113281	0.0768219639700529	2.69786363694208	0.0111882111760515	-1.01023317355761	0.268778146989517	-3.75861350661448	0.000711076039323481	Disease_cat.sep2	0.755463537940738	0.242044258359605	37	4	2627194	FAM193A	NM_003704;NM_003704	1stExon;5'UTR					NA				0.16323276135345	0.101205659540663
423	cg17518348	cg17518348	-0.0121603055149293	0.110082157875347	-0.110465726232393	0.912752103193249	-1.24294056683937	0.330726942743789	-3.75820777263456	0.000711866155918327	Disease_cat.sep2	0.994664034905278	0.242044258359605	37	12	66248264	HMGA2	NM_003484;NM_003483	Body;Body					TRUE				0.241315940439067	0.144459408176261
319	cg12065138	cg12065138	0.222486456375332	0.148769581406975	1.49551040119348	0.144892994016211	-0.528893423729062	0.140752191893134	-3.75762122504368	0.000713009895999528	Disease_cat.sep2	0.886771754437332	0.242044258359605	37	1	4771201	AJAP1	NM_018836;NM_001042478	Body;Body	chr1:4771652-4772545	N_Shore			NA	1:4670706-4672480			0.211576898649585	0.102769722154145
201	cg06947286	cg06947286	0.310150380144822	0.119871283085226	2.58736181145497	0.0145850091829081	-0.959253729852953	0.255330643925469	-3.75690796492473	0.000714403130561227	Disease_cat.sep2	0.772357512941051	0.242044258359605	37	5	131596602	PDLIM4	NM_003687;NM_001131027	Body;Body	chr5:131593039-131593813	S_Shelf			NA		5:131596467-131596768	Unclassified_Cell_type_specific	0.406821192763531	0.319153380842523
443	cg18430895	cg18430895	-0.0997557224346911	0.135478882478707	-0.736319348149105	0.467072125090899	-1.24036217234675	0.330288376496402	-3.75539153240613	0.000717374042685726	Disease_cat.sep2	0.959176150049926	0.242044258359605	37	5	10485607								TRUE				0.233463208412229	0.14920114197729
417	cg16556504	cg16556504	0.363633026340458	0.121522383997798	2.99231313917481	0.00539274465633314	-0.695618144602941	0.185349127459815	-3.75301548022532	0.000722053280559645	Disease_cat.sep2	0.72256857544644	0.242044258359605	37	15	99504255	IGF1R	NM_000875	3'UTR	chr15:99500472-99500721	S_Shelf			NA	15:97321633-97321860			0.210561293659008	0.14758851258454
429	cg17788761	cg17788761	0.162777864876492	0.0972879463360511	1.67315552446987	0.104360219994609	-1.28804588977848	0.343237602743666	-3.75263630640263	0.000722802744260607	Disease_cat.sep2	0.871678535178403	0.242044258359605	37	1	78340579	FAM73A	NM_198549	Body					TRUE				0.165941042257507	0.108885492831709
81	cg02693870	cg02693870	-0.0288639109589044	0.108357347661335	-0.266377053165946	0.79171268583269	-1.30292432916232	0.347222161738382	-3.75242272163496	0.000723225242962661	Disease_cat.sep2	0.987864004791665	0.242044258359605	37	16	55689324	SLC6A2	NM_001043	TSS1500	chr16:55689598-55690895	N_Shore			NA				0.116041861201868	0.108037844614344
547	cg25835936	cg25835936	0.596849565571938	0.145923712618837	4.09014789207667	0.000284157382928037	-1.17526567240087	0.313205135452641	-3.75238314883434	0.000723303549552269	Disease_cat.sep2	0.448867614373004	0.242044258359605	37	3	69230382	FRMD4B	NM_015123	Body					TRUE	3:69312750-69313104			0.189880596377511	0.100982610667214
231	cg08138817	cg08138817	0.140412613837776	0.155351449736351	0.903838451949254	0.373051550468502	-1.29962921005222	0.34638388009241	-3.75199102713872	0.000724079925551521	Disease_cat.sep2	0.944518620077108	0.242044258359605	37	16	49902342								TRUE	16:48459780-48459953			0.22319377493856	0.137338434717589
458	cg19248256	cg19248256	0.265389655289837	0.159674396420813	1.66206769049195	0.106580105561439	-1.25014274311889	0.333282336029814	-3.75100210233482	0.00072604153862353	Disease_cat.sep2	0.873085885725056	0.242044258359605	37	11	76901188	MYO7A	NM_000260;NM_001127180	Body;Body					NA	11:76578719-76578877			0.111952421483812	0.160993465727964
401	cg15526081	cg15526081	-0.362491134946161	0.142246320478786	-2.54833400066908	0.0159970539757078	1.21779101030656	0.324660299324631	3.75096989942981	0.000726105502614617	Disease_cat.sep2	0.775385190308858	0.242044258359605	37	10	119310404				chr10:119311204-119312104	N_Shore		RDMR	NA	10:119300262-119300445			0.264216944329189	0.150657891535736
383	cg14554468	cg14554468	0.497705369991008	0.172385670791031	2.88716206925537	0.00702419898802081	-1.18597492023416	0.316276133073523	-3.7498084623365	0.000728416112564279	Disease_cat.sep2	0.741613876180058	0.242044258359605	37	17	28696496								TRUE				0.392865555901074	0.334417769768304
541	cg25508319	cg25508319	-0.145504134118621	0.116221270671344	-1.25195786690445	0.219949338217703	1.13478792864234	0.303063740448577	3.744386995827	0.000739296824478715	Disease_cat.sep2	0.914350875374264	0.242044258359605	37	11	128778506	KCNJ5	NM_000890	5'UTR				DMR	NA				0.157772718952101	0.102280786260878
364	cg14078157	cg14078157	0.33845649198795	0.216642983610749	1.56227765306292	0.128374744203838	-0.663126542128418	0.177121878675947	-3.74389966437541	0.000740282596918296	Disease_cat.sep2	0.881252829976563	0.242044258359605	37	9	128172775				chr9:128170165-128171152	S_Shore			NA		9:128172415-128173003	Unclassified_Cell_type_specific	0.196302654715969	0.125906098377584
93	cg03152353	cg03152353	0.486227702435409	0.21864054959688	2.22386791165634	0.0335772355292657	-1.31587491607017	0.351520739773115	-3.74337775039814	0.000741339741546271	Disease_cat.sep2	0.81722694954654	0.242044258359605	37	9	139417194	NOTCH1	NM_017617	Body	chr9:139417115-139417518	Island			NA	9:138536636-138537611			0.358738277913425	0.256352812138432
324	cg12218771	cg12218771	0.410639844530186	0.173148959630408	2.37159868246802	0.0241045365565178	-1.31000607306764	0.349959575151342	-3.74330684480091	0.000741483475225704	Disease_cat.sep2	0.794446951074529	0.242044258359605	37	1	6696166	DNAJC11	NM_018198	Body					NA		1:6695906-6696208	Gene_Associated	0.209372371839505	0.101845878091163
33	cg01108476	cg01108476	0.0453427871129556	0.161548889151922	0.280675325909019	0.780824179886789	-1.36768660866353	0.365405990830428	-3.74292333181321	0.00074226136973998	Disease_cat.sep2	0.986939810800603	0.242044258359605	37	6	35109383	TCP11	NM_001093728;NM_018679	TSS200;TSS200	chr6:35108801-35109499	Island			NA	6:35216348-35217470	6:35108762-35109583	Unclassified_Cell_type_specific	0.192975255861438	0.156652663341448
268	cg09210135	cg09210135	0.576949784406085	0.157430089104537	3.66479996097174	0.000918435252392545	-1.22101233545536	0.326220888967459	-3.74290052154555	0.000742307661723531	Disease_cat.sep2	0.605157110158277	0.242044258359605	37	10	133858570								NA	10:133708375-133708732			0.277824587565319	0.187612358687501
492	cg21507299	cg21507299	0.136093168820622	0.123596460059229	1.10110895373059	0.279325775794017	-1.26939940500416	0.339165952172816	-3.74270883286468	0.000742696792721885	Disease_cat.sep2	0.928832468580874	0.242044258359605	37	5	170901465								TRUE				0.319104476996377	0.216581248953833
257	cg08813944	cg08813944	0.112876557623506	0.128408334457339	0.879043857242826	0.386140722064978	1.0035378383486	0.268157916908299	3.74233902887817	0.000743448061616274	Disease_cat.sep2	0.946382040803927	0.242044258359605	37	17	71258589	CPSF4L	NM_001129885	TSS1500					TRUE				0.195810332747988	0.113952120495146
357	cg13677536	cg13677536	0.0200322261724283	0.13576452782544	0.147551252844078	0.883652441969417	-0.408383557150894	0.109131308680437	-3.74213011910946	0.000743872795534691	Disease_cat.sep2	0.993987192116982	0.242044258359605	37	1	229038213								TRUE				0.156691817906266	0.188645529361715
235	cg08250787	cg08250787	0.339749579067023	0.242844348091412	1.39904256260119	0.171726613047292	-1.30833064958867	0.349648288449925	-3.74184771614016	0.000744447323719058	Disease_cat.sep2	0.896416765434594	0.242044258359605	37	7	4169604	SDK1	NR_027816;NM_152744	Body;Body	chr7:4169481-4169753	Island			NA	7:4136075-4136279			0.15240981596186	0.105148706639675
284	cg10016608	cg10016608	0.0806666616835664	0.104658476795222	0.770760899199794	0.446683610771296	-1.08044400876541	0.288929594010837	-3.7394715915632	0.000749298509879481	Disease_cat.sep2	0.957379635561798	0.242044258359605	37	17	34079665	GAS2L2	NM_139285	1stExon					NA				0.138027653651377	0.164008889107641
56	cg01819502	cg01819502	-0.149666168255255	0.145849564310285	-1.02616808602082	0.312753396887335	1.32542666592865	0.354487017423482	3.73899917566023	0.000750266672018147	Disease_cat.sep2	0.935808629825896	0.242044258359605	37	17	4464379	GGT6	NM_001122890;NM_153338	TSS1500;TSS1500				CDMR	NA				0.125163876490627	0.108799670072031
341	cg13020466	cg13020466	0.313378856860651	0.0729697804906546	4.29463888685791	0.000160065106374282	-0.389380731641313	0.104166350978493	-3.73806635236468	0.000752181962842057	Disease_cat.sep2	0.433459266721379	0.242044258359605	37	17	76416705	PGS1	NM_024419	3'UTR			low-CpG:73928294-73928305		NA				0.164357365481697	0.113668170089429
63	cg01965047	cg01965047	0.284916677039612	0.14540271151369	1.95950043897762	0.0590990101648819	-1.18845023022587	0.317950384037267	-3.73784807281934	0.000752630825139915	Disease_cat.sep2	0.844248403086231	0.242044258359605	37	16	2140870	PKD1	NM_001009944;NR_030646;NM_000296	Body;TSS1500;Body	chr16:2139803-2142170	Island			NA	16:2079683-2082494			0.198748758913372	0.100344954453898
353	cg13564055	cg13564055	0.21680224071267	0.0811049470955487	2.67310747958763	0.0118781221554721	-0.834165278801596	0.223280688620071	-3.73594906015805	0.000756546901695523	Disease_cat.sep2	0.760837250531141	0.242044258359605	37	17	2288120	MNT	NM_020310	3'UTR					TRUE		17:2288108-2288277	Unclassified_Cell_type_specific	0.241897824667953	0.139048680135266
480	cg20978858	cg20978858	0.0722930610479729	0.0411456437445025	1.75700400987485	0.0887913260842362	-0.220031795546142	0.0589060049654019	-3.73530331373476	0.000757883049232067	Disease_cat.sep2	0.866585819658208	0.242044258359605	37	22	41653226	RANGAP1	NM_002883	Body					TRUE				0.20823631719578	0.236843145765298
408	cg15700850	cg15700850	0.271575810870685	0.0540176352501393	5.02753979534831	1.98477874207198e-05	-0.906329448636312	0.24267269405386	-3.73478133652383	0.000758964777492276	Disease_cat.sep2	0.413900373761209	0.242044258359605	37	17	73720840	ITGB4	NM_001005731;NM_001005619;NM_000213	Body;1stExon;Body	chr17:73717023-73717847	S_Shelf			NA				0.266756486721631	0.196116541202485
531	cg24807889	cg24807889	0.198729228217058	0.0958856175893982	2.0725655548057	0.0466161550793414	-1.04471161490303	0.279809216313608	-3.73365691333098	0.000761300101350283	Disease_cat.sep2	0.829473996174498	0.242044258359605	37	1	1135955				chr1:1136360-1137156	N_Shore			NA		1:1135946-1137292	Unclassified	0.318044875800916	0.217261508163223
77	cg02583618	cg02583618	0.147439108823871	0.126767207858906	1.16306978211568	0.253676199775359	-1.25612659703774	0.336458061075427	-3.73338238062348	0.000761871341740142	Disease_cat.sep2	0.924448294776362	0.242044258359605	37	16	54407990								TRUE	16:52965444-52965530			0.167661945642636	0.116028723849447
160	cg05673204	cg05673204	0.454026186599662	0.178536960009983	2.54303751208867	0.0161981143907787	-1.22212359357379	0.327466588707477	-3.73205583628411	0.000764637461935865	Disease_cat.sep2	0.775385190308858	0.242044258359605	37	4	183721729	ODZ3	NM_001080477	3'UTR	chr4:183720658-183721739	Island			NA	4:183958710-183958783			0.232371195910976	0.133248552072911
501	cg22103831	cg22103831	0.183373260694095	0.103979961915114	1.76354421868125	0.0876640224839919	-1.23415714449323	0.330750612494647	-3.73138279377548	0.000766044629478401	Disease_cat.sep2	0.866369840216034	0.242044258359605	37	13	58256880	PCDH17	NM_001040429	Body					TRUE				0.183830095520928	0.105249926692348
472	cg20320200	cg20320200	0.19021636711848	0.0924296883737706	2.0579574643731	0.048085986136243	-1.19801584375416	0.321208778374167	-3.72971078131192	0.000769551312997958	Disease_cat.sep2	0.831782880196394	0.242044258359605	37	1	217030433	ESRRG	NM_206594;NM_206595;NM_001134285	5'UTR;5'UTR;5'UTR					TRUE				0.114410262973257	0.13664386538574
301	cg10971387	cg10971387	0.124565530714162	0.0843024999236305	1.4776018602889	0.14960300820272	-1.08378168389293	0.290633727936986	-3.72902928915365	0.000770985070857591	Disease_cat.sep2	0.887874775641206	0.242044258359605	37	1	63674719								TRUE				0.185970441485081	0.103435516481626
349	cg13511885	cg13511885	0.0177732422368503	0.111183920868757	0.159854429471237	0.874032790798109	-1.21535812280554	0.326004630018403	-3.72803945372472	0.000773072166764331	Disease_cat.sep2	0.993136217757551	0.242044258359605	37	3	128594740				chr3:128598176-128598703	N_Shelf			NA		3:128594286-128595199	Unclassified	0.309343272493975	0.212597937462243
75	cg02374107	cg02374107	0.0944195980479529	0.158225106973678	0.596742197580946	0.555012942572808	-1.36875368340377	0.367389162404404	-3.72562346272238	0.000778189460159253	Disease_cat.sep2	0.969639859740421	0.242044258359605	37	16	4163907	ADCY9	NM_001116	Body	chr16:4164808-4166258	N_Shore			TRUE	16:4103730-4104245			0.201029882483526	0.145473929304971
440	cg18280859	cg18280859	0.0450939943020734	0.0952352085533205	0.473501292085963	0.639173209167703	-1.17552106541243	0.315569473618093	-3.72507851261642	0.000779348261815399	Disease_cat.sep2	0.976672987040424	0.242044258359605	37	1	46702567				chr1:46705908-46706165	N_Shelf			NA				0.352756888839699	0.25620744110209
498	cg21845457	cg21845457	0.322835238769184	0.128830385687456	2.50589359836573	0.0176748472160656	-0.851029639350722	0.228500613848899	-3.72440854760015	0.000780775200356279	Disease_cat.sep2	0.779184138895364	0.242044258359605	37	8	65499091				chr8:65499748-65500145	N_Shore		RDMR	TRUE	8:65661587-65661646			0.279504403704741	0.201060874759505
252	cg08712631	cg08712631	-0.0301610834657684	0.182402934253945	-0.165354157207677	0.86973886190999	-1.2723289358931	0.341815931038894	-3.72226341828499	0.000785361164948259	Disease_cat.sep2	0.992869126009868	0.242044258359605	37	7	1960676	MAD1L1	NM_003550;NM_001013837;NM_001013836	Body;Body;Body					NA	7:1927128-1927342	7:1959025-1960760	Promoter_Associated	0.174339272381551	0.116973546132615
210	cg07300574	cg07300574	0.297447682752361	0.14361423990453	2.0711573096797	0.0467561020048798	-1.20186896128345	0.322891701049654	-3.72220455767808	0.000785487368724031	Disease_cat.sep2	0.829537902554669	0.242044258359605	37	12	132502636	EP400	NM_015409	Body					NA	12:131068340-131068618			0.163653266405553	0.116666196952098
71	cg02214783	cg02214783	0.136012750490022	0.156081582528334	0.871420883148278	0.3902233726105	-1.32874880964843	0.357101100428155	-3.72093171389082	0.000788221320134569	Disease_cat.sep2	0.946911235851222	0.242044258359605	37	1	3688257	LOC388588	NM_001163724	TSS1500	chr1:3688553-3689684	N_Shore			NA				0.18054937362054	0.120886059561694
186	cg06664147	cg06664147	0.433125956676856	0.197178095105039	2.19662309064364	0.0356517178944224	-1.25624706790892	0.337802852299141	-3.7188764374211	0.000792655415719528	Disease_cat.sep2	0.818151775783293	0.242044258359605	37	16	89371698	ANKRD11	NM_013275	Body	chr16:89371487-89371710	Island			NA	16:87899027-87899211			0.143872743430354	0.109237173631344
437	cg18127823	cg18127823	0.434071745192228	0.178748029807163	2.42840016564386	0.0211614879110504	-1.26201551203863	0.339374783334778	-3.71864845006386	0.000793148772678309	Disease_cat.sep2	0.785792270345828	0.242044258359605	37	7	966081	ADAP1	NM_006869	Body	chr7:965987-966266	Island			NA	7:931943-933249	7:966073-966256	Unclassified_Cell_type_specific	0.347580853922995	0.208101782185999
161	cg05680237	cg05680237	0.0815965395479549	0.0766959476478138	1.06389636024376	0.295592979999918	-1.20390691546302	0.323788943906311	-3.71818413852749	0.000794154450884246	Disease_cat.sep2	0.932546050582552	0.242044258359605	37	6	27103185				chr6:27107138-27107394	N_Shelf			NA				0.347503913606853	0.251835688902408
442	cg18401298	cg18401298	0.0519682349447056	0.0397501889849167	1.30737076405914	0.200700883862377	-0.368735516534625	0.099199163068449	-3.71712326121332	0.000796456920603677	Disease_cat.sep2	0.906719543691238	0.242044258359605	37	4	40890484	APBB2	NM_004307;NM_001166050;NM_173075	Body;Body;Body					NA	4:40585201-40585570			0.184807042471441	0.107406546869022
499	cg21861192	cg21861192	0.202730009846091	0.0641386553616753	3.16080854366068	0.00350335838587404	-0.316820529952056	0.0852442492561823	-3.71662056639063	0.000797550207671395	Disease_cat.sep2	0.692506618871298	0.242044258359605	37	6	34214912	C6orf1	NM_001008704;NM_001008703;NM_178508	Body;Body;Body	chr6:34216408-34217348	N_Shore			NA		6:34214116-34215265	Unclassified	0.186101233171449	0.108938127100476
264	cg09095232	cg09095232	0.364073262535913	0.10774134928222	3.37914148060512	0.0019776506114855	-0.553530341152904	0.148957403167146	-3.71603108931608	0.000798834092724895	Disease_cat.sep2	0.669209638577202	0.242044258359605	37	17	80205392	CSNK1D	NM_001893;NM_139062	Body;Body	chr17:80206689-80206927	N_Shore			NA		17:80204999-80205471	Gene_Associated	0.197907768343933	0.117057745668808
560	cg26999577	cg26999577	0.243755397257927	0.111504493391445	2.18605896358101	0.0364864624231802	-0.527349921311094	0.141918533058099	-3.71586367155588	0.000799199096104565	Disease_cat.sep2	0.819854992348889	0.242044258359605	37	12	2340831	CACNA1C	NM_001129844;NM_001129827;NM_001129839;NM_001129834;NM_001129841;NM_000719;NM_001129830;NM_001167625;NM_001129843;NM_001167624;NM_001129835;NM_001129837;NM_001167623;NM_001129840;NM_199460;NM_001129833;NM_001129832;NM_001129829;NM_001129846;NM_001129836;NM_001129838;NM_001129831;NM_001129842	Body;Body;Body;Body;Body;Body;Body;Body;Body;Body;Body;Body;Body;Body;Body;Body;Body;Body;Body;Body;Body;Body;Body	chr12:2339162-2339615	S_Shore			NA				0.246540639348473	0.125681300722977
552	cg26311610	cg26311610	-0.134472773029925	0.070617939272025	-1.90422963932616	0.0661973872309475	0.59279109148814	0.159543308256315	3.71554970225255	0.000799884047816036	Disease_cat.sep2	0.848386909561636	0.242044258359605	37	7	73593138	EIF4H	NM_022170;NM_031992	Body;Body	chr7:73588252-73589341	S_Shelf			NA		7:73592898-73593166	Promoter_Associated_Cell_type_specific	0.32164234495025	0.213259696229922
444	cg18467978	cg18467978	0.23544597367009	0.106159971166589	2.21784134907706	0.0340265570183054	-1.11082482269653	0.298977113018155	-3.71541758324851	0.000800172447711704	Disease_cat.sep2	0.81722694954654	0.242044258359605	37	19	47134906				chr19:47137780-47138070	N_Shelf			TRUE				0.218046058775385	0.288895168602956
2	cg00058291	cg00058291	0.0594714074794658	0.126325914365937	0.470777573849108	0.641095469384095	1.05457282639765	0.284015058093256	3.71308772667743	0.000805274891479701	Disease_cat.sep2	0.976672987040424	0.242044258359605	37	1	228974133								TRUE				0.271443128578533	0.164601337446261
556	cg26736850	cg26736850	0.397675422465005	0.122746547619963	3.23980942988517	0.00285311250279712	-1.04398322927536	0.281263496562778	-3.71176225153109	0.000808191821569623	Disease_cat.sep2	0.689001186279419	0.242044258359605	37	16	532656	RAB11FIP3	NM_014700;NM_001142272	Body;Body	chr16:532467-532669	Island			NA	16:472531-472670			0.221582503863933	0.178073615465012
305	cg11068938	cg11068938	0.13804672245821	0.116019272754715	1.18986026356212	0.243134543160568	-1.27325201343344	0.343175376571907	-3.71020795883543	0.000811625392905436	Disease_cat.sep2	0.921815874241499	0.242044258359605	37	17	80753237	TBCD	NM_005993	Body					NA	17:78346427-78346897			0.16195725688927	0.100494942423752
219	cg07739398	cg07739398	0.0224002481196054	0.0822195887830256	0.272444176031077	0.787087064782141	-1.2996881995448	0.350799610589387	-3.704930565234	0.000823389797379461	Disease_cat.sep2	0.987574214024494	0.242044258359605	37	12	24365132	SOX5	NM_152989;NR_030625	5'UTR;TSS1500					NA				0.296516066774775	0.203703233890973
214	cg07582923	cg07582923	-0.00494291248456803	0.118118002835536	-0.0418472406060775	0.966888847847129	-1.2272970718386	0.331368465734873	-3.70372319260022	0.000826104495723931	Disease_cat.sep2	0.998208141176561	0.242044258359605	37	14	105105063				chr14:105106461-105106666	N_Shore			NA	14:104176102-104176248			0.216194272451536	0.112137707481759
456	cg19202618	cg19202618	-0.0666148920055059	0.108664975387228	-0.613030019729205	0.544328195739199	1.18735776596133	0.320590452804418	3.70365915633084	0.000826248719826664	Disease_cat.sep2	0.968365185851453	0.242044258359605	37	2	8021551								TRUE				0.101473341901347	0.122434558168814
542	cg25574603	cg25574603	0.210241996860286	0.0679231701646307	3.09529128794646	0.00414761875462749	-0.334257855304292	0.0902588036475649	-3.70332689772262	0.000826997434168245	Disease_cat.sep2	0.705451277800718	0.242044258359605	37	12	13256766	GSG1	NM_001080554;NM_001080555	TSS200;TSS200	chr12:13254049-13254631	S_Shelf			NA				0.214693274761086	0.141842382855856
289	cg10458392	cg10458392	0.264611608738303	0.1152590186045	2.29579959939006	0.0286109895158315	-1.14131798928665	0.308223481091393	-3.7028911140882	0.000827980432646076	Disease_cat.sep2	0.806081646617479	0.242044258359605	37	19	3600539	TBXA2R	NM_201636;NM_001060	Body;Body	chr19:3599914-3600566	Island			NA	19:3550951-3551566			0.259066191746857	0.168468040314533
129	cg04317854	cg04317854	0.156445309229523	0.0970158318641636	1.61257504289165	0.116972488999993	-1.1749927664178	0.31755430101372	-3.70013179688293	0.000834231052036	Disease_cat.sep2	0.876660367282445	0.242044258359605	37	7	24762562	DFNA5	NM_001127454;NM_004403;NM_001127453	5'UTR;Body;Body					TRUE				0.132627244731942	0.144258942957961
220	cg07764932	cg07764932	0.229864822415005	0.0981199575010528	2.34269182610009	0.0257410414094296	-1.0441178270085	0.282221643103572	-3.69963768733827	0.000835355179629457	Disease_cat.sep2	0.797635551862814	0.242044258359605	37	X	11278904	ARHGAP6	NM_013423;NM_013427;NM_006125	5'UTR;Body;Body					TRUE				0.187329132031383	0.121262566105686
31	cg00997264	cg00997264	0.0109186849389128	0.108680291710869	0.100466098931356	0.920621246491906	-1.21184374823529	0.327627815088493	-3.69884268802991	0.000837166939999799	Disease_cat.sep2	0.995183119581148	0.242044258359605	37	1	219259351								TRUE				0.212449358063402	0.150710594932893
352	cg13558899	cg13558899	0.292144198044592	0.0929819519927731	3.14194520316479	0.00367834825067111	-0.912196184601225	0.246673302909899	-3.6979931506184	0.000839107211540322	Disease_cat.sep2	0.692964322789635	0.242044258359605	37	17	55665232	MSI2	NM_138962;NM_170721	Body;Body					TRUE				0.225477904594558	0.155285245566878
46	cg01604628	cg01604628	0.375084426849	0.117932267052136	3.18050722015868	0.00332910867549161	-1.15296106807153	0.31180812992323	-3.6976619832055	0.000839864753430671	Disease_cat.sep2	0.68959580909831	0.242044258359605	37	10	114925542	TCF7L2	NM_001146283;NM_001146285;NM_030756;NM_001146274;NM_001146286;NM_001146284	3'UTR;Body;Body;Body;3'UTR;3'UTR	chr10:114925522-114925751	Island			NA	10:114915513-114915701			0.264209717039692	0.133199423605858
242	cg08441530	cg08441530	0.381194218124676	0.112213694167627	3.39703831116405	0.00188598136376856	-0.558815402903999	0.151160169270571	-3.6968429289315	0.000841741187723183	Disease_cat.sep2	0.665935182618467	0.242044258359605	37	11	134025433	NCAPD3	NM_015261	Body					NA	11:133530643-133530943			0.161268154226703	0.108157464116133
154	cg05396243	cg05396243	0.129743957847612	0.142937092331689	0.907699714126951	0.371039399105433	-1.26349686262582	0.341967127546318	-3.69479040775543	0.000846461385332393	Disease_cat.sep2	0.943872691093763	0.242044258359605	37	17	10707547								NA				0.273096832847417	0.210404644553391
85	cg02792136	cg02792136	0.332168091143846	0.172689216561148	1.92350221836943	0.0636426486923182	-1.31962303007575	0.357371418209275	-3.69258133929163	0.000851570341078803	Disease_cat.sep2	0.848386909561636	0.242044258359605	37	10	590541	DIP2C	NM_014974	Body					NA				0.133161995937781	0.180573590289396
99	cg03404815	cg03404815	0.183382438150663	0.100264296026236	1.82899043247337	0.0770359542523709	-1.10453355634863	0.299184872319042	-3.69180950823874	0.000853362424971791	Disease_cat.sep2	0.856614875434363	0.242044258359605	37	22	18063945	SLC25A18	NM_031481	Body	chr22:18063940-18064177	Island			TRUE				0.248875521730235	0.162954264256133
461	cg19506201	cg19506201	0.608869567236565	0.180076809736677	3.38116589319248	0.00196707018022252	-0.749619805619509	0.203111594947116	-3.69067952922474	0.000855992691225283	Disease_cat.sep2	0.667753806904088	0.242044258359605	37	17	79936561	ASPSCR1	NM_024083	Body	chr17:79935137-79936051	S_Shore			NA	17:77529729-77529873			0.19144843583301	0.121550155571194
537	cg25020071	cg25020071	0.418252257451586	0.117220035257035	3.56809530499169	0.00119330637298155	-0.66204952068358	0.179397660047802	-3.6904022076273	0.000856639419323641	Disease_cat.sep2	0.620784623117637	0.242044258359605	37	10	130366895								NA	10:130256799-130256886			0.231192080829541	0.181925750091365
238	cg08279693	cg08279693	0.0613322367356237	0.0832324222470147	0.736879152136216	0.46673645989845	-1.23830625173127	0.335594333744094	-3.68989022524898	0.000857834636154417	Disease_cat.sep2	0.959176150049926	0.242044258359605	37	1	152657950	LCE2B	NM_014357	TSS1500					NA				0.140342335195055	0.115551555108348
146	cg05061073	cg05061073	-0.337902539342762	0.126167388751586	-2.67820823341337	0.0117328160963539	1.06815033113764	0.289558331734835	3.68889516919792	0.000860162220297982	Disease_cat.sep2	0.760784281858077	0.242044258359605	37	10	81061906	ZMIZ1	NM_020338	Body			low-CpG:80731909-80731935		NA				0.136308722854289	0.107536241869728
515	cg23296116	cg23296116	0.359552937570991	0.141022251034719	2.54961848171372	0.0159486415337429	-1.06758463343569	0.289571129345887	-3.68677856748794	0.0008651336970301	Disease_cat.sep2	0.775385190308858	0.242044258359605	37	17	78940463				chr17:78939963-78940182	S_Shore			NA	17:76554756-76555108			0.209355096917098	0.14322424127286
360	cg13840252	cg13840252	0.193318328244077	0.167496549353194	1.15416304986937	0.25725378666216	-1.27676132600465	0.346323749648826	-3.68661210009215	0.00086552587808164	Disease_cat.sep2	0.924955298257324	0.242044258359605	37	1	10732744	CASZ1	NM_017766;NM_001079843	Body;Body					NA		1:10732585-10732761	Unclassified_Cell_type_specific	0.193753918945882	0.129086473400363
295	cg10790791	cg10790791	0.279913815858713	0.157444055413858	1.77786208010795	0.0852383447619877	-0.436293094419192	0.118362417471155	-3.68607792693585	0.000866785505252939	Disease_cat.sep2	0.86515782660759	0.242044258359605	37	4	154711597	SFRP2	NM_003013	TSS1500	chr4:154712073-154712706	N_Shore		RDMR	NA	4:154930520-154931366			0.399303756670557	0.32087693170681
5	cg00072799	cg00072799	0.0799501183541642	0.107632892534996	0.742803770029402	0.46319260491535	-1.30157600114016	0.353118349134535	-3.68594836357335	0.000867091295360526	Disease_cat.sep2	0.958721914933591	0.242044258359605	37	X	78427682	GPR174	NM_032553;NM_032553	1stExon;3'UTR					NA				0.187808027200485	0.104697888385021
221	cg07811933	cg07811933	0.246690289876999	0.169057863284262	1.45920624503695	0.1545678871774	-0.5601928073064	0.152043055993265	-3.68443533081323	0.000870670062039863	Disease_cat.sep2	0.890312883259515	0.242044258359605	37	7	1361132				chr7:1362811-1363643	N_Shore			NA	7:1327658-1327758			0.217075334282041	0.139420722759472
544	cg25717464	cg25717464	0.294310452380577	0.138674646761825	2.12230901071671	0.041904339890429	-0.537731419324748	0.145961532904185	-3.68406256515363	0.000871553963490829	Disease_cat.sep2	0.823090094046921	0.242044258359605	37	2	225265963	FAM124B	NM_024785;NM_001122779	1stExon;1stExon					TRUE				0.243833736720951	0.189881398912897
203	cg07066190	cg07066190	0.182780976297127	0.0496654519053885	3.6802438976156	0.000880659145349282	-0.263632691917081	0.0715672455232953	-3.68370600250735	0.000872400260239679	Disease_cat.sep2	0.605157110158277	0.242044258359605	37	2	43174383								TRUE		2:43173743-43174730	Unclassified	0.136435028361605	0.129535238346124
453	cg19005236	cg19005236	0.155597046605953	0.0886886294820856	1.75441933779552	0.0892401987916883	-1.05124132294442	0.28538187816832	-3.68363026304139	0.000872580129658408	Disease_cat.sep2	0.866585819658208	0.242044258359605	37	8	1571105	DLGAP2	NM_004745	Body					NA				0.189658141797926	0.143634230124582
145	cg04968726	cg04968726	0.360808952311445	0.120077360562137	3.00480415810553	0.00522471708806528	-0.885859942557213	0.240531073740593	-3.68293347209098	0.000874236591046251	Disease_cat.sep2	0.72113337290364	0.242044258359605	37	14	78086586				chr14:78082584-78083250	S_Shelf			NA				0.30545133043304	0.187292501082023
338	cg12948771	cg12948771	0.32797813628651	0.11558626093165	2.83751834900563	0.00794672251245516	-0.986494235899993	0.267954027615133	-3.68158017507732	0.000877462479751509	Disease_cat.sep2	0.742369287896071	0.242044258359605	37	14	24784787	LTB4R	NM_001143919;NM_181657	5'UTR;5'UTR	chr14:24785147-24785869	N_Shore			NA		14:24784573-24784901	Unclassified_Cell_type_specific	0.182501006130031	0.131441162996755
98	cg03350299	cg03350299	0.111420192045567	0.0997411959503875	1.11709300238378	0.27253802276507	-1.18496818832484	0.321872193439428	-3.68148666606652	0.000877685806251393	Disease_cat.sep2	0.927202014770921	0.242044258359605	37	2	21266960	APOB	NM_000384	TSS200	chr2:21266669-21266961	Island	high-CpG:21120314-21120512		TRUE	2:21119965-21120466			0.163131607154786	0.100980783991354
452	cg18742181	cg18742181	-0.20294717892758	0.120064226312625	-1.69032179826106	0.100999446351336	0.817906217146274	0.222248618200939	3.68014084302109	0.000880906143703213	Disease_cat.sep2	0.870712499345079	0.242044258359605	37	X	69501635	RAB41	NM_001032726;NM_004312	TSS1500;3'UTR					NA				0.11596285970062	0.142143219943854
165	cg05880252	cg05880252	0.0205286507687799	0.0799078754417506	0.256903974173915	0.798950381662466	-1.23443898979773	0.335532822121213	-3.67904094149031	0.000883546552961839	Disease_cat.sep2	0.98806317627049	0.242044258359605	37	2	124773563								NA				0.115688376786067	0.14966323002361
67	cg02074274	cg02074274	-0.151070215711958	0.0937508733849258	-1.61140062228208	0.117228896007047	1.21550585625785	0.330391505807276	3.67898639914454	0.000883677686509113	Disease_cat.sep2	0.876660367282445	0.242044258359605	37	21	45178331	PDXK	NM_003681	3'UTR	chr21:45177520-45177727	S_Shore			TRUE	21:44002396-44002849			0.178400104537425	0.113724194418346
48	cg01610536	cg01610536	0.323247658564974	0.0787813607816326	4.10309818665048	0.000274059007489849	-1.13620623681605	0.309030305876066	-3.6766822386401	0.000889234774131797	Disease_cat.sep2	0.448867614373004	0.242044258359605	37	15	35384650				chr15:35385071-35385301	N_Shore	low-CpG:33171930-33171955		NA	15:33171940-33172007			0.174934403813791	0.132258118761075
538	cg25108325	cg25108325	0.354709290203122	0.129604817419869	2.73685266693445	0.010176900040644	-0.956198869410506	0.260097255215953	-3.67631280313433	0.000890128917041519	Disease_cat.sep2	0.752571626098031	0.242044258359605	37	1	64669472	UBE2U	NM_152489	TSS200					NA	1:64441822-64442080			0.165015995015859	0.104327603224856
199	cg06912272	cg06912272	0.717392624236875	0.197696681760707	3.62875399752643	0.00101282795068851	-0.648994668457512	0.176571593344743	-3.67553271828044	0.000892019822723359	Disease_cat.sep2	0.606409929675982	0.242044258359605	37	19	11564522	ELAVL3	NM_001420;NM_032281	3'UTR;3'UTR	chr19:11565384-11565711	N_Shore	low-CpG:11425406-11425577		NA				0.215321071990593	0.117735198447591
255	cg08789073	cg08789073	0.403910448903197	0.106165803030138	3.80452497296644	0.000626975894487585	-0.51979605511486	0.141426563068355	-3.67537783452766	0.000892395720987822	Disease_cat.sep2	0.605157110158277	0.242044258359605	37	8	123964289	ZHX2	NM_014943	Body					NA	8:124033399-124033792			0.119554060796808	0.141139082074899
325	cg12241963	cg12241963	-0.209540480150945	0.106506755778108	-1.9673914449849	0.0581416059953313	1.23474827994063	0.335986034136083	3.67499882283954	0.00089331622020884	Disease_cat.sep2	0.843593452806488	0.242044258359605	37	6	33807279								TRUE				0.124480894435482	0.109138366506988
317	cg11950360	cg11950360	0.291039781144009	0.130353271500709	2.2327002444463	0.0329283379774642	-0.613376905044542	0.166928059067763	-3.67449851433033	0.000894532723422879	Disease_cat.sep2	0.81722694954654	0.242044258359605	37	18	34834690	BRUNOL4	NM_001025088;NM_020180;NM_001025089;NM_001025087	Body;Body;Body;Body	chr18:34833554-34834606	S_Shore			NA	18:33087572-33088745			0.219885588330024	0.11234259340795
178	cg06419328	cg06419328	0.0855279066356307	0.13572130950922	0.630173013691858	0.533199420066133	-1.28802050169104	0.350533908109982	-3.67445337495544	0.000894642559202427	Disease_cat.sep2	0.967356317996966	0.242044258359605	37	5	179345792								NA	5:179278383-179278522			0.178075130877784	0.105249222963379
358	cg13689204	cg13689204	0.477261570821779	0.17408806044241	2.7414951353293	0.0100623356179093	-1.21324160917633	0.330199145048096	-3.67427241218208	0.0008950830200079	Disease_cat.sep2	0.752571626098031	0.242044258359605	37	17	41401644								NA	17:38757170-38757349	17:41401622-41401851	Unclassified_Cell_type_specific	0.244373070463377	0.157804155328189
202	cg07044414	cg07044414	0.250172100107308	0.0887024059838131	2.82035303701864	0.00829135555705872	-1.11363257252991	0.303228448863541	-3.67258605419001	0.000899197732063992	Disease_cat.sep2	0.742369287896071	0.242044258359605	37	17	73316622	GRB2	NM_002086;NM_203506	Body;Body					NA	17:70828078-70828374			0.372047497929934	0.269966784175342
286	cg10034176	cg10034176	0.0794814660510134	0.102804392260944	0.773132979078062	0.445299207807515	1.07194467316997	0.292156162767476	3.66908116199186	0.000907808526296132	Disease_cat.sep2	0.957379635561798	0.242044258359605	37	10	52120283	SGMS1	NM_147156	5'UTR					TRUE				0.304496949677842	0.245134494737105
41	cg01375259	cg01375259	0.221594153019169	0.0646523588713562	3.42747205032521	0.00173941248061128	-0.324631717524016	0.088478510342393	-3.66904592163409	0.00090789550992696	Disease_cat.sep2	0.665935182618467	0.242044258359605	37	10	100155182	PYROXD2	NM_032709;NR_031619	Body;TSS200					NA				0.106776444405152	0.13407110216307
18	cg00506935	cg00506935	0.346127334928257	0.120097607331297	2.88205021415157	0.00711431912124693	-0.559641815972578	0.152530918990259	-3.66903851151856	0.000907913801314795	Disease_cat.sep2	0.742369287896071	0.242044258359605	37	15	89169262	AEN	NM_022767	5'UTR					NA				0.162172447833821	0.107990365887586
431	cg17859552	cg17859552	0.240837482262829	0.132062789504879	1.82365890623513	0.0778585600457949	-1.22082227121702	0.3327541556517	-3.66884154707561	0.00090840012643957	Disease_cat.sep2	0.857950194977639	0.242044258359605	37	10	134564260	INPP5A	NM_005539	Body	chr10:134562566-134563206	S_Shore			NA	10:134414127-134414303			0.172875604397397	0.117847202360991
206	cg07126559	cg07126559	-0.246202143033758	0.0771583587258865	-3.19086806794865	0.00324081088204174	0.413089377192026	0.112642866462876	3.66724844780267	0.000912342959649228	Disease_cat.sep2	0.68959580909831	0.242044258359605	37	13	23754937	SGCG	NM_000231	TSS200					NA				0.217886685739741	0.133310821209974
224	cg07857225	cg07857225	0.450540315340252	0.152794612671518	2.94866623543093	0.00602091155984173	-0.50760152090193	0.138415106703093	-3.6672407585594	0.000912362030349443	Disease_cat.sep2	0.737849642451178	0.242044258359605	37	3	129275971	PLXND1	NM_015103	Body					NA	3:130758323-130758918			0.284565783186273	0.180007983274384
20	cg00647233	cg00647233	0.209420051701204	0.142099583689762	1.47375556115927	0.150630417537272	-1.22074888634617	0.332908885969263	-3.66691589739927	0.000913168098000583	Disease_cat.sep2	0.888248774874895	0.242044258359605	37	1	4000154								NA				0.341739033277705	0.263267543067498
42	cg01407235	cg01407235	0.160146363672833	0.158160011720833	1.01255912876073	0.319109123263001	-1.21050602742086	0.330175495220073	-3.66625035759853	0.000914821641219838	Disease_cat.sep2	0.936651206218414	0.242044258359605	37	2	69001799	ARHGAP25	NM_001007231;NM_014882;NM_001166276;NM_001166277	Body;TSS200;TSS200;Body					NA		2:69001773-69002434	Promoter_Associated	0.18260139338211	0.255171264883304
1	cg00004859	cg00004859	-0.0983807314451148	0.0756521648581685	-1.30043511153392	0.203037109164342	-1.12725004770933	0.307484730474553	-3.66603585800701	0.000915355187900483	Disease_cat.sep2	0.908380539549784	0.242044258359605	37	3	110612894								NA				0.210375377021444	0.141348409352964
422	cg17263716	cg17263716	0.361615486087842	0.126112105776669	2.8674129565977	0.00737842462226719	-1.08852128281119	0.296947857054293	-3.66569839435538	0.000916195207392051	Disease_cat.sep2	0.742369287896071	0.242044258359605	37	2	47382462	C2orf61	NM_001163561;NM_173649;NM_001163561;NM_173649	1stExon;1stExon;5'UTR;5'UTR					NA	2:47235673-47236072			0.202013801386555	0.137025944448765
298	cg10828316	cg10828316	0.119701750930078	0.0561275861358554	2.1326723483234	0.0409776220455662	-1.21286047702523	0.330868777167126	-3.66568428550333	0.000916230343653804	Disease_cat.sep2	0.821879611879039	0.242044258359605	37	14	78869352	NRXN3	NM_004796	TSS1500					NA				0.168631435761711	0.10851246936973
359	cg13829638	cg13829638	0.192605554623103	0.102211627543468	1.8843800774153	0.0689207610362852	-1.03756732826507	0.28309932260337	-3.66502935691842	0.000917862799197789	Disease_cat.sep2	0.849652816401219	0.242044258359605	37	9	127620359	RPL35	NM_007209	Body	chr9:127623557-127624486	N_Shelf			NA				0.231697944962052	0.135231928050567
343	cg13097816	cg13097816	0.103185698934174	0.0810168951102077	1.27363186152481	0.212261069479629	-1.02918970893832	0.280838217120173	-3.66470674643944	0.00091866796653079	Disease_cat.sep2	0.911587159581916	0.242044258359605	37	2	241568439	GPR35	NM_005301	TSS1500	chr2:241569691-241570138	N_Shore			NA				0.185977620906901	0.139889724309355
104	cg03610826	cg03610826	0.269245709825963	0.0813260235397959	3.31069561877952	0.0023693797146761	-0.435303203213853	0.118826166599634	-3.66336149411047	0.000922032830722629	Disease_cat.sep2	0.678049669100243	0.242044258359605	37	8	19098212				chr8:19094956-19095376	S_Shelf			NA				0.323065876112457	0.269098223572246
420	cg16979981	cg16979981	0.114820778438163	0.059352072623191	1.93457066220966	0.062214394773502	-0.463084810607994	0.126414766703796	-3.66321769744712	0.000922393214911564	Disease_cat.sep2	0.848386909561636	0.242044258359605	37	2	48034654	FBXO11	NM_025133	3'UTR					NA				0.190260630945437	0.128386925707975
395	cg15249357	cg15249357	0.162613517334777	0.156422299379016	1.03958014925199	0.306575720259686	-1.27544290354918	0.348227393478173	-3.66267251639733	0.000923760794226561	Disease_cat.sep2	0.934626107300261	0.242044258359605	37	10	88296605				chr10:88296170-88296619	Island			NA	10:88286177-88286688	10:88295982-88297017	Unclassified_Cell_type_specific	0.128470685590551	0.146581161436845
336	cg12894524	cg12894524	-0.0676434187493442	0.145976783511803	-0.463384773400455	0.646325638087507	0.977164962194123	0.266846414585247	3.66190028714797	0.00092570129113473	Disease_cat.sep2	0.976867536413682	0.242044258359605	37	12	116997069	MAP1LC3B2	NM_001085481	TSS200					TRUE	12:115481173-115481484	12:116996800-116998066	Unclassified	0.36270063559113	0.222685915347869
232	cg08207707	cg08207707	0.220443338572342	0.0950371764077126	2.3195484851805	0.027123185517271	-1.11728874321681	0.305114191316545	-3.66187078482253	0.00092577550452397	Disease_cat.sep2	0.798413651264897	0.242044258359605	37	11	124630919	ESAM	NM_138961	Body	chr11:124632063-124633239	N_Shore		RDMR	NA				0.334864928527591	0.25879466077397
262	cg08983215	cg08983215	0.219035043572929	0.144918645927025	1.51143451673724	0.140805653074306	-1.18906442307688	0.324719932320232	-3.66181532060759	0.000925915040942056	Disease_cat.sep2	0.885183291902115	0.242044258359605	37	16	2140326	PKD1	NM_001009944;NR_030646;NM_000296	Body;TSS200;Body	chr16:2139803-2142170	Island			NA	16:2079683-2082494			0.347465265995923	0.230925597854999
101	cg03470933	cg03470933	0.232653844840192	0.171012895546262	1.36044620551586	0.183499484985704	-1.28846877146593	0.351904713492361	-3.66141379204316	0.000926925812482594	Disease_cat.sep2	0.900586655126437	0.242044258359605	37	11	73073008	ARHGEF17	NM_014786	Body	chr11:73073118-73073733	N_Shore			TRUE		11:73072880-73073027	Unclassified_Cell_type_specific	0.223998289474798	0.156557550574343
322	cg12184450	cg12184450	0.257942620489369	0.148955174146326	1.73167949329493	0.0932725752564212	-1.23757373473611	0.338181830676785	-3.65949209116119	0.000931778181266242	Disease_cat.sep2	0.867401934729399	0.242044258359605	37	17	35685086	ACACA	NM_198839;NM_198834;NM_198836	Body;Body;Body					TRUE				0.212746291030061	0.148091999322032
10	cg00231207	cg00231207	-0.0719226338778627	0.0936219182249631	-0.768224313723637	0.448166862201462	1.04394718222535	0.285407211764361	3.65774633293869	0.000936207662326517	Disease_cat.sep2	0.957379635561798	0.242044258359605	37	4	4616630								TRUE				0.131064733423429	0.165147597530577
271	cg09427429	cg09427429	0.0489562286503887	0.103600769253404	0.472546960830413	0.639846438682535	-1.27354840442173	0.348316139545107	-3.65630029686523	0.000939892138656852	Disease_cat.sep2	0.976672987040424	0.242044258359605	37	2	128450658				chr2:128453174-128453446	N_Shelf			NA				0.105186117788298	0.147569886080447
494	cg21719704	cg21719704	0.110974271034619	0.0727399293276186	1.52563072387373	0.137240689755451	-0.387094432210296	0.105877536273665	-3.65605817658772	0.000940510431579542	Disease_cat.sep2	0.884467062266077	0.242044258359605	37	19	55948588	SHISA7	NM_001145176	Body	chr19:55951800-55952103	N_Shelf			NA				0.265601240280483	0.176333296469896
428	cg17707295	cg17707295	0.105164463717344	0.0945265200594259	1.1125392498447	0.274459643671525	-1.19927048086118	0.328026474618501	-3.656017345112	0.000940614740200569	Disease_cat.sep2	0.927831247960746	0.242044258359605	37	4	130016279	C4orf33	NM_173487;NM_001099783	5'UTR;TSS1500	chr4:130014349-130014899	S_Shore			NA				0.186713703655762	0.123043970496258
293	cg10696062	cg10696062	0.348903489113985	0.114223414572298	3.05457064491051	0.00460325173766697	-0.920622219093912	0.251811683039878	-3.65599486084256	0.000940672183604033	Disease_cat.sep2	0.70796360685716	0.242044258359605	37	12	1726028	WNT5B	NM_030775	TSS200					NA				0.19413515302461	0.107790061835768
142	cg04910662	cg04910662	0.281397367583072	0.089147392391334	3.15654064616731	0.00354224145203437	-0.483558144410298	0.132319761444899	-3.65446656742698	0.000944584701672483	Disease_cat.sep2	0.692506618871298	0.242044258359605	37	16	73083014	ZFHX3	NM_001164766;NM_006885	5'UTR;TSS1500	chr16:73081590-73082565	S_Shore		RDMR	NA		16:73082591-73083140	Unclassified	0.370660945682555	0.290355581594284
22	cg00721800	cg00721800	0.222776328033344	0.0992939518753354	2.24360420575306	0.0321427821311791	-0.720437849348176	0.197253347266449	-3.65234790350611	0.000950034743523365	Disease_cat.sep2	0.813783905230368	0.242044258359605	37	8	77618385	ZFHX4	NM_024721	Body					NA	8:77780887-77780977			0.229095955867084	0.151371066651359
528	cg24703533	cg24703533	0.234911990767535	0.090379088962677	2.59918520383121	0.014180528345759	-0.550247135828211	0.150656293075804	-3.65233422776007	0.000950070021919335	Disease_cat.sep2	0.768876535067329	0.242044258359605	37	17	45055318				chr17:45055317-45056838	Island			NA				0.1529047316107	0.124242917544866
467	cg20066782	cg20066782	0.0163232603326572	0.140003138592715	0.116592102839519	0.907935367233699	1.11870408414249	0.306353618266555	3.65167576760632	0.000951770112511063	Disease_cat.sep2	0.994485026005361	0.242044258359605	37	7	102574504	FBXL13	NM_145032;NM_001031692;NM_001111038;NM_005824	Body;Body;Body;Body					TRUE	7:102361651-102361762			0.164303693896685	0.234979811884368
65	cg02063827	cg02063827	0.0978536683815699	0.0663235373314753	1.47539881494124	0.150190789384491	-0.960913518794794	0.263249755376809	-3.65019719550875	0.000955598433629852	Disease_cat.sep2	0.88802003595059	0.242044258359605	37	6	33878127								NA				0.204328458841133	0.169691954124055
377	cg14294646	cg14294646	0.267861440085796	0.111087856859146	2.41125760870004	0.0220131569409876	-0.60689104444957	0.166300248230612	-3.64936944416331	0.000957748170839296	Disease_cat.sep2	0.788309194988962	0.242044258359605	37	9	129243551	FAM125B	NM_033446	Body	chr9:129244737-129245247	N_Shore			NA				0.154805951303275	0.116390359183811
323	cg12185435	cg12185435	0.03960967199756	0.136717956038772	0.289718140507651	0.77396088722075	-1.19146037148812	0.326508742740097	-3.64909178691282	0.00095847032005017	Disease_cat.sep2	0.986083412352737	0.242044258359605	37	3	12949789	IQSEC1	NM_001134382;NM_014869	Body;Body	chr3:12949699-12950025	Island			NA	3:12924433-12924956			0.200438410529128	0.26164300736054
433	cg17879299	cg17879299	0.2242321569789	0.0909834250253993	2.4645385345331	0.0194638849011491	-0.519898147120415	0.142489397119455	-3.64867953427132	0.000959543508843862	Disease_cat.sep2	0.781665647680587	0.242044258359605	37	6	30860300	DDR1	NM_013993;NM_001954;NM_013994	Body;Body;Body					TRUE				0.173765162193045	0.104828268821462
151	cg05342655	cg05342655	0.416608114042805	0.132996242230604	3.13248033971098	0.00376925982496733	-0.570719336883476	0.15643452810743	-3.64829519280768	0.000960545088952844	Disease_cat.sep2	0.698634248126601	0.242044258359605	37	10	125770239	CHST15	NM_015892	Body					NA	10:125760042-125760230			0.26478527201209	0.142115282306673
3	cg00058923	cg00058923	0.369066558699623	0.0884060583043993	4.17467496886757	0.000224288438803177	-0.367507203629282	0.100751011115636	-3.64767757226255	0.000962156711961511	Disease_cat.sep2	0.433459266721379	0.242044258359605	37	1	161069167	KLHDC9	NM_152366;NM_001007255;NM_001007256	Body;Body;5'UTR	chr1:161068062-161068801	S_Shore			NA				0.169842340868305	0.10609654066505
495	cg21738963	cg21738963	0.396264704344423	0.108150229708262	3.66402092176185	0.000920381919123545	-1.07022542551927	0.293436750175095	-3.64720991791471	0.000963378757968749	Disease_cat.sep2	0.605157110158277	0.242044258359605	37	6	88879398				chr6:88875397-88877449	S_Shore		RDMR	NA				0.206745544572953	0.12740742714285
156	cg05426006	cg05426006	-0.165348509535399	0.110495377563249	-1.4964292007668	0.144654595467566	1.13159550817066	0.310281201767042	3.64699988825059	0.000963928084878739	Disease_cat.sep2	0.886771754437332	0.242044258359605	37	13	45781603	GTF2F2	NM_004128	Body					TRUE				0.195894126628346	0.140728120519924
430	cg17842912	cg17842912	0.415623835504362	0.144148255592877	2.88330811770781	0.00709204233121247	-0.957246364578408	0.262494555229101	-3.64672845782625	0.000964638454175364	Disease_cat.sep2	0.742369287896071	0.242044258359605	37	5	139060919	CXXC5	NM_016463	Body	chr5:139060555-139060934	Island	high-CpG:139041101-139041112		NA	5:139040460-139041118			0.111140931438569	0.160516425398082
265	cg09123158	cg09123158	-0.0121236157914379	0.125821665604632	-0.09635555000149	0.923858429854738	1.2251959822412	0.335986742691576	3.646560493507	0.000965078293476194	Disease_cat.sep2	0.995473401687051	0.242044258359605	37	20	57426264	GNAS	NM_016592;NR_002785	3'UTR;TSS1500	chr20:57426729-57427047	N_Shore		CDMR	NA	20:56859610-56860737			0.234360618809382	0.138275896405466
333	cg12629285	cg12629285	0.0481392446327569	0.0888162977953417	0.542009133770511	0.591687254083136	-1.12938382742261	0.309774197022559	-3.64582924684448	0.000966995440026891	Disease_cat.sep2	0.972487637674056	0.242044258359605	37	2	161353287				chr2:161349223-161350371	S_Shelf			NA				0.109995741407888	0.125777538980234
367	cg14121740	cg14121740	-0.0241431773390762	0.109459458722208	-0.220567300632721	0.826875603521494	1.02463982384523	0.28110281532979	3.64507136879126	0.000968986308127289	Disease_cat.sep2	0.990488478425966	0.242044258359605	37	2	134391847								TRUE				0.219235569204824	0.131674771338758
445	cg18481241	cg18481241	0.203538491123776	0.136028360938654	1.49629452063726	0.144689520841955	-1.19925006104885	0.329048095092257	-3.64460417469554	0.000970215560666268	Disease_cat.sep2	0.886771754437332	0.242044258359605	37	13	48893727	RB1	NM_000321	Body	chr13:48892635-48893857	Island		CDMR	NA	13:47788921-47791825	13:48893047-48894133	Promoter_Associated_Cell_type_specific	0.196343859391893	0.128407141391389
566	cg27631057	cg27631057	0.110399998137234	0.0520245718875593	2.12207413019835	0.041925557435154	-0.888411485353255	0.243859969620871	-3.64312144684701	0.000974126855644884	Disease_cat.sep2	0.823090094046921	0.242044258359605	37	1	236651140								TRUE				0.193008293880873	0.126098086375805
464	cg19764940	cg19764940	0.342311955031438	0.165544165987559	2.06779836057263	0.0470914014393129	-1.27772650234817	0.350808697658569	-3.64223153780453	0.000976481694952645	Disease_cat.sep2	0.830670376601626	0.242044258359605	37	19	5141399	KDM4B	NM_015015	Body	chr19:5141263-5141603	Island			NA	19:5092238-5092460	19:5141280-5142009	Unclassified_Cell_type_specific	0.290442177107878	0.201034794507349
366	cg14090647	cg14090647	-0.195873349723072	0.0905811892597733	-2.16240647008218	0.0384190236117433	0.999306220917879	0.274370040998322	3.64218417317651	0.000976607183932174	Disease_cat.sep2	0.820448702664963	0.242044258359605	37	22	24108000	C22orf15	NM_182520	3'UTR	chr22:24110029-24110995	N_Shelf			NA				0.317707106284333	0.224392069194986
263	cg09011316	cg09011316	-0.00844430335681527	0.108669209676727	-0.0777064946173405	0.938560926262526	0.514493034645441	0.141294614599113	3.64127844578636	0.00097900985305492	Disease_cat.sep2	0.996383292397275	0.242044258359605	37	1	16544950				chr1:16543683-16544307	S_Shore			NA		1:16544841-16545146	Unclassified_Cell_type_specific	0.183066519356336	0.100237420748961
113	cg03825234	cg03825234	0.128969648916335	0.144069503416262	0.895190486939499	0.377583773675756	-1.21384060052679	0.333378485074938	-3.6410286052321	0.000979673626605623	Disease_cat.sep2	0.945705743615232	0.242044258359605	37	16	1213894	CACNA1H	NM_021098;NM_001005407	Body;Body	chr16:1217128-1217336	N_Shelf			NA	16:1153858-1154012			0.212646785308984	0.121461426571653
196	cg06836319	cg06836319	-0.0515449807688122	0.116127172624165	-0.443866664485432	0.660221893717584	-1.08455789808672	0.297977665523694	-3.6397288239057	0.000983133923350802	Disease_cat.sep2	0.978493457860037	0.242044258359605	37	13	112319172				chr13:112320824-112321129	N_Shore			NA				0.104582941989547	0.123642680214956
266	cg09144226	cg09144226	-0.0448738321422203	0.13790103773689	-0.325406051170101	0.747059981389983	1.23083705144788	0.338242288371079	3.63892125190908	0.000985289823944557	Disease_cat.sep2	0.985525570061142	0.242044258359605	37	5	157099032	C5orf52	NM_001145132	Body	chr5:157098263-157099041	Island			NA	5:157030529-157031703			0.173066865343981	0.108893246471051
126	cg04208666	cg04208666	-0.0436906548361333	0.16274078331249	-0.268467767862712	0.79011783055616	-1.29547378067993	0.35605456254745	-3.6384136504564	0.000986647268084992	Disease_cat.sep2	0.987824127874983	0.242044258359605	37	6	19734707								TRUE				0.176407757659115	0.117055928589623
276	cg09635667	cg09635667	0.194401820233751	0.129318839684023	1.50327532097218	0.142888162329581	-0.312841672924657	0.0859864595940924	-3.63826670386776	0.000987040575987379	Disease_cat.sep2	0.885183291902115	0.242044258359605	37	17	2300514	MNT	NM_020310	Body	chr17:2302892-2305402	N_Shelf			TRUE		17:2300003-2300535	Unclassified_Cell_type_specific	0.104174516111046	0.149354984019353
49	cg01611679	cg01611679	0.261203621904298	0.102131359971601	2.55752613082729	0.0156535635755193	-1.15601149829415	0.317754151653369	-3.63806890414831	0.00098757023438007	Disease_cat.sep2	0.773600006104629	0.242044258359605	37	7	99051465	CPSF4	NM_001081559;NM_006693	Body;Body					NA	7:98889401-98889504			0.158344000993742	0.128304695007854
213	cg07501748	cg07501748	0.0305336694149065	0.1518725349481	0.201048000057027	0.841974375733009	1.26367725166573	0.347352987293637	3.63802039392704	0.000987700174780528	Disease_cat.sep2	0.991348248336772	0.242044258359605	37	1	11661969								TRUE				0.133258607141043	0.116621312454179
90	cg02885046	cg02885046	0.468223009828931	0.183908841746611	2.54595159961938	0.0160872061353954	-1.11533329758049	0.306644741670057	-3.63721644632198	0.00098985606142129	Disease_cat.sep2	0.775385190308858	0.242044258359605	37	19	33212075	TDRD12	NM_001110822	Body	chr19:33211781-33212080	Island			NA				0.122475395850879	0.107819368211936
279	cg09849798	cg09849798	0.188848359181775	0.0941179584494731	2.00650717772589	0.0535927928876812	-1.19370622705519	0.328203305663445	-3.63709385754716	0.00099018519960249	Disease_cat.sep2	0.838124125262701	0.242044258359605	37	14	62455029								TRUE				0.171595354980094	0.115490047448621
507	cg22728904	cg22728904	0.214751395526734	0.175603947090045	1.22293034459308	0.230571881779029	-0.323472041188728	0.0889535300272867	-3.63641601507554	0.000992007054430031	Disease_cat.sep2	0.917586847634711	0.242044258359605	37	7	100433983				chr7:100434982-100435193	N_Shore		RDMR	TRUE		7:100433822-100434030	Unclassified_Cell_type_specific	0.33196189000893	0.262456344642188
153	cg05393424	cg05393424	0.214860177219774	0.0882695846853852	2.43413603888122	0.020883310350929	-0.945087097774306	0.25993093666245	-3.63591617800235	0.000993352562588734	Disease_cat.sep2	0.785792270345828	0.242044258359605	37	1	91403111	ZNF644	NM_201269;NM_016620;NM_032186	Body;Body;Body					TRUE				0.119048343240956	0.152821867685853
43	cg01558931	cg01558931	0.0830670315946454	0.156727025216881	0.53001089939464	0.59988038743901	1.1756159010832	0.323348060521489	3.63575986566054	0.000993773702116952	Disease_cat.sep2	0.973475947718212	0.242044258359605	37	5	72676121				chr5:72676120-72678421	Island			NA	5:72711877-72712755	5:72676004-72676310	Unclassified_Cell_type_specific	0.234946239875438	0.140036074282972
8	cg00161683	cg00161683	0.201694225528355	0.0899297477006519	2.24279763576934	0.0322003079963687	-1.13936059364558	0.313387555833273	-3.63562806639246	0.000994128932695793	Disease_cat.sep2	0.814175561358464	0.242044258359605	37	8	95563352	KIAA1429	NM_015496;NM_183009	Body;Body	chr8:95565657-95566011	N_Shelf			NA				0.307947643011303	0.190250662486143
38	cg01309141	cg01309141	-0.0278280088382977	0.0796131985757986	-0.349540143294243	0.729047302597515	1.10510309155164	0.303975795485883	3.6354969966777	0.00099448231913841	Disease_cat.sep2	0.983994141736265	0.242044258359605	37	20	17205850				chr20:17206528-17206952	N_Shore			NA				0.176268904146451	0.11056294221566
503	cg22321327	cg22321327	0.151992036129858	0.075851215502329	2.00381806834976	0.0538952345261646	-0.482532047290272	0.132734130414643	-3.63532759647356	0.000994939231728684	Disease_cat.sep2	0.838802033784347	0.242044258359605	37	11	47639458	MTCH2	NM_014342	3'UTR					TRUE				0.203771740324998	0.110153482776
311	cg11456145	cg11456145	0.258382307732062	0.171448747807778	1.50705275504112	0.141920967864246	-1.2649802062261	0.348047790913892	-3.63450146574572	0.000997170422974755	Disease_cat.sep2	0.885183291902115	0.242044258359605	37	19	54976756	CDC42EP5	NM_145057	5'UTR	chr19:54974175-54976819	Island			NA	19:59667108-59668599			0.242432085575536	0.168476929428437
287	cg10096321	cg10096321	0.244213168138176	0.161190458701583	1.51505970083686	0.13988826643958	-1.28760001237697	0.354273527692934	-3.63447989117888	0.000997228755972312	Disease_cat.sep2	0.885183291902115	0.242044258359605	37	11	113934294	ZBTB16	NM_006006;NM_001018011	Body;Body	chr11:113929633-113932190	S_Shelf			NA	11:113439459-113439659			0.157948226085002	0.2270706164994
100	cg03450076	cg03450076	-0.0573200727532613	0.132625358755673	-0.432195420928951	0.66859097269571	1.22698141458516	0.33762886663595	3.63411288498669	0.000998221569290142	Disease_cat.sep2	0.979290548287828	0.242044258359605	37	13	113538039	ATP11A	NM_015205;NM_032189	3'UTR;3'UTR	chr13:113536815-113537308	S_Shore			NA	13:112586006-112586120			0.269227802966554	0.232417881340446
