# Supplementary material for: A Novel Application of Mixed Effects Models for Reconciling Base-Pair Resolution 5-Methylcytosine and 5-Hydroxymethylcytosine Data in Neuroepigenetics
Source: Front Genet. 2019 Sep 10;10:801. doi: 10.3389/fgene.2019.00801 (PMC6748167; doi:10.3389/fgene.2019.00801)
Supplement: Supplementary Material — List of significant differential probes, including those from interaction term modeling (5mC_5hmC_interaction_probes.csv), those from separate models for each epigenetic mark (5mC_probes.csv, 5hmC_probes.csv), and those probes that overlapped between the separate models (5mC_5hmC_overlap_probes.csv). The code used to perform all analyses is provided as an Rmarkdown file (BS_oxBS_Analysis_Kochmanski.Rmd) and HTML file (BS_oxBS_Analysis_Kochmanski.html). Quality control figures from both control probe tests and ChAMP are provided in labeled folders (ChAMP_Raw, ChAMP_ssNoob, CHAMP_SVD_BS, CHAMP_SVD_OX, and Control_Probes). [file Presentation_1.zip › Output copy/5mC_5hmC_interaction_probes.csv]

	probe	.id	None_mean_beta_5mC	AD_mean_beta_5mC	None_mean_beta_5hmC	AD_mean_beta_5hmC	Beta_diff_5mC	Beta_diff_5hmC	variables	Estimate	Std.Error	t.value	P-value	fdr	Genome_Build	chr	start	UCSC_RefGene_Name	UCSC_RefGene_Accession	UCSC_RefGene_Group	UCSC_CpG_Islands_Name	Relation_to_UCSC_CpG_Island	Phantom	DMR	Enhancer	HMM_Island	Regulatory_Feature_Name	Regulatory_Feature_Group
3435	cg05272827	cg05272827	0.591204237	0.61179145	0.172544182	0.138612752	0.020587213	-0.03393143	Disease_cat2.DNA_mod_cat2	-1.703370751	0.226737395	-7.512526761	2.54E-10	3.57E-05	37	17	79380706	BAHCC1	NM_001080519	Body	chr17:79380359-79380723	Island			NA
387	cg00543474	cg00543474	0.788240265	0.748192016	0.108641772	0.155227787	-0.040048249	0.046586016	Disease_cat2.DNA_mod_cat2	-0.643886358	0.090884935	-7.084632411	1.42E-09	6.43E-05	37	10	134260981	C10orf91	NM_173541	Body					TRUE		10:134260247-134262214	Promoter_Associated_Cell_type_specific
1245	cg01817230	cg01817230	0.455187241	0.4979984	0.170632323	0.155433158	0.042811159	-0.015199165	Disease_cat2.DNA_mod_cat2	2.565075358	0.366432484	7.000130913	2.00E-09	6.43E-05	37	X	153594995	FLNA	NM_001110556;NM_001456	Body;Body	chrX:153598874-153600604	N_Shelf			TRUE	X:153248136-153248190
3942	cg06214126	cg06214126	0.686661265	0.680934504	0.184366854	0.19841241	-0.00572676	0.014045557	Disease_cat2.DNA_mod_cat2	-1.158537862	0.168332759	-6.88242664	3.20E-09	6.43E-05	37	10	71082222	HK1	NM_033500;NM_000188;NM_033498;NM_033497;NM_033496	Body;Body;Body;Body;Body	chr10:71077946-71079377	S_Shelf			NA
7186	cg12300957	cg12300957	0.545262191	0.660525946	0.296007637	0.200623269	0.115263755	-0.095384368	Disease_cat2.DNA_mod_cat2	-2.214732215	0.32097083	-6.90010433	2.98E-09	6.43E-05	37	11	65651316	FIBP	NM_004214;NM_198897	3'UTR;3'UTR					NA
12075	cg22787468	cg22787468	0.60669979	0.613509063	0.147776317	0.176312884	0.006809273	0.028536567	Disease_cat2.DNA_mod_cat2	-0.974489091	0.141335158	-6.894880965	3.05E-09	6.43E-05	37	17	27309113	SEZ6	NM_001098635;NM_178860	Body;Body	chr17:27312969-27313283	N_Shelf			NA		17:27308791-27309795	Unclassified_Cell_type_specific
12829	cg24595152	cg24595152	0.759323781	0.805775695	0.140638868	0.100110061	0.046451914	-0.040528807	Disease_cat2.DNA_mod_cat2	-0.705552776	0.100242518	-7.038458247	1.71E-09	6.43E-05	37	3	43733831	ABHD5	NM_016006	Body	chr3:43731998-43733108	S_Shore			NA		3:43731735-43733858	Promoter_Associated
4274	cg06802565	cg06802565	0.433753493	0.435919148	0.120535002	0.16370049	0.002165655	0.043165488	Disease_cat2.DNA_mod_cat2	-1.313304187	0.19226711	-6.830623216	3.94E-09	6.62E-05	37	1	68788961								TRUE
5711	cg09168501	cg09168501	0.53610965	0.513649406	0.186726662	0.255884337	-0.022460244	0.069157675	Disease_cat2.DNA_mod_cat2	-0.856062754	0.125663419	-6.812346496	4.24E-09	6.62E-05	37	1	170114243	METTL11B	NM_001136107	TSS1500					NA
8149	cg14196195	cg14196195	0.186662747	0.230086629	0.231839117	0.16858178	0.043423882	-0.063257338	Disease_cat2.DNA_mod_cat2	-1.176392511	0.174682085	-6.734477148	5.79E-09	8.11E-05	37	12	133434316	CHFR	NM_001161345;NM_001161347;NM_018223;NM_001161346;NM_001161344	Body;Body;Body;Body;Body	chr12:133429925-133430579	S_Shelf			NA	12:131944389-131944559
8854	cg15574810	cg15574810	0.660567892	0.606064892	0.270456035	0.326778264	-0.054503	0.056322229	Disease_cat2.DNA_mod_cat2	-1.0502493	0.156489198	-6.711321399	6.35E-09	8.11E-05	37	7	73600935	EIF4H	NM_022170;NM_031992	Body;Body					NA
11316	cg20992180	cg20992180	0.166432687	0.215776649	0.121499662	0.191607383	0.049343962	0.070107721	Disease_cat2.DNA_mod_cat2	-0.751996148	0.112931957	-6.658842819	7.83E-09	9.17E-05	37	11	71901864	FOLR1	NM_000802;NM_016729;NM_016724;NM_016725	5'UTR;TSS1500;5'UTR;5'UTR					NA
11163	cg20679659	cg20679659	0.748400591	0.815498306	0.195125596	0.131594691	0.067097715	-0.063530905	Disease_cat2.DNA_mod_cat2	-0.738131199	0.112008057	-6.589983082	1.03E-08	0.000103424	37	8	71047113	NCOA2	NM_006540	Body					TRUE
11422	cg21244116	cg21244116	0.600376393	0.604631566	0.178026777	0.129593219	0.004255172	-0.048433558	Disease_cat2.DNA_mod_cat2	-1.895175869	0.287283011	-6.596895024	1.00E-08	0.000103424	37	9	140729241	EHMT1	NM_024757	Body	chr9:140728478-140729896	Island			NA	9:139848009-139849760
472	cg00668103	cg00668103	0.494059017	0.51813326	0.147994046	0.130883825	0.024074243	-0.017110221	Disease_cat2.DNA_mod_cat2	-1.131919184	0.172283518	-6.57009561	1.12E-08	0.000104488	37	7	100084730	C7orf51	NM_173564	Body	chr7:100086074-100086286	N_Shore			NA
1560	cg02253760	cg02253760	0.626256587	0.68428982	0.221141819	0.153845219	0.058033233	-0.0672966	Disease_cat2.DNA_mod_cat2	2.649793795	0.410953158	6.447921727	1.81E-08	0.000127397	37	3	147077616				chr3:147077115-147077672	Island		CDMR	NA	3:148560306-148560362
5173	cg08224785	cg08224785	0.521468823	0.580298928	0.268700411	0.205921658	0.058830105	-0.062778752	Disease_cat2.DNA_mod_cat2	-0.817226653	0.126108854	-6.480327314	1.59E-08	0.000127397	37	5	156696189	CYFIP2	NM_014376;NM_001037333;NM_001037332	TSS200;5'UTR;5'UTR	chr5:156692812-156693749	S_Shelf			NA
5397	cg08580014	cg08580014	0.274423592	0.3378371	0.199496863	0.142597163	0.063413508	-0.0568997	Disease_cat2.DNA_mod_cat2	-2.056325484	0.3185421	-6.455427673	1.76E-08	0.000127397	37	10	118368634	PNLIPRP1	NM_006229	3'UTR	chr10:118368579-118369424	Island		CDMR	NA	10:118358593-118359414
10815	cg19864808	cg19864808	0.458706955	0.595778567	0.309532054	0.23687493	0.137071612	-0.072657124	Disease_cat2.DNA_mod_cat2	-1.195281586	0.185258634	-6.45196158	1.78E-08	0.000127397	37	6	31938773	STK19	NR_026717;NM_032454;NM_004197;NM_005510	TSS200;TSS1500;TSS1500;Body	chr6:31939730-31940559	N_Shore			NA
11182	cg20711695	cg20711695	0.60585678	0.613862778	0.159847286	0.17930312	0.008005998	0.019455834	Disease_cat2.DNA_mod_cat2	-0.952148247	0.146679152	-6.491367293	1.53E-08	0.000127397	37	4	124698165	LOC285419	NR_027106;NR_027105	Body;Body					TRUE
3531	cg05406334	cg05406334	0.379360003	0.413374329	0.194472629	0.146201478	0.034014325	-0.048271151	Disease_cat2.DNA_mod_cat2	-0.936141809	0.146911966	-6.372127707	2.45E-08	0.000156445	37	4	665518				chr4:667273-667601	N_Shore			NA
10325	cg18729728	cg18729728	0.45599096	0.508052891	0.364233285	0.293018107	0.052061931	-0.071215178	Disease_cat2.DNA_mod_cat2	-1.046806037	0.164225178	-6.374211624	2.43E-08	0.000156445	37	14	25327497	STXBP6	NM_014178	Body					TRUE
3766	cg05863683	cg05863683	0.376932889	0.405822275	0.227661808	0.170393105	0.028889386	-0.057268703	Disease_cat2.DNA_mod_cat2	2.523913485	0.397189712	6.354428143	2.63E-08	0.000160515	37	7	1912471	MAD1L1	NM_003550;NM_001013837;NM_001013836	Body;Body;Body	chr7:1913829-1914077	N_Shore			NA	7:1878790-1879247
2516	cg03785426	cg03785426	0.122477919	0.137264146	0.249096879	0.167955132	0.014786226	-0.081141746	Disease_cat2.DNA_mod_cat2	-1.051817976	0.166812533	-6.305389389	3.19E-08	0.000172418	37	12	124419970	DNAH10	NM_207437	Body	chr12:124421581-124422163	N_Shore			NA
2570	cg03865604	cg03865604	0.371418787	0.415886493	0.283718209	0.200252767	0.044467705	-0.083465442	Disease_cat2.DNA_mod_cat2	-2.002361855	0.316562398	-6.325330712	2.95E-08	0.000172418	37	12	121717886	CAMKK2	NM_172215;NM_172216;NM_006549;NM_172214;NM_153499;NM_153500;NM_172226	5'UTR;5'UTR;5'UTR;5'UTR;5'UTR;5'UTR;5'UTR					NA	12:120202118-120202331
12543	cg23880533	cg23880533	0.348821038	0.509245994	0.398046088	0.327412288	0.160424956	-0.0706338	Disease_cat2.DNA_mod_cat2	-2.361510985	0.374148619	-6.311692371	3.11E-08	0.000172418	37	12	124896079	NCOR2	NM_006312;NM_001077261	Body;Body					TRUE	12:123462027-123462377	12:124896039-124897188	Unclassified
1250	cg01820665	cg01820665	0.266812951	0.342197354	0.251815263	0.174999681	0.075384403	-0.076815582	Disease_cat2.DNA_mod_cat2	-2.131175052	0.339338735	-6.280376608	3.52E-08	0.000183295	37	22	23909177				chr22:23908322-23909178	Island			TRUE	22:22238129-22239178
1120	cg01610536	cg01610536	0.421956848	0.434008665	0.193845871	0.121011187	0.012051818	-0.072834685	Disease_cat2.DNA_mod_cat2	-2.172213829	0.347129685	-6.257643525	3.85E-08	0.000186695	37	15	35384650				chr15:35385071-35385301	N_Shore	low-CpG:33171930-33171955		NA	15:33171940-33172007
13481	cg26121639	cg26121639	0.443676516	0.510155813	0.247945414	0.189177558	0.066479297	-0.058767856	Disease_cat2.DNA_mod_cat2	-1.97588891	0.31548653	-6.262989763	3.77E-08	0.000186695	37	10	131639315	EBF3	NM_001005463	Body	chr10:131638564-131638840	S_Shore			NA	10:131528929-131529789
4801	cg07613994	cg07613994	0.633825487	0.670233427	0.205796392	0.161727724	0.036407939	-0.044068668	Disease_cat2.DNA_mod_cat2	-2.433987768	0.390006614	-6.240888435	4.12E-08	0.000192818	37	16	89634715				chr16:89632592-89632799	S_Shore			NA
10890	cg20009461	cg20009461	0.33942577	0.380663765	0.147380914	0.102379488	0.041237994	-0.045001426	Disease_cat2.DNA_mod_cat2	-1.216217295	0.196051492	-6.203560521	4.77E-08	0.000216213	37	17	80560634	FOXK2	NM_004514	3'UTR	chr17:80559025-80559450	S_Shore			NA	17:78153688-78154007
530	cg00767058	cg00767058	0.61297581	0.672969311	0.178992968	0.153427785	0.059993501	-0.025565183	Disease_cat2.DNA_mod_cat2	-0.944794757	0.153624896	-6.150010701	5.89E-08	0.000249238	37	13	114103796	ADPRHL1	NM_138430;NM_199162	Body;TSS1500					NA
2505	cg03773731	cg03773731	0.587208012	0.631669999	0.161241032	0.119306894	0.044461987	-0.041934139	Disease_cat2.DNA_mod_cat2	-0.336123709	0.054707281	-6.144039697	6.03E-08	0.000249238	37	19	15310387	NOTCH3	NM_000435	Body	chr19:15310519-15312027	N_Shore			NA
2915	cg04394724	cg04394724	0.411114738	0.515764197	0.388200597	0.288260038	0.104649459	-0.09994056	Disease_cat2.DNA_mod_cat2	-0.626740346	0.101769734	-6.15841588	5.70E-08	0.000249238	37	16	9202403	C16orf72	NM_014117	Body					TRUE
4271	cg06801483	cg06801483	0.445930355	0.56402974	0.237172413	0.166239327	0.118099385	-0.070933086	Disease_cat2.DNA_mod_cat2	-0.832560745	0.136934788	-6.079979803	7.76E-08	0.000308462	37	12	112226133	ALDH2	NM_000690	Body					TRUE
10301	cg18682923	cg18682923	0.5578603	0.608884177	0.295485397	0.231363	0.051023876	-0.064122397	Disease_cat2.DNA_mod_cat2	-0.819042222	0.134815612	-6.075277264	7.90E-08	0.000308462	37	5	137687713	KDM3B	NM_016604	TSS1500	chr5:137688146-137689054	N_Shore			NA		5:137687442-137688555	Promoter_Associated
7595	cg13260377	cg13260377	0.611430084	0.64740658	0.190061835	0.16098727	0.035976496	-0.029074565	Disease_cat2.DNA_mod_cat2	-2.217478675	0.368004234	-6.025687937	9.60E-08	0.000364587	37	6	31592983	BAT2	NM_080686	Body	chr6:31587779-31589024	S_Shelf			NA
12459	cg23648516	cg23648516	0.481975409	0.513545943	0.139129508	0.112436056	0.031570534	-0.026693452	Disease_cat2.DNA_mod_cat2	-0.960294659	0.160544154	-5.981498774	1.14E-07	0.000422072	37	13	78467552								TRUE
7129	cg12180893	cg12180893	0.21720175	0.327921389	0.37828333	0.287275283	0.110719639	-0.091008047	Disease_cat2.DNA_mod_cat2	-0.908525261	0.152810359	-5.945442865	1.31E-07	0.000450428	37	14	23794460	PABPN1	NM_004643	Body	chr14:23790212-23790659	S_Shelf	low-CpG:22864297-22864304		NA
8837	cg15538809	cg15538809	0.463200908	0.536709704	0.280817963	0.211848241	0.073508796	-0.068969722	Disease_cat2.DNA_mod_cat2	-0.791954812	0.133084602	-5.95076216	1.29E-07	0.000450428	37	18	28658043	DSC2	NM_004949;NM_024422	Body;Body					NA
11998	cg22616430	cg22616430	0.204461818	0.279752558	0.450388493	0.410888534	0.07529074	-0.03949996	Disease_cat2.DNA_mod_cat2	-0.780840519	0.131160142	-5.95333695	1.27E-07	0.000450428	37	6	31759728	VARS	NM_006295	Body	chr6:31763240-31763905	N_Shelf			NA		6:31758726-31760405	Gene_Associated
5631	cg08980304	cg08980304	0.624898311	0.669678644	0.188883964	0.137673417	0.044780333	-0.051210547	Disease_cat2.DNA_mod_cat2	-2.321404571	0.394219215	-5.888613444	1.64E-07	0.000548915	37	2	3697378				chr2:3698659-3698875	N_Shore			NA	2:3675245-3675490
1478	cg02150218	cg02150218	0.593587661	0.639458791	0.221928054	0.176039135	0.04587113	-0.04588892	Disease_cat2.DNA_mod_cat2	2.485543875	0.423418719	5.870179486	1.76E-07	0.00057609	37	6	157341044	ARID1B	NM_017519;NM_175863;NM_020732	Body;Body;Body	chr6:157342060-157343075	N_Shore			TRUE
1753	cg02586268	cg02586268	0.521963735	0.582019957	0.206689752	0.154504295	0.060056222	-0.052185458	Disease_cat2.DNA_mod_cat2	-1.140501625	0.196415427	-5.806578662	2.26E-07	0.00072108	37	1	173883567	SERPINC1	NM_000488	Body					NA		1:173883400-173884049	Unclassified
1162	cg01689404	cg01689404	0.614991079	0.742035218	0.246370637	0.143227566	0.127044139	-0.103143072	Disease_cat2.DNA_mod_cat2	-2.181415864	0.377819097	-5.773704609	2.56E-07	0.000766965	37	17	35423942								TRUE	17:32497908-32498173
10259	cg18571412	cg18571412	0.695417345	0.704242763	0.135988985	0.102309881	0.008825418	-0.033679104	Disease_cat2.DNA_mod_cat2	-2.030501577	0.351590895	-5.775182477	2.55E-07	0.000766965	37	3	169337810	MECOM	NM_004991	Body					TRUE
10976	cg20226122	cg20226122	0.590948512	0.622258809	0.178116586	0.151751002	0.031310298	-0.026365584	Disease_cat2.DNA_mod_cat2	-2.051209225	0.355181171	-5.77510688	2.55E-07	0.000766965	37	7	155581623				chr7:155579868-155580392	S_Shore			NA	7:155274147-155274625
12894	cg24725246	cg24725246	0.204760283	0.265298617	0.214183048	0.168771373	0.060538334	-0.045411675	Disease_cat2.DNA_mod_cat2	-0.827708654	0.14358833	-5.764456288	2.66E-07	0.000778419	37	14	89976587	FOXN3	NM_001085471	5'UTR					TRUE		14:89976473-89977128	Promoter_Associated
7799	cg13594542	cg13594542	0.686553586	0.712828113	0.155074248	0.122562453	0.026274528	-0.032511796	Disease_cat2.DNA_mod_cat2	-0.851234511	0.148486138	-5.732754052	3.01E-07	0.000844982	37	9	138850547	UBAC1	NM_016172	Body	chr9:138852639-138853439	N_Shelf			NA
8078	cg14079463	cg14079463	0.287845299	0.296872926	0.10514025	0.111103566	0.009027627	0.005963315	Disease_cat2.DNA_mod_cat2	-2.597389402	0.452914944	-5.734828215	2.98E-07	0.000844982	37	6	127796989	C6orf174	NM_001012279	Body	chr6:127796286-127797356	Island			NA	6:127838005-127839014
2448	cg03700669	cg03700669	0.241188707	0.29923849	0.330236313	0.25999487	0.058049783	-0.070241443	Disease_cat2.DNA_mod_cat2	-0.76698556	0.13430798	-5.710647731	3.27E-07	0.00088742	37	1	28284100	SMPDL3B	NM_014474	Body	chr1:28285020-28285304	N_Shore			NA
11813	cg22161244	cg22161244	0.244130212	0.392493549	0.274638288	0.194266317	0.148363337	-0.080371971	Disease_cat2.DNA_mod_cat2	-0.841960763	0.147454683	-5.70996286	3.28E-07	0.00088742	37	3	65482993	MAGI1	NM_015520;NM_001033057;NM_004742	Body;Body;Body					TRUE
2376	cg03594868	cg03594868	0.560422767	0.651414275	0.240015873	0.186530652	0.090991508	-0.053485221	Disease_cat2.DNA_mod_cat2	-2.303010637	0.405651374	-5.677315021	3.73E-07	0.000987806	37	19	18234829	MAST3	NM_015016	Body	chr19:18234710-18234912	Island			NA	19:18095414-18096031	19:18234666-18234832	Unclassified_Cell_type_specific
7442	cg12895546	cg12895546	0.69439534	0.739229653	0.13623382	0.113263143	0.044834314	-0.022970677	Disease_cat2.DNA_mod_cat2	-1.100817102	0.194108262	-5.671150153	3.81E-07	0.000992875	37	11	68202244	LRP5	NM_002335	Body	chr11:68201118-68201321	S_Shore			NA
5214	cg08267629	cg08267629	0.474375427	0.459190172	0.107692355	0.119939867	-0.015185255	0.012247512	Disease_cat2.DNA_mod_cat2	-2.535473779	0.447733162	-5.662912636	3.94E-07	0.001006327	37	19	3697922	PIP5K1C	NM_012398	Body	chr19:3697837-3698378	Island			NA	19:3648852-3649378
1390	cg02031603	cg02031603	0.4610472	0.553835893	0.343169899	0.231512126	0.092788692	-0.111657773	Disease_cat2.DNA_mod_cat2	-0.863021457	0.152608185	-5.655145297	4.06E-07	0.001018435	37	6	44263516	TCTE1	NM_182539	5'UTR	chr6:44264970-44265711	N_Shore			NA
1092	cg01567825	cg01567825	0.450446917	0.516414275	0.223880423	0.152657195	0.065967358	-0.071223227	Disease_cat2.DNA_mod_cat2	-2.444407225	0.432945794	-5.64598908	4.20E-07	0.001018673	37	7	111368651	DOCK4	NM_014705	Body	chr7:111368366-111368665	Island			NA	7:111155585-111156280
3482	cg05349242	cg05349242	0.527792933	0.590356338	0.28290684	0.201453634	0.062563404	-0.081453206	Disease_cat2.DNA_mod_cat2	-0.830433935	0.146980139	-5.649973792	4.14E-07	0.001018673	37	14	77255429	ANGEL1	NM_015305	3'UTR					NA
1265	cg01837367	cg01837367	0.475245616	0.563689704	0.353633592	0.277051053	0.088444088	-0.076582539	Disease_cat2.DNA_mod_cat2	-0.613839994	0.10903042	-5.629988366	4.47E-07	0.001047009	37	3	194989568	C3orf21	NM_152531	Body	chr3:194990987-194992478	N_Shore			NA
13331	cg25781210	cg25781210	0.658435262	0.74458537	0.266058084	0.188619574	0.086150109	-0.07743851	Disease_cat2.DNA_mod_cat2	-0.988904623	0.175780536	-5.625791381	4.54E-07	0.001047009	37	5	142610141								TRUE		5:142610088-142610166	Unclassified
14071	cg27399125	cg27399125	0.61789316	0.653309828	0.16007084	0.133108286	0.035416668	-0.026962554	Disease_cat2.DNA_mod_cat2	1.9675655	0.349293064	5.632993328	4.42E-07	0.001047009	37	6	150378738				chr6:150378838-150379048	N_Shore			NA	6:150420353-150420829
13891	cg27042278	cg27042278	0.145592199	0.197448015	0.23740106	0.176536806	0.051855816	-0.060864254	Disease_cat2.DNA_mod_cat2	-0.766341902	0.136480495	-5.615028742	4.74E-07	0.00107373	37	14	91720527	GPR68	NM_003485	TSS1500	chr14:91719576-91720228	S_Shore			NA		14:91719119-91720759	Promoter_Associated
9921	cg17878878	cg17878878	0.730273379	0.742528444	0.150284196	0.127709203	0.012255066	-0.022574993	Disease_cat2.DNA_mod_cat2	-0.977843494	0.174531011	-5.60269196	4.97E-07	0.001108088	37	1	12805288	C1orf158	NM_152290	TSS1500					NA
8733	cg15282417	cg15282417	0.351784993	0.411486139	0.18243783	0.127572555	0.059701146	-0.054865275	Disease_cat2.DNA_mod_cat2	-0.949911964	0.169679599	-5.59826856	5.05E-07	0.001109502	37	9	129245246	FAM125B	NM_033446	Body	chr9:129244737-129245247	Island			TRUE
3067	cg04657062	cg04657062	0.570035992	0.635634588	0.263241457	0.200791175	0.065598596	-0.062450282	Disease_cat2.DNA_mod_cat2	-2.12251453	0.379822314	-5.588177555	5.25E-07	0.001120536	37	7	150819920	AGAP3	NM_001042535;NM_031946	3'UTR;Body	chr7:150819919-150820764	Island			NA	7:150450853-150451889	7:150818847-150819928	Unclassified
3976	cg06269204	cg06269204	0.444032575	0.553566821	0.45109148	0.336076593	0.109534246	-0.115014887	Disease_cat2.DNA_mod_cat2	-0.670516094	0.119998635	-5.5876977	5.26E-07	0.001120536	37	7	107885906	NRCAM	NM_001037132;NM_005010	5'UTR;5'UTR					TRUE
8756	cg15333121	cg15333121	0.522116403	0.579817084	0.375733165	0.319545432	0.057700681	-0.056187733	Disease_cat2.DNA_mod_cat2	-1.882243701	0.337237022	-5.581367341	5.39E-07	0.001131011	37	10	95260078	CEP55	NM_001127182;NM_018131	Body;Body	chr10:95256133-95256562	S_Shelf			NA
168	cg00232827	cg00232827	0.154985121	0.196217863	0.113830049	0.101015363	0.041232742	-0.012814686	Disease_cat2.DNA_mod_cat2	-2.28083143	0.410430558	-5.55716767	5.92E-07	0.001158564	37	5	172096764	NEURL1B	NM_001142651	Body	chr5:172096731-172097386	Island			NA	5:172029344-172030049
2636	cg03970934	cg03970934	0.606150186	0.714825	0.265996333	0.164671614	0.108674815	-0.101324719	Disease_cat2.DNA_mod_cat2	-1.419598935	0.255238271	-5.56185766	5.81E-07	0.001158564	37	17	4927196	KIF1C	NM_006612	Body					NA	17:4867634-4867921
3225	cg04910662	cg04910662	0.777298954	0.807506572	0.153554287	0.112460156	0.030207619	-0.041094132	Disease_cat2.DNA_mod_cat2	-0.930270953	0.167826253	-5.543059764	6.25E-07	0.001158564	37	16	73083014	ZFHX3	NM_001164766;NM_006885	5'UTR;TSS1500	chr16:73081590-73082565	S_Shore		RDMR	NA		16:73082591-73083140	Unclassified
4067	cg06455180	cg06455180	0.598386602	0.665010458	0.19588632	0.122954517	0.066623856	-0.072931803	Disease_cat2.DNA_mod_cat2	-1.995495773	0.35890113	-5.560015302	5.85E-07	0.001158564	37	10	133461875				chr10:133458017-133458495	S_Shelf			NA
6850	cg11606826	cg11606826	0.567602486	0.592000875	0.135816694	0.108916066	0.024398388	-0.026900628	Disease_cat2.DNA_mod_cat2	-0.482839794	0.086988026	-5.550646611	6.07E-07	0.001158564	37	6	30540994	ABCF1	NM_001090;NM_001025091	Body;Body	chr6:30538983-30539487	S_Shore			NA
6989	cg11890301	cg11890301	0.423392587	0.478901266	0.238623467	0.197510423	0.055508679	-0.041113044	Disease_cat2.DNA_mod_cat2	-0.795734089	0.143434323	-5.547724376	6.14E-07	0.001158564	37	3	124732775	HEG1	NM_020733	Body			low-CpG:126215092-126215522		NA
9010	cg15921518	cg15921518	0.732561075	0.80309292	0.220079906	0.15153638	0.070531845	-0.068543527	Disease_cat2.DNA_mod_cat2	-0.693527735	0.124964266	-5.549808421	6.09E-07	0.001158564	37	5	180664022	GNB2L1	NM_006098	Body	chr5:180661182-180661555	S_Shelf			NA
11973	cg22548551	cg22548551	0.422026958	0.463793892	0.182434035	0.128343804	0.041766934	-0.054090231	Disease_cat2.DNA_mod_cat2	-0.89885896	0.162181997	-5.54228569	6.27E-07	0.001158564	37	12	7041426	ATN1	NM_001007026;NM_001940	5'UTR;5'UTR	chr12:7036955-7037924	S_Shelf			NA
13958	cg27176246	cg27176246	0.693682814	0.718527045	0.163233818	0.134178294	0.024844232	-0.029055524	Disease_cat2.DNA_mod_cat2	-0.832818207	0.150159108	-5.546238363	6.17E-07	0.001158564	37	4	17871371	LCORL	NM_153686	Body					TRUE
866	cg01233948	cg01233948	0.365688276	0.383315623	0.209591171	0.168113648	0.017627347	-0.041477524	Disease_cat2.DNA_mod_cat2	-2.063061747	0.374171832	-5.51367466	6.99E-07	0.001228248	37	15	31318495	TRPM1	NM_002420	Body	chr15:31318285-31318532	Island			NA	15:29105578-29105824
10729	cg19688761	cg19688761	0.633737281	0.677834956	0.243920145	0.200295602	0.044097675	-0.043624542	Disease_cat2.DNA_mod_cat2	-0.861295783	0.156098678	-5.517636619	6.89E-07	0.001228248	37	10	129785464	PTPRE	NM_006504	5'UTR					NA
10982	cg20241753	cg20241753	0.213030622	0.24837482	0.130914007	0.111548789	0.035344197	-0.019365218	Disease_cat2.DNA_mod_cat2	-2.109553952	0.381923469	-5.523499136	6.73E-07	0.001228248	37	10	95661311	TMEM20	NM_001134658;NM_153226	3'UTR;3'UTR					NA
12738	cg24368226	cg24368226	0.617762279	0.656968132	0.180578777	0.140091262	0.039205853	-0.040487515	Disease_cat2.DNA_mod_cat2	-1.96439005	0.356148411	-5.515650188	6.94E-07	0.001228248	37	15	100731456	ADAMTS17	NM_139057	Body					TRUE
2887	cg04351131	cg04351131	0.779506735	0.819493188	0.150292104	0.104399706	0.039986453	-0.045892398	Disease_cat2.DNA_mod_cat2	-1.91429628	0.348227789	-5.497253069	7.45E-07	0.001270239	37	11	129729453	TMEM45B	NM_138788	3'UTR					NA
5541	cg08840152	cg08840152	0.706399619	0.597880904	0.109867853	0.205311843	-0.108518715	0.09544399	Disease_cat2.DNA_mod_cat2	-2.000357138	0.363827591	-5.498090819	7.42E-07	0.001270239	37	7	19135149								TRUE
11681	cg21861192	cg21861192	0.69686913	0.735068326	0.151269445	0.118066992	0.038199196	-0.033202453	Disease_cat2.DNA_mod_cat2	-0.584689394	0.106398422	-5.495282552	7.50E-07	0.001270239	37	6	34214912	C6orf1	NM_001008704;NM_001008703;NM_178508	Body;Body;Body	chr6:34216408-34217348	N_Shore			NA		6:34214116-34215265	Unclassified
4213	cg06710785	cg06710785	0.200198474	0.282788237	0.141334057	0.120440053	0.082589763	-0.020894004	Disease_cat2.DNA_mod_cat2	-1.935176183	0.352632338	-5.487801245	7.72E-07	0.00129157	37	10	83683829	NRG3	NM_001165972;NM_001165973;NM_001010848	Body;Body;Body				RDMR	NA
10267	cg18584803	cg18584803	0.258121869	0.339110709	0.623520403	0.534115004	0.08098884	-0.089405399	Disease_cat2.DNA_mod_cat2	2.003832589	0.365621903	5.480614184	7.93E-07	0.001311952	37	8	142441415	PTP4A3	NM_032611;NM_007079	3'UTR;3'UTR	chr8:142439683-142440547	S_Shore			NA	8:142510485-142510609	8:142440700-142442607	Unclassified
7425	cg12858469	cg12858469	0.571336628	0.611394394	0.202120468	0.182212716	0.040057766	-0.019907752	Disease_cat2.DNA_mod_cat2	-1.091347819	0.199454147	-5.471672745	8.21E-07	0.001341794	37	1	46910885				chr1:46913786-46914343	N_Shelf			NA
3564	cg05489904	cg05489904	0.621092698	0.662990831	0.195400223	0.143636445	0.041898133	-0.051763778	Disease_cat2.DNA_mod_cat2	-1.525010424	0.279232669	-5.46143268	8.54E-07	0.001355865	37	5	147257219	SCGB3A2	NM_054023	TSS1500					NA
4351	cg06912272	cg06912272	0.361635454	0.415240076	0.388504261	0.323331071	0.053604622	-0.06517319	Disease_cat2.DNA_mod_cat2	-1.403519615	0.257109003	-5.458850527	8.62E-07	0.001355865	37	19	11564522	ELAVL3	NM_001420;NM_032281	3'UTR;3'UTR	chr19:11565384-11565711	N_Shore	low-CpG:11425406-11425577		NA
7068	cg12068069	cg12068069	0.251272835	0.264873417	0.186124891	0.101252249	0.013600582	-0.084872642	Disease_cat2.DNA_mod_cat2	-0.772554656	0.14157015	-5.457044832	8.68E-07	0.001355865	37	1	26497107	ZNF593	NM_015871	Body	chr1:26496179-26496824	S_Shore			NA		1:26495675-26497186	Promoter_Associated
8159	cg14214165	cg14214165	0.689309825	0.752942604	0.169732215	0.126894842	0.063632779	-0.042837373	Disease_cat2.DNA_mod_cat2	-1.172972496	0.214647317	-5.464650176	8.43E-07	0.001355865	37	2	218777482	TNS1	NM_022648	5'UTR					TRUE
9588	cg17142723	cg17142723	0.518746943	0.559304583	0.164193533	0.111215105	0.04055764	-0.052978429	Disease_cat2.DNA_mod_cat2	-0.597756794	0.10962187	-5.452897233	8.82E-07	0.001360973	37	17	41324085	NBR1	NM_031858;NM_031862;NM_005899	5'UTR;5'UTR;5'UTR	chr17:41322972-41323363	S_Shore		RDMR	NA		17:41322021-41324107	Promoter_Associated
12704	cg24282479	cg24282479	0.381600035	0.445898428	0.446955494	0.388271469	0.064298393	-0.058684025	Disease_cat2.DNA_mod_cat2	-0.996645766	0.182860554	-5.450304854	8.91E-07	0.001360973	37	6	138408963								TRUE
1292	cg01893963	cg01893963	0.262315192	0.329259824	0.140966225	0.109421461	0.066944632	-0.031544764	Disease_cat2.DNA_mod_cat2	-2.026179671	0.372753941	-5.435702883	9.42E-07	0.0014235	37	6	33288569	DAXX	NM_001141969;NR_024517;NM_001350;NM_001141970	Body;Body;Body;Body	chr6:33288733-33289008	N_Shore			TRUE	6:33396547-33396977
6679	cg11173246	cg11173246	0.539645086	0.59230916	0.314179186	0.269869872	0.052664074	-0.044309313	Disease_cat2.DNA_mod_cat2	2.048367444	0.37732138	5.428707606	9.67E-07	0.001431214	37	11	841376	TSPAN4	NM_001025238;NM_021128;NM_003271;NM_001025239	TSS1500;Body;TSS1500;TSS1500	chr11:842293-843396	N_Shore			NA		11:841226-841396	Unclassified_Cell_type_specific
7409	cg12821679	cg12821679	0.77801388	0.760336013	0.111145615	0.145356542	-0.017677867	0.034210927	Disease_cat2.DNA_mod_cat2	-1.316601698	0.242442686	-5.430568838	9.61E-07	0.001431214	37	2	27249349	MAPRE3	NM_012326	3'UTR					NA
7918	cg13809236	cg13809236	0.737516584	0.804128815	0.179378325	0.116146504	0.066612231	-0.063231821	Disease_cat2.DNA_mod_cat2	-0.698620128	0.128902732	-5.419746492	1.00E-06	0.001465529	37	11	45908036	MAPK8IP1	NM_005456	Body	chr11:45907006-45907809	S_Shore			NA
1592	cg02303647	cg02303647	0.425553642	0.463149081	0.148067081	0.117452872	0.037595439	-0.030614209	Disease_cat2.DNA_mod_cat2	-1.015204097	0.188402964	-5.388471999	1.13E-06	0.001626419	37	16	74907756	WDR59	NM_030581	3'UTR					NA
9144	cg16182685	cg16182685	0.600750405	0.6648397	0.166491751	0.104479189	0.064089295	-0.062012562	Disease_cat2.DNA_mod_cat2	-1.558723149	0.289350202	-5.386977918	1.13E-06	0.001626419	37	2	3260980	TSSC1	NM_003310	Body					NA	2:3239987-3240426
5157	cg08207707	cg08207707	0.65465484	0.715046587	0.212331048	0.16739948	0.060391747	-0.044931568	Disease_cat2.DNA_mod_cat2	-1.772824039	0.329746924	-5.376317141	1.18E-06	0.001676611	37	11	124630919	ESAM	NM_138961	Body	chr11:124632063-124633239	N_Shore		RDMR	NA
2060	cg03080538	cg03080538	0.139308832	0.181968937	0.357212397	0.326454286	0.042660105	-0.030758111	Disease_cat2.DNA_mod_cat2	-0.649588154	0.121056632	-5.365985693	1.23E-06	0.00167957	37	8	100891553	COX6C	NM_004374	3'UTR					TRUE
4708	cg07470104	cg07470104	0.621962851	0.722277646	0.292422082	0.203137301	0.100314795	-0.089284781	Disease_cat2.DNA_mod_cat2	-1.909191219	0.355362954	-5.37251055	1.20E-06	0.00167957	37	12	92816658	CLLU1	NR_027932;NR_027933;NM_001025232;NM_001025233	Body;Body;Body;TSS1500					NA
8888	cg15649932	cg15649932	0.202457473	0.240886742	0.164325288	0.121351673	0.038429268	-0.042973615	Disease_cat2.DNA_mod_cat2	-1.455799159	0.271329341	-5.365432119	1.23E-06	0.00167957	37	2	11566625								NA	2:11484007-11484117
12338	cg23367089	cg23367089	0.643809343	0.711189242	0.191681244	0.126973467	0.067379899	-0.064707778	Disease_cat2.DNA_mod_cat2	-0.678054111	0.126300875	-5.368562275	1.22E-06	0.00167957	37	2	220169805	PTPRN	NM_002846	Body	chr2:220173021-220173271	N_Shelf			NA
4157	cg06618474	cg06618474	0.418589377	0.523261684	0.374560882	0.268031522	0.104672307	-0.10652936	Disease_cat2.DNA_mod_cat2	-0.759399938	0.141880115	-5.352405712	1.29E-06	0.001702143	37	14	105952171	CRIP1	NM_001311	TSS1500	chr14:105952603-105954296	N_Shore			NA		14:105951955-105952888	Unclassified
6393	cg10506618	cg10506618	0.424067056	0.579476768	0.29856813	0.225533288	0.155409712	-0.073034842	Disease_cat2.DNA_mod_cat2	-0.820780756	0.153433146	-5.349435754	1.31E-06	0.001702143	37	3	42246902	TRAK1	NM_001042646;NM_014965	Body;Body	chr3:42243930-42244371	S_Shelf			TRUE
7274	cg12523691	cg12523691	0.32964439	0.358761231	0.242972298	0.187744867	0.029116841	-0.055227431	Disease_cat2.DNA_mod_cat2	-0.645435139	0.12046792	-5.357734564	1.27E-06	0.001702143	37	4	169717681	PALLD	NM_016081;NM_001166109;NM_001166108	Body;Body;Body					TRUE
9256	cg16404145	cg16404145	0.458891059	0.513542743	0.274079661	0.230956042	0.054651684	-0.043123619	Disease_cat2.DNA_mod_cat2	-1.301787403	0.243267901	-5.35125019	1.30E-06	0.001702143	37	6	108984834	FOXO3	NM_001455;NM_201559	Body;Body	chr6:108984764-108985011	Island			NA	6:109091458-109092254
11354	cg21092551	cg21092551	0.445507499	0.505575181	0.26807101	0.205577121	0.060067682	-0.062493888	Disease_cat2.DNA_mod_cat2	-0.80129376	0.149645055	-5.354629057	1.28E-06	0.001702143	37	15	29993498	TJP1	NM_175610;NM_003257	3'UTR;3'UTR					NA
11337	cg21045917	cg21045917	0.130801161	0.177848996	0.322196621	0.297743619	0.047047835	-0.024453002	Disease_cat2.DNA_mod_cat2	-1.848064349	0.345815683	-5.344073281	1.33E-06	0.001721205	37	X	55057395	ALAS2	NM_000032;NM_001037968;NM_001037968;NM_001037967;NM_000032;NM_001037967	5'UTR;1stExon;5'UTR;1stExon;1stExon;5'UTR					NA
4131	cg06570843	cg06570843	0.212304118	0.312222191	0.128607796	0.116520846	0.099918073	-0.01208695	Disease_cat2.DNA_mod_cat2	-1.953486093	0.366132625	-5.335460318	1.38E-06	0.001730743	37	4	120243252	FABP2	NM_000134	1stExon					NA
7499	cg13020466	cg13020466	0.694658965	0.731882725	0.156628068	0.121427948	0.03722376	-0.03520012	Disease_cat2.DNA_mod_cat2	-0.700847728	0.131336048	-5.336293724	1.37E-06	0.001730743	37	17	76416705	PGS1	NM_024419	3'UTR			low-CpG:73928294-73928305		NA
10768	cg19764940	cg19764940	0.580196906	0.597637345	0.178071924	0.142096541	0.017440439	-0.035975383	Disease_cat2.DNA_mod_cat2	-2.23585661	0.419020139	-5.33591682	1.38E-06	0.001730743	37	19	5141399	KDM4B	NM_015015	Body	chr19:5141263-5141603	Island			NA	19:5092238-5092460	19:5141280-5142009	Unclassified_Cell_type_specific
378	cg00535334	cg00535334	0.359493653	0.504780873	0.461892519	0.359556989	0.145287221	-0.102335529	Disease_cat2.DNA_mod_cat2	-1.862766718	0.350319707	-5.31733352	1.48E-06	0.001759037	37	2	210840833	UNC80	NM_032504;NM_182587	Body;Body					NA	2:210549040-210549175
1031	cg01471259	cg01471259	0.169623745	0.199695486	0.187636621	0.126241206	0.030071741	-0.061395415	Disease_cat2.DNA_mod_cat2	-0.971449575	0.182960685	-5.309608327	1.52E-06	0.001759037	37	16	2645846	PDPK1	NM_031268;NM_002613	Body;Body					NA	16:2585847-2585903
1217	cg01769521	cg01769521	0.387516928	0.461377106	0.254011255	0.15886599	0.073860178	-0.095145265	Disease_cat2.DNA_mod_cat2	-2.222514482	0.418661766	-5.308615838	1.53E-06	0.001759037	37	8	142179603	DENND3	NM_014957	Body	chr8:142183432-142183767	N_Shelf			NA	8:142248779-142248921	8:142179177-142180371	Gene_Associated
1431	cg02083676	cg02083676	0.557856402	0.595557341	0.284061649	0.241996333	0.037700939	-0.042065317	Disease_cat2.DNA_mod_cat2	-2.096763906	0.394737346	-5.311795116	1.51E-06	0.001759037	37	3	127311156				chr3:127308568-127310132	S_Shore			NA	3:128793841-128793882
3473	cg05342655	cg05342655	0.183224019	0.271521557	0.341792932	0.2240978	0.088297538	-0.117695132	Disease_cat2.DNA_mod_cat2	-1.237323237	0.232641575	-5.318581768	1.47E-06	0.001759037	37	10	125770239	CHST15	NM_015892	Body					NA	10:125760042-125760230
4308	cg06840930	cg06840930	0.77936344	0.836009398	0.159460457	0.111848576	0.056645959	-0.047611881	Disease_cat2.DNA_mod_cat2	-0.865823086	0.163029811	-5.310826791	1.51E-06	0.001759037	37	17	38642659	TNS4	NM_032865	Body					TRUE
8910	cg15692052	cg15692052	0.334947666	0.404432303	0.199500341	0.156692286	0.069484637	-0.042808056	Disease_cat2.DNA_mod_cat2	-1.726036678	0.324318819	-5.322036769	1.45E-06	0.001759037	37	13	47472250	HTR2A	NM_001165947;NM_000621	TSS1500;TSS1500					NA
8987	cg15853028	cg15853028	0.499815	0.562049043	0.387016036	0.320862015	0.062234042	-0.066154021	Disease_cat2.DNA_mod_cat2	-0.633514697	0.119315204	-5.309589034	1.52E-06	0.001759037	37	4	114325990								TRUE
10771	cg19769521	cg19769521	0.661470821	0.732365258	0.241534514	0.179046277	0.070894437	-0.062488238	Disease_cat2.DNA_mod_cat2	-0.384110622	0.072298806	-5.312821109	1.50E-06	0.001759037	37	3	13012276	IQSEC1	NM_001134382	Body	chr3:13008648-13009210	S_Shelf			NA
13815	cg26878209	cg26878209	0.687149394	0.761502127	0.197138042	0.12683979	0.074352733	-0.070298251	Disease_cat2.DNA_mod_cat2	-1.056368849	0.198965082	-5.309317792	1.52E-06	0.001759037	37	10	112375475								TRUE
655	cg00946187	cg00946187	0.462190735	0.576666477	0.324371567	0.254881034	0.114475741	-0.069490533	Disease_cat2.DNA_mod_cat2	-0.592473209	0.112072611	-5.286512056	1.66E-06	0.001867197	37	17	1396953	MYO1C	NM_001080779	TSS1500	chr17:1395119-1395372	S_Shore			NA		17:1396439-1397130	Unclassified_Cell_type_specific
1294	cg01900364	cg01900364	0.389175978	0.341885319	0.178308626	0.220508139	-0.047290659	0.042199513	Disease_cat2.DNA_mod_cat2	0.785389062	0.148455281	5.290408376	1.64E-06	0.001867197	37	19	11649194	CNN1	NM_001299	TSS1500					NA
7977	cg13905252	cg13905252	0.292753077	0.327467815	0.173055487	0.125502073	0.034714738	-0.047553415	Disease_cat2.DNA_mod_cat2	-0.797342519	0.150828215	-5.286428135	1.66E-06	0.001867197	37	9	95376380	IPPK	NM_022755;NM_001012267	3'UTR;3'UTR					NA
267	cg00386725	cg00386725	0.581622411	0.622184554	0.220810444	0.180696019	0.040562142	-0.040114425	Disease_cat2.DNA_mod_cat2	1.84045385	0.349229164	5.270046262	1.77E-06	0.001883165	37	1	18617791	IGSF21	NM_032880	Body					TRUE	1:18490198-18490450
2006	cg02989244	cg02989244	0.495028692	0.565751845	0.337121984	0.276354851	0.070723153	-0.060767132	Disease_cat2.DNA_mod_cat2	-0.897329968	0.170077091	-5.276019038	1.73E-06	0.001883165	37	10	28657270							DMR	NA		10:28656795-28657567	Unclassified
4110	cg06530991	cg06530991	0.317022681	0.362619467	0.249760699	0.194462144	0.045596786	-0.055298554	Disease_cat2.DNA_mod_cat2	-1.930393934	0.365819247	-5.27690642	1.72E-06	0.001883165	37	1	202898906				chr1:202896204-202896524	S_Shelf			NA
8182	cg14250838	cg14250838	0.739075461	0.829137026	0.19572329	0.11877455	0.090061565	-0.07694874	Disease_cat2.DNA_mod_cat2	-1.848152418	0.350583449	-5.271647658	1.76E-06	0.001883165	37	17	34315074	CCL14	NM_032963;NM_032962;NR_027922;NR_027921	TSS1500;TSS1500;Body;Body					NA
11136	cg20623506	cg20623506	0.259829562	0.314146633	0.490872136	0.410982024	0.054317072	-0.079890112	Disease_cat2.DNA_mod_cat2	-1.172146554	0.222428861	-5.26975928	1.77E-06	0.001883165	37	17	79813410	P4HB	NM_000918	Body					NA	17:77406674-77406811
11586	cg21635307	cg21635307	0.399414477	0.42158952	0.252389045	0.191115939	0.022175043	-0.061273106	Disease_cat2.DNA_mod_cat2	-1.105249758	0.209553741	-5.274302189	1.74E-06	0.001883165	37	6	90319877	ANKRD6	NM_014942	Body					NA		6:90319626-90320358	Unclassified
13820	cg26886066	cg26886066	0.302164077	0.383310176	0.484416897	0.421282593	0.081146099	-0.063134304	Disease_cat2.DNA_mod_cat2	-2.092300188	0.396582697	-5.275823187	1.73E-06	0.001883165	37	13	113677034	MCF2L	NM_001112732;NM_024979	Body;Body	chr13:113676781-113677120	Island			TRUE	13:112724830-112725857
155	cg00219303	cg00219303	0.580111984	0.689489374	0.304203454	0.184627567	0.10937739	-0.119575887	Disease_cat2.DNA_mod_cat2	-0.703236916	0.133508289	-5.267365199	1.78E-06	0.001885986	37	22	38146969	TRIOBP	NM_007032;NM_001039141;NM_138632	Body;Body;Body	chr22:38141761-38142999	S_Shelf			NA
8913	cg15693736	cg15693736	0.308764856	0.400544286	0.30236615	0.234823829	0.09177943	-0.067542321	Disease_cat2.DNA_mod_cat2	-2.131331556	0.404849641	-5.264501528	1.80E-06	0.001892267	37	13	114009512	GRTP1	NM_024719	Body					NA
7236	cg12445565	cg12445565	0.331397618	0.266346843	0.428276474	0.477313164	-0.065050775	0.04903669	Disease_cat2.DNA_mod_cat2	-1.35653279	0.25780681	-5.261819078	1.82E-06	0.001897373	37	7	89951738				chr7:89950258-89950778	S_Shore			NA
2764	cg04166238	cg04166238	0.692905425	0.748896524	0.20798764	0.164565556	0.055991099	-0.043422085	Disease_cat2.DNA_mod_cat2	-1.912382281	0.363717381	-5.25787983	1.85E-06	0.001911642	37	8	59060515	FAM110B	NM_147189	3'UTR	chr8:59058167-59059414	S_Shore			NA
2620	cg03947203	cg03947203	0.297346567	0.346212047	0.193351186	0.166252838	0.04886548	-0.027098347	Disease_cat2.DNA_mod_cat2	-1.166076228	0.222229904	-5.247161647	1.93E-06	0.001976019	37	11	118987153	C2CD2L	NM_014807	3'UTR					NA		11:118987075-118987306	Gene_Associated_Cell_type_specific
42	cg00060649	cg00060649	0.628804407	0.653121029	0.17592817	0.142300156	0.024316622	-0.033628014	Disease_cat2.DNA_mod_cat2	1.789525202	0.343534498	5.209157196	2.22E-06	0.00198407	37	12	67928800								TRUE
1121	cg01611679	cg01611679	0.575629177	0.651652587	0.245942875	0.164292683	0.07602341	-0.081650192	Disease_cat2.DNA_mod_cat2	-1.797906045	0.342964011	-5.242258621	1.96E-06	0.00198407	37	7	99051465	CPSF4	NM_001081559;NM_006693	Body;Body					NA	7:98889401-98889504
2341	cg03536657	cg03536657	0.318056636	0.431467904	0.412161629	0.297226803	0.113411268	-0.114934827	Disease_cat2.DNA_mod_cat2	-0.891592875	0.171175332	-5.208652812	2.23E-06	0.00198407	37	15	69099834	C15orf28	NR_026808;NM_006305	TSS1500;Body					TRUE
2906	cg04380681	cg04380681	0.641133516	0.706595387	0.290473442	0.223080127	0.065461871	-0.067393315	Disease_cat2.DNA_mod_cat2	-0.98156425	0.187933653	-5.222929672	2.11E-06	0.00198407	37	14	95830175				chr14:95826675-95826941	S_Shelf			TRUE		14:95830163-95830368	Unclassified_Cell_type_specific
3075	cg04668677	cg04668677	0.675923998	0.674474497	0.145554534	0.111576948	-0.001449501	-0.033977585	Disease_cat2.DNA_mod_cat2	-1.763409149	0.338765025	-5.205404982	2.25E-06	0.00198407	37	16	2146389	PKD1	NM_001009944;NM_000296	Body;Body	chr16:2149842-2150523	N_Shelf			NA	16:2086334-2086450
3317	cg05061073	cg05061073	0.511934341	0.54473553	0.171592848	0.131936591	0.032801189	-0.039656257	Disease_cat2.DNA_mod_cat2	1.64165878	0.314474328	5.220326855	2.13E-06	0.00198407	37	10	81061906	ZMIZ1	NM_020338	Body			low-CpG:80731909-80731935		NA
4324	cg06867285	cg06867285	0.307115823	0.448217458	0.244667666	0.193008985	0.141101635	-0.051658681	Disease_cat2.DNA_mod_cat2	-1.823924913	0.34811001	-5.239507233	1.98E-06	0.00198407	37	7	79642961								NA
4447	cg07044414	cg07044414	0.368958649	0.462958902	0.184825383	0.119190927	0.094000253	-0.065634455	Disease_cat2.DNA_mod_cat2	-1.834221446	0.350655823	-5.230831275	2.05E-06	0.00198407	37	17	73316622	GRB2	NM_002086;NM_203506	Body;Body					NA	17:70828078-70828374
4798	cg07610169	cg07610169	0.69379155	0.763678516	0.176925027	0.116338826	0.069886966	-0.060586202	Disease_cat2.DNA_mod_cat2	-1.053127816	0.202066184	-5.211796432	2.20E-06	0.00198407	37	5	37814381								NA
5521	cg08789073	cg08789073	0.740006611	0.773037966	0.150070152	0.107006425	0.033031354	-0.043063727	Disease_cat2.DNA_mod_cat2	-0.92797866	0.177667684	-5.223114516	2.11E-06	0.00198407	37	8	123964289	ZHX2	NM_014943	Body					NA	8:124033399-124033792
6063	cg09849798	cg09849798	0.422480442	0.486462697	0.221685207	0.164579917	0.063982256	-0.05710529	Disease_cat2.DNA_mod_cat2	-1.854396692	0.354420176	-5.232198447	2.04E-06	0.00198407	37	14	62455029								TRUE
6524	cg10798745	cg10798745	0.295073535	0.34372606	0.137937495	0.101745266	0.048652525	-0.036192229	Disease_cat2.DNA_mod_cat2	-0.860067927	0.164452047	-5.229901006	2.06E-06	0.00198407	37	1	145715636	CD160	NM_007053	TSS200	chr1:145713966-145714203	S_Shore			NA
7230	cg12438044	cg12438044	0.324176808	0.291316423	0.137686245	0.162130851	-0.032860384	0.024444605	Disease_cat2.DNA_mod_cat2	-1.781007409	0.341240046	-5.219221573	2.14E-06	0.00198407	37	5	81276552	ATG10	NM_001131028;NM_031482	5'UTR;5'UTR					TRUE
7689	cg13430678	cg13430678	0.665870024	0.716315908	0.228518808	0.177351918	0.050445884	-0.05116689	Disease_cat2.DNA_mod_cat2	-0.40469474	0.077450983	-5.225172412	2.09E-06	0.00198407	37	3	11596003	ATG7	NM_001136031;NM_001144912;NM_006395	Body;Body;Body					TRUE
8025	cg13995230	cg13995230	0.696423788	0.764200099	0.179343531	0.13517625	0.067776311	-0.044167281	Disease_cat2.DNA_mod_cat2	-1.867973416	0.357572327	-5.224043567	2.10E-06	0.00198407	37	14	101506087	MIR654	NR_030390;NR_030157;NR_029868;NR_030266;NR_029861	TSS1500;TSS1500;TSS1500;TSS1500;Body					NA
8114	cg14149988	cg14149988	0.761529614	0.826636856	0.15117958	0.101988558	0.065107242	-0.049191022	Disease_cat2.DNA_mod_cat2	-1.796383891	0.344594754	-5.213033196	2.19E-06	0.00198407	37	9	139048519								NA	9:138188100-138188439
8196	cg14268557	cg14268557	0.635947153	0.635734984	0.130411607	0.106248616	-0.000212169	-0.024162991	Disease_cat2.DNA_mod_cat2	-0.606871692	0.116596482	-5.204888527	2.26E-06	0.00198407	37	6	28874547	TRIM27	NM_006510	Body					NA
10087	cg18220816	cg18220816	0.342212765	0.431939967	0.480958615	0.387490461	0.089727202	-0.093468154	Disease_cat2.DNA_mod_cat2	-2.005348036	0.384827766	-5.2110274	2.21E-06	0.00198407	37	14	102411665				chr14:102414257-102415220	N_Shelf			NA
10219	cg18481241	cg18481241	0.569939152	0.614442916	0.285774483	0.234990314	0.044503764	-0.050784169	Disease_cat2.DNA_mod_cat2	-1.944913777	0.371130885	-5.240506391	1.98E-06	0.00198407	37	13	48893727	RB1	NM_000321	Body	chr13:48892635-48893857	Island		CDMR	NA	13:47788921-47791825	13:48893047-48894133	Promoter_Associated_Cell_type_specific
10330	cg18739166	cg18739166	0.343667099	0.300924437	0.112792987	0.164151185	-0.042742662	0.051358198	Disease_cat2.DNA_mod_cat2	-1.874829228	0.358458423	-5.23025575	2.05E-06	0.00198407	37	3	3866752	LRRN1	NM_020873	5'UTR					TRUE
12359	cg23407561	cg23407561	0.534156432	0.580924171	0.415259658	0.365528392	0.04676774	-0.049731266	Disease_cat2.DNA_mod_cat2	-0.609893148	0.117162319	-5.205540097	2.25E-06	0.00198407	37	2	113544232	IL1A	NM_000575	TSS1500					NA
12924	cg24804279	cg24804279	0.441544954	0.539346487	0.242552359	0.162562334	0.097801533	-0.079990025	Disease_cat2.DNA_mod_cat2	-1.730527007	0.332159127	-5.209933627	2.22E-06	0.00198407	37	17	76641949								NA	17:74153490-74153759	17:76641727-76642426	Unclassified
14173	cg27640020	cg27640020	0.248232625	0.326455652	0.191959348	0.162501733	0.078223028	-0.029457615	Disease_cat2.DNA_mod_cat2	-2.03105461	0.389414677	-5.21566015	2.17E-06	0.00198407	37	19	19002253	GDF1	NM_001492;NM_198207;NM_021267	5'UTR;Body;Body	chr19:19006031-19007546	N_Shelf			NA		19:19002150-19002404	Unclassified_Cell_type_specific
41	cg00058923	cg00058923	0.649229364	0.759614432	0.268733676	0.166242082	0.110385067	-0.102491594	Disease_cat2.DNA_mod_cat2	-0.694705758	0.133843601	-5.190429384	2.39E-06	0.002004451	37	1	161069167	KLHDC9	NM_152366;NM_001007255;NM_001007256	Body;Body;5'UTR	chr1:161068062-161068801	S_Shore			NA
939	cg01326123	cg01326123	0.514868594	0.557484616	0.204921477	0.169925343	0.042616022	-0.034996134	Disease_cat2.DNA_mod_cat2	-1.932992586	0.372887221	-5.183853119	2.44E-06	0.002004451	37	6	63157784								TRUE
1763	cg02611419	cg02611419	0.29723647	0.36883817	0.131630221	0.109870402	0.0716017	-0.02175982	Disease_cat2.DNA_mod_cat2	-0.877176687	0.169352082	-5.179603809	2.48E-06	0.002004451	37	6	39282532	KCNK16	NM_001135105;NM_001135107;NM_001135111;NM_031460;NM_032115	3'UTR;3'UTR;TSS1500;TSS1500;3'UTR	chr6:39281135-39282215	S_Shore			NA
4207	cg06700653	cg06700653	0.146866011	0.192650097	0.178201942	0.124500468	0.045784086	-0.053701474	Disease_cat2.DNA_mod_cat2	-1.90637319	0.367380929	-5.189091324	2.40E-06	0.002004451	37	19	30361480				chr19:30363202-30363527	N_Shore			NA
4581	cg07251141	cg07251141	0.519868006	0.556681493	0.167739822	0.10051237	0.036813487	-0.067227452	Disease_cat2.DNA_mod_cat2	-1.498880053	0.288776319	-5.190453501	2.38E-06	0.002004451	37	10	127914071	ADAM12	NM_003474;NM_021641	Body;Body					NA	10:127903995-127904113
4584	cg07257824	cg07257824	0.191007799	0.231240698	0.164938279	0.125925038	0.040232899	-0.039013241	Disease_cat2.DNA_mod_cat2	-1.979115243	0.381392727	-5.189179295	2.40E-06	0.002004451	37	6	170732353				chr6:170732119-170732442	Island			NA	6:170574045-170574367
5351	cg08521187	cg08521187	0.602819087	0.661313441	0.185266974	0.123283345	0.058494354	-0.061983629	Disease_cat2.DNA_mod_cat2	-1.736271279	0.335162021	-5.180393877	2.48E-06	0.002004451	37	2	7570948				chr2:7571071-7571642	N_Shore			TRUE		2:7570638-7571813	Unclassified_Cell_type_specific
7098	cg12112151	cg12112151	0.538597951	0.572089776	0.134961328	0.104289838	0.033491825	-0.03067149	Disease_cat2.DNA_mod_cat2	-1.147462836	0.221827786	-5.172764225	2.55E-06	0.002004451	37	14	104161272	KLC1	NM_182923;NM_001130107	Body;Body	chr14:104165051-104165278	N_Shelf			NA	14:103230964-103231040
8429	cg14688451	cg14688451	0.417410223	0.523698655	0.36061458	0.270520314	0.106288431	-0.090094265	Disease_cat2.DNA_mod_cat2	-0.760295842	0.146200876	-5.200350813	2.30E-06	0.002004451	37	3	124303035	KALRN	NM_001024660;NM_007064	Body;TSS1500	chr3:124303529-124304092	N_Shore			NA		3:124302932-124304069	Unclassified
8771	cg15380873	cg15380873	0.669385696	0.64220661	0.169015899	0.216687651	-0.027179086	0.047671752	Disease_cat2.DNA_mod_cat2	1.950216908	0.37611378	5.185178031	2.43E-06	0.002004451	37	X	135632060	VGLL1	NM_016267;NR_030631	Body;TSS1500					NA
8811	cg15472797	cg15472797	0.371690038	0.412292013	0.195382717	0.155357814	0.040601976	-0.040024903	Disease_cat2.DNA_mod_cat2	-0.876271817	0.168734015	-5.193213822	2.36E-06	0.002004451	37	10	135243109				chr10:135246474-135246901	N_Shelf			NA
9428	cg16764778	cg16764778	0.667490161	0.733890964	0.162738679	0.104553796	0.066400803	-0.058184884	Disease_cat2.DNA_mod_cat2	-0.586461253	0.113326733	-5.174959489	2.53E-06	0.002004451	37	15	41061410	DNAJC17	NM_018163;NM_001130448	Body;TSS1500					NA		15:41060977-41062235	Gene_Associated
9814	cg17656426	cg17656426	0.445964216	0.556392435	0.221300874	0.155732071	0.110428219	-0.065568803	Disease_cat2.DNA_mod_cat2	-1.854070774	0.357528962	-5.185791844	2.43E-06	0.002004451	37	19	2137788	AP3D1	NM_001077523;NM_003938	Body;Body	chr19:2135931-2136164	S_Shore			NA
10528	cg19181022	cg19181022	0.617315422	0.670094784	0.234207184	0.18855916	0.052779362	-0.045648024	Disease_cat2.DNA_mod_cat2	-1.519532589	0.293205695	-5.182479798	2.46E-06	0.002004451	37	18	24442473	AQP4	NM_004028;NM_001650	1stExon;Body	chr18:24443200-24443458	N_Shore			NA
10789	cg19798832	cg19798832	0.307028535	0.381326087	0.242879495	0.188713749	0.074297551	-0.054165747	Disease_cat2.DNA_mod_cat2	-0.553130923	0.106940751	-5.172311917	2.55E-06	0.002004451	37	7	139759577	PARP12	NM_022750	Body	chr7:139762255-139763245	N_Shelf		CDMR	NA		7:139759221-139759742	Unclassified_Cell_type_specific
11652	cg21801428	cg21801428	0.603041817	0.628369097	0.166989592	0.126674645	0.02532728	-0.040314947	Disease_cat2.DNA_mod_cat2	-0.699237253	0.135118499	-5.174992733	2.53E-06	0.002004451	37	3	42061633								TRUE
12139	cg22909901	cg22909901	0.262967138	0.331863189	0.449154324	0.369969834	0.06889605	-0.079184491	Disease_cat2.DNA_mod_cat2	-0.715070818	0.137756284	-5.190839932	2.38E-06	0.002004451	37	3	182981707	MCF2L2	NM_015078;NM_032047	Body;5'UTR					TRUE
12195	cg23045991	cg23045991	0.125638159	0.171626566	0.219769385	0.18550397	0.045988408	-0.034265415	Disease_cat2.DNA_mod_cat2	-1.947081694	0.376263853	-5.174777424	2.53E-06	0.002004451	37	7	101943005	SH2B2	NM_020979	Body	chr7:101943785-101944557	N_Shore			NA
14135	cg27561099	cg27561099	0.712019344	0.748001938	0.162405425	0.128762748	0.035982593	-0.033642677	Disease_cat2.DNA_mod_cat2	-0.692518683	0.133545237	-5.185648685	2.43E-06	0.002004451	37	3	185136588	MAP3K13	NM_004721	5'UTR			low-CpG:186619273-186619319		NA
1637	cg02383368	cg02383368	0.633968115	0.715569649	0.204973145	0.131474194	0.081601534	-0.073498951	Disease_cat2.DNA_mod_cat2	-2.015291735	0.390265485	-5.163899478	2.63E-06	0.00202353	37	19	7684468	XAB2	NM_020196	3'UTR	chr19:7685152-7686182	N_Shore			NA
4315	cg06850687	cg06850687	0.734966042	0.807044531	0.227942208	0.156762533	0.072078489	-0.071179675	Disease_cat2.DNA_mod_cat2	-1.087476034	0.210575882	-5.164295273	2.63E-06	0.00202353	37	12	56587526				chr12:56583406-56583682	S_Shelf			NA		12:56586663-56588089	Unclassified
8045	cg14035749	cg14035749	0.195903662	0.211106103	0.172031172	0.144832273	0.015202441	-0.027198899	Disease_cat2.DNA_mod_cat2	-0.585411376	0.113311966	-5.166368517	2.61E-06	0.00202353	37	9	100504065				chr9:100503553-100504016	S_Shore			NA
13013	cg25008152	cg25008152	0.337682269	0.358532577	0.14145291	0.102651453	0.020850308	-0.038801457	Disease_cat2.DNA_mod_cat2	-1.379018543	0.266835897	-5.168039817	2.59E-06	0.00202353	37	12	69561355								TRUE
7004	cg11932575	cg11932575	0.645102301	0.676256163	0.180231626	0.149906866	0.031153862	-0.03032476	Disease_cat2.DNA_mod_cat2	-0.61190765	0.118552167	-5.161505418	2.66E-06	0.002030691	37	4	128048177								TRUE
2602	cg03913136	cg03913136	0.680188608	0.66670597	0.155228756	0.161108481	-0.013482637	0.005879725	Disease_cat2.DNA_mod_cat2	-1.825475258	0.353797024	-5.159668216	2.68E-06	0.002033682	37	17	35872861	DUSP14	NM_007026	Body	chr17:35872722-35873026	Island			TRUE	17:32946836-32947056
1818	cg02705011	cg02705011	0.602540102	0.670878226	0.212991019	0.143706998	0.068338124	-0.069284022	Disease_cat2.DNA_mod_cat2	1.759446447	0.341185114	5.156867559	2.71E-06	0.002044109	37	18	76752660	SALL3	NM_171999	Body	chr18:76751939-76755549	Island			NA	18:74853024-74856691
4913	cg07835154	cg07835154	0.639921006	0.740603504	0.170845651	0.136827712	0.100682498	-0.034017939	Disease_cat2.DNA_mod_cat2	-1.17076729	0.2274055	-5.148368397	2.79E-06	0.002099011	37	12	124941315	NCOR2	NM_006312;NM_001077261	Body;Body	chr12:124941314-124941584	Island			NA	12:123507207-123507567	12:124941200-124942462	Promoter_Associated
13595	cg26343145	cg26343145	0.567665397	0.596006617	0.151124349	0.112561275	0.02834122	-0.038563074	Disease_cat2.DNA_mod_cat2	-1.021212642	0.198428773	-5.146494778	2.81E-06	0.002102559	37	7	134859450				chr7:134854975-134855696	S_Shelf			NA
947	cg01336878	cg01336878	0.198960176	0.21977301	0.255364822	0.181440324	0.020812834	-0.073924498	Disease_cat2.DNA_mod_cat2	-0.600351544	0.116711464	-5.143895226	2.84E-06	0.002109625	37	19	54963396	LENG8	NM_052925	Body	chr19:54960191-54960948	S_Shelf			NA		19:54963334-54963995	Promoter_Associated_Cell_type_specific
5910	cg09521809	cg09521809	0.377103409	0.393522909	0.196651469	0.134996182	0.016419499	-0.061655288	Disease_cat2.DNA_mod_cat2	-0.58769394	0.114275634	-5.142775587	2.85E-06	0.002109625	37	20	48426818				chr20:48429172-48429645	N_Shelf			NA
593	cg00860090	cg00860090	0.234842906	0.369561714	0.213267464	0.19040639	0.134718808	-0.022861075	Disease_cat2.DNA_mod_cat2	-0.655608052	0.127628078	-5.136863796	2.92E-06	0.002122257	37	1	226832000	ITPKB	NM_002221	Body	chr1:226829582-226829803	S_Shelf			TRUE		1:226831608-226832353	Unclassified
630	cg00910827	cg00910827	0.35196874	0.360547333	0.122665113	0.170508281	0.008578593	0.047843168	Disease_cat2.DNA_mod_cat2	-1.825159084	0.355168792	-5.138849822	2.89E-06	0.002122257	37	13	112895707				chr13:112895427-112895708	Island			NA	13:111943630-111943921
1095	cg01570972	cg01570972	0.648249715	0.686737959	0.110615362	0.116355522	0.038488244	0.00574016	Disease_cat2.DNA_mod_cat2	1.885497902	0.367239399	5.134247318	2.94E-06	0.002122257	37	2	10090656	GRHL1	NM_198182	TSS1500	chr2:10090907-10092456	N_Shore			NA
11312	cg20984972	cg20984972	0.436530749	0.517980782	0.422534412	0.343707151	0.081450033	-0.078827261	Disease_cat2.DNA_mod_cat2	-0.876256309	0.170630613	-5.135399186	2.93E-06	0.002122257	37	19	3390125	NFIC	NM_005597;NM_205843	Body;Body	chr19:3387963-3388203	S_Shore			NA
12881	cg24703533	cg24703533	0.642345401	0.688503866	0.152759064	0.110052058	0.046158464	-0.042707006	Disease_cat2.DNA_mod_cat2	-0.867255101	0.168851598	-5.136197169	2.92E-06	0.002122257	37	17	45055318				chr17:45055317-45056838	Island			NA
9744	cg17508477	cg17508477	0.309876065	0.416314859	0.39344613	0.295634841	0.106438794	-0.09781129	Disease_cat2.DNA_mod_cat2	-1.22793413	0.239433562	-5.128496276	3.01E-06	0.002157385	37	13	113429562	ATP11A	NM_015205;NM_032189	Body;Body	chr13:113429177-113429393	S_Shore			TRUE	13:112477179-112477714
11002	cg20284508	cg20284508	0.383561476	0.4760124	0.307823735	0.203256748	0.092450924	-0.104566987	Disease_cat2.DNA_mod_cat2	-0.548597247	0.107005371	-5.126819733	3.03E-06	0.002159946	37	3	126668502	CHCHD6	NM_032343	Body	chr3:126668259-126668520	Island			NA	3:128151018-128151201
5506	cg08762603	cg08762603	0.27714707	0.431064346	0.236156952	0.137450389	0.153917276	-0.098706562	Disease_cat2.DNA_mod_cat2	1.982449996	0.386916182	5.12371952	3.06E-06	0.00217237	37	12	2031417								NA	12:1901537-1902184	12:2031291-2031595	Unclassified_Cell_type_specific
9988	cg18023771	cg18023771	0.126975202	0.142170767	0.281044245	0.217460781	0.015195565	-0.063583464	Disease_cat2.DNA_mod_cat2	-1.766503628	0.344936143	-5.121248278	3.09E-06	0.00217237	37	7	24874132	OSBPL3	NM_015550;NM_145321;NM_145320;NM_145322	Body;Body;Body;Body					NA	7:24840657-24840860
13280	cg25611041	cg25611041	0.330709864	0.31274542	0.167929243	0.233832172	-0.017964444	0.065902929	Disease_cat2.DNA_mod_cat2	-0.835942487	0.163229483	-5.121271425	3.09E-06	0.00217237	37	11	122936064				chr11:122932173-122933803	S_Shelf			NA
9941	cg17914835	cg17914835	0.544498577	0.582276574	0.184197784	0.123449188	0.037777998	-0.060748597	Disease_cat2.DNA_mod_cat2	-2.020696947	0.394969351	-5.116085442	3.15E-06	0.002192805	37	18	46387191	KIAA0427	NM_014772;NM_001142397	3'UTR;3'UTR	chr18:46386266-46386481	S_Shore			TRUE
13957	cg27175943	cg27175943	0.726521372	0.774318363	0.157559148	0.1177463	0.047796991	-0.039812848	Disease_cat2.DNA_mod_cat2	2.071768947	0.404916491	5.116533888	3.15E-06	0.002192805	37	16	85334190								NA	16:83891543-83891791
1942	cg02885046	cg02885046	0.7344697	0.772986126	0.147741271	0.103916035	0.038516426	-0.043825236	Disease_cat2.DNA_mod_cat2	-1.883382193	0.368444664	-5.111709777	3.20E-06	0.002202785	37	19	33212075	TDRD12	NM_001110822	Body	chr19:33211781-33212080	Island			NA
7746	cg13531735	cg13531735	0.566390258	0.624172452	0.27055949	0.226639391	0.057782194	-0.043920099	Disease_cat2.DNA_mod_cat2	-0.779891995	0.152521321	-5.11333096	3.18E-06	0.002202785	37	3	42923116				chr3:42922219-42922872	S_Shore			TRUE		3:42921850-42923333	Promoter_Associated
9455	cg16845363	cg16845363	0.394650391	0.433229591	0.202363025	0.138578654	0.0385792	-0.063784371	Disease_cat2.DNA_mod_cat2	-1.753422085	0.343073089	-5.110928668	3.21E-06	0.002202785	37	3	35730817	ARPP-21	NM_016300	Body					NA
615	cg00892324	cg00892324	0.498820714	0.545624441	0.251221466	0.173339696	0.046803727	-0.07788177	Disease_cat2.DNA_mod_cat2	-0.707729634	0.13869978	-5.102600974	3.31E-06	0.002245914	37	7	2565575	LFNG	NM_001166355;NM_001040167;NM_001040168;NM_002304	Body;Body;Body;Body	chr7:2565872-2566114	N_Shore			NA
1260	cg01828695	cg01828695	0.441142289	0.489968834	0.402703181	0.343662784	0.048826546	-0.059040397	Disease_cat2.DNA_mod_cat2	-1.652024091	0.323890074	-5.100570291	3.34E-06	0.002245914	37	12	6935374	GPR162	NM_019858;NM_014449	Body;Body	chr12:6933276-6933605	S_Shore			NA		12:6935292-6935601	Unclassified
11226	cg20822884	cg20822884	0.490293173	0.580303455	0.346851653	0.252795169	0.090010282	-0.094056484	Disease_cat2.DNA_mod_cat2	-0.683547939	0.133988087	-5.101557551	3.33E-06	0.002245914	37	1	49240625	BEND5	NM_024603;NM_032785	Body;Body	chr1:49242371-49242810	N_Shore		RDMR	NA
12354	cg23402920	cg23402920	0.299283342	0.377743264	0.247827096	0.16813908	0.078459922	-0.079688016	Disease_cat2.DNA_mod_cat2	-0.862860386	0.169054311	-5.104042488	3.30E-06	0.002245914	37	2	3175953								NA	2:3154960-3155223
3041	cg04610897	cg04610897	0.807734376	0.865153846	0.166404532	0.109084062	0.05741947	-0.05732047	Disease_cat2.DNA_mod_cat2	-1.887505246	0.370389982	-5.095994321	3.40E-06	0.002273755	37	11	2418102	CD81	NM_004356	3'UTR	chr11:2417650-2417993	S_Shore			NA	11:2373780-2374770
1114	cg01604628	cg01604628	0.703693962	0.761665396	0.227315561	0.179631385	0.057971434	-0.047684176	Disease_cat2.DNA_mod_cat2	-1.698585697	0.333642893	-5.091029166	3.46E-06	0.002294455	37	10	114925542	TCF7L2	NM_001146283;NM_001146285;NM_030756;NM_001146274;NM_001146286;NM_001146284	3'UTR;Body;Body;Body;3'UTR;3'UTR	chr10:114925522-114925751	Island			NA	10:114915513-114915701
13222	cg25469868	cg25469868	0.378049617	0.381421975	0.159679573	0.223001418	0.003372359	0.063321845	Disease_cat2.DNA_mod_cat2	-0.840707845	0.165112855	-5.091716488	3.45E-06	0.002294455	37	5	137897921	HSPA9	NM_004134;NR_002913	Body;TSS1500					NA
1204	cg01753252	cg01753252	0.615223381	0.637648348	0.128039433	0.105252068	0.022424967	-0.022787365	Disease_cat2.DNA_mod_cat2	-1.969827111	0.387545463	-5.082828458	3.57E-06	0.002330009	37	16	88757588								NA	16:87285044-87285372	16:88757510-88757619	Unclassified_Cell_type_specific
6474	cg10696062	cg10696062	0.570866461	0.684773126	0.204458821	0.122266521	0.113906666	-0.0821923	Disease_cat2.DNA_mod_cat2	-1.34589162	0.264806575	-5.082546078	3.57E-06	0.002330009	37	12	1726028	WNT5B	NM_030775	TSS200					NA
9323	cg16550446	cg16550446	0.464316664	0.508620389	0.171879379	0.148810651	0.044303725	-0.023068728	Disease_cat2.DNA_mod_cat2	-0.952958668	0.187388912	-5.085459208	3.53E-06	0.002330009	37	22	48030204				chr22:48027586-48027828	S_Shelf			NA
13690	cg26557540	cg26557540	0.647892165	0.740426167	0.243377903	0.155723547	0.092534002	-0.087654356	Disease_cat2.DNA_mod_cat2	-1.315090605	0.258779238	-5.081901538	3.58E-06	0.002330009	37	17	30820407	MYO1D	NM_015194	3'UTR	chr17:30822917-30823210	N_Shelf			NA
2135	cg03208970	cg03208970	0.521965904	0.545667036	0.168913144	0.150488697	0.023701132	-0.018424447	Disease_cat2.DNA_mod_cat2	-0.818738866	0.161231621	-5.078029104	3.63E-06	0.002337271	37	19	13620109				chr19:13616752-13617267	S_Shelf			NA
8833	cg15531249	cg15531249	0.481253174	0.553343795	0.284548934	0.192403113	0.072090621	-0.092145821	Disease_cat2.DNA_mod_cat2	-2.109397199	0.415319575	-5.078973705	3.62E-06	0.002337271	37	16	85744077	C16orf74	NM_206967	Body	chr16:85743485-85744078	Island			NA
13347	cg25821168	cg25821168	0.418469321	0.481194168	0.337311815	0.274899	0.062724847	-0.062412815	Disease_cat2.DNA_mod_cat2	-0.936841187	0.184513075	-5.077370177	3.64E-06	0.002337271	37	1	32281703	SPOCD1	NM_144569	TSS200					NA		1:32281240-32281900	Unclassified
3818	cg05949331	cg05949331	0.568197579	0.642999669	0.163248849	0.137009225	0.074802089	-0.026239624	Disease_cat2.DNA_mod_cat2	-2.069882999	0.40795956	-5.073745539	3.69E-06	0.002347642	37	8	143666563								NA	8:143663493-143664313
13352	cg25835936	cg25835936	0.751058431	0.798930299	0.165608411	0.103024979	0.047871868	-0.062583432	Disease_cat2.DNA_mod_cat2	-1.856323444	0.365809068	-5.074569233	3.68E-06	0.002347642	37	3	69230382	FRMD4B	NM_015123	Body					TRUE	3:69312750-69313104
9542	cg17044843	cg17044843	0.30723916	0.40494988	0.243917779	0.199546359	0.09771072	-0.04437142	Disease_cat2.DNA_mod_cat2	-1.241816147	0.244815502	-5.07245717	3.71E-06	0.002348322	37	6	44240377	TMEM151B	NM_001137560	Body	chr6:44238131-44238689	S_Shore			NA
1136	cg01643712	cg01643712	0.535225226	0.575669178	0.165246804	0.124209216	0.040443952	-0.041037587	Disease_cat2.DNA_mod_cat2	-0.710524899	0.140206887	-5.067688981	3.78E-06	0.002358569	37	11	112112572								TRUE
2070	cg03108176	cg03108176	0.734896867	0.806805464	0.186047972	0.130949564	0.071908597	-0.055098408	Disease_cat2.DNA_mod_cat2	-1.967325072	0.388079983	-5.069380438	3.75E-06	0.002358569	37	1	204966000	NFASC	NM_001005388;NM_001160331;NM_015090;NM_001160332	Body;Body;Body;Body					NA
5817	cg09371744	cg09371744	0.647333352	0.753518811	0.258084349	0.154423233	0.106185459	-0.103661117	Disease_cat2.DNA_mod_cat2	-1.763192439	0.347897253	-5.068141304	3.77E-06	0.002358569	37	21	47987607	DIP2A	NM_015151;NM_001146116	3'UTR;3'UTR					NA
4597	cg07280242	cg07280242	0.601585717	0.661278124	0.227449926	0.178562534	0.059692406	-0.048887391	Disease_cat2.DNA_mod_cat2	-1.053251443	0.208038641	-5.062768327	3.85E-06	0.002391592	37	1	1396086	ATAD3C	NM_001039211	Body	chr1:1396085-1396338	Island			NA	1:1385949-1386143
4245	cg06749872	cg06749872	0.481179456	0.562208638	0.309671371	0.231219405	0.081029182	-0.078451967	Disease_cat2.DNA_mod_cat2	-1.177797045	0.23270185	-5.06139958	3.87E-06	0.002393231	37	16	30198509	CORO1A	NM_007074;NR_002454	Body;TSS1500	chr16:30194747-30195357	S_Shelf		CDMR	NA	16:30105995-30106257	16:30198141-30199180	Promoter_Associated
2113	cg03172991	cg03172991	0.240635233	0.228798536	0.110857671	0.108905589	-0.011836697	-0.001952082	Disease_cat2.DNA_mod_cat2	-0.355623308	0.070313702	-5.057667238	3.92E-06	0.002403776	37	19	13105728	NFIX	NM_002501	TSS1500	chr19:13106817-13107688	N_Shore			NA		19:13105722-13107411	Promoter_Associated_Cell_type_specific
2444	cg03693219	cg03693219	0.125122629	0.202919992	0.212222365	0.179316464	0.077797363	-0.032905901	Disease_cat2.DNA_mod_cat2	-0.771979778	0.152654417	-5.057041872	3.93E-06	0.002403776	37	22	30755486	CCDC157	NM_001017437	5'UTR	chr22:30752583-30753214	S_Shelf			NA
2833	cg04275362	cg04275362	0.631248062	0.671237084	0.141238562	0.119216853	0.039989022	-0.022021709	Disease_cat2.DNA_mod_cat2	-1.804233533	0.356800934	-5.056695099	3.93E-06	0.002403776	37	1	167598560	RCSD1	NM_052862	TSS1500	chr1:167599464-167599839	N_Shore			NA
8002	cg13946806	cg13946806	0.24919254	0.358510518	0.495100004	0.446972004	0.109317978	-0.048128	Disease_cat2.DNA_mod_cat2	-1.592815814	0.315185962	-5.053574729	3.98E-06	0.002421346	37	1	41969562								TRUE
8185	cg14252850	cg14252850	0.393870745	0.454315161	0.191188933	0.133730942	0.060444417	-0.057457991	Disease_cat2.DNA_mod_cat2	-1.666014725	0.329797432	-5.051630376	4.01E-06	0.002428428	37	1	113010353	WNT2B	NM_004185	Body	chr1:113008844-113009154	S_Shore			NA
4246	cg06751612	cg06751612	0.740923214	0.79593359	0.166662497	0.107423176	0.055010376	-0.059239321	Disease_cat2.DNA_mod_cat2	-0.707881342	0.140206426	-5.048850927	4.05E-06	0.002435386	37	16	88798854	FAM38A	NM_001142864	Body					NA	16:87326320-87326412
7467	cg12948771	cg12948771	0.357563804	0.450512236	0.175507731	0.100999601	0.092948432	-0.07450813	Disease_cat2.DNA_mod_cat2	-1.42694108	0.282771465	-5.046269721	4.09E-06	0.002435386	37	14	24784787	LTB4R	NM_001143919;NM_181657	5'UTR;5'UTR	chr14:24785147-24785869	N_Shore			NA		14:24784573-24784901	Unclassified_Cell_type_specific
13403	cg25958716	cg25958716	0.273528554	0.344183209	0.613962989	0.545637723	0.070654655	-0.068325266	Disease_cat2.DNA_mod_cat2	-0.637558633	0.126326355	-5.046917054	4.08E-06	0.002435386	37	2	191079856	HIBCH	NM_198047;NM_014362	Body;Body					TRUE
13834	cg26927427	cg26927427	0.73203754	0.776651502	0.137042952	0.102507322	0.044613962	-0.03453563	Disease_cat2.DNA_mod_cat2	-1.663511905	0.329578316	-5.047394888	4.07E-06	0.002435386	37	16	57832230	KIFC3	NM_001130099;NM_005550;NM_001130100	TSS1500;5'UTR;5'UTR	chr16:57835955-57836989	N_Shelf			NA	16:56389005-56389797
3654	cg05652328	cg05652328	0.502953793	0.58628221	0.335462275	0.243075288	0.083328417	-0.092386986	Disease_cat2.DNA_mod_cat2	-0.822169461	0.163096323	-5.041005492	4.17E-06	0.002473085	37	17	7479977	EIF4A1	NM_001416;NR_002604;NR_002912	Body;TSS200;TSS1500	chr17:7475916-7477330	S_Shelf			NA
13017	cg25020071	cg25020071	0.605742716	0.639406634	0.17575624	0.140122554	0.033663918	-0.035633685	Disease_cat2.DNA_mod_cat2	-1.029572787	0.204798327	-5.027251945	4.39E-06	0.002591927	37	10	130366895								NA	10:130256799-130256886
10661	cg19506201	cg19506201	0.16392204	0.220969093	0.193055204	0.12010408	0.057047053	-0.072951124	Disease_cat2.DNA_mod_cat2	-1.314861239	0.261990084	-5.018744299	4.53E-06	0.002663979	37	17	79936561	ASPSCR1	NM_024083	Body	chr17:79935137-79936051	S_Shore			NA	17:77529729-77529873
13136	cg25313090	cg25313090	0.608630974	0.675744511	0.296455435	0.233382313	0.067113537	-0.063073122	Disease_cat2.DNA_mod_cat2	-1.928382297	0.384464646	-5.015759757	4.58E-06	0.00268245	37	19	55998065	NAT14	NM_020378	Body	chr19:55997776-55998219	Island			NA	19:60689589-60689969
13582	cg26318502	cg26318502	0.524035879	0.592080568	0.164875532	0.116325131	0.068044689	-0.048550401	Disease_cat2.DNA_mod_cat2	-1.189819174	0.237613562	-5.007370635	4.73E-06	0.002744442	37	5	172152291								NA	5:172084792-172084897
13612	cg26394008	cg26394008	0.702759744	0.794750655	0.204403658	0.13001921	0.09199091	-0.074384448	Disease_cat2.DNA_mod_cat2	-0.649132532	0.129630443	-5.00756239	4.72E-06	0.002744442	37	8	146173463	ZNF16	NM_001029976;NM_006958	5'UTR;5'UTR	chr8:146175835-146176337	N_Shelf			NA
2548	cg03839102	cg03839102	0.61577924	0.688039966	0.225237114	0.173720171	0.072260726	-0.051516943	Disease_cat2.DNA_mod_cat2	-1.801136346	0.359798594	-5.005957155	4.75E-06	0.002747523	37	4	178223718								TRUE
2449	cg03705621	cg03705621	0.236628502	0.291804824	0.313811784	0.277961313	0.055176322	-0.035850471	Disease_cat2.DNA_mod_cat2	-2.049568181	0.409903631	-5.000122045	4.85E-06	0.002752351	37	21	46898789	COL18A1	NM_130444;NM_030582;NM_130445	Body;Body;Body	chr21:46898565-46898993	Island			NA	21:45722971-45723830	21:46897364-46899046	Unclassified
3666	cg05680237	cg05680237	0.730073509	0.786084483	0.161921901	0.115697363	0.056010974	-0.046224539	Disease_cat2.DNA_mod_cat2	-1.671252598	0.334273836	-4.999651242	4.86E-06	0.002752351	37	6	27103185				chr6:27107138-27107394	N_Shelf			NA
4799	cg07611620	cg07611620	0.702087334	0.762213899	0.224920697	0.172218636	0.060126564	-0.052702061	Disease_cat2.DNA_mod_cat2	-0.742918432	0.148616091	-4.998909801	4.88E-06	0.002752351	37	18	8710133				chr18:8704721-8707557	S_Shelf			NA
5225	cg08279693	cg08279693	0.636911607	0.70172969	0.25908952	0.199352105	0.064818083	-0.059737415	Disease_cat2.DNA_mod_cat2	-1.795450326	0.359032799	-5.000797508	4.84E-06	0.002752351	37	1	152657950	LCE2B	NM_014357	TSS1500					NA
12879	cg24702147	cg24702147	0.34728716	0.464920933	0.403691659	0.341694151	0.117633773	-0.061997508	Disease_cat2.DNA_mod_cat2	-1.120669273	0.224103611	-5.000674768	4.84E-06	0.002752351	37	12	7071814	MIR141	NR_029682;NR_029779	TSS1500;TSS1500					NA		12:7069947-7071841	Promoter_Associated
14030	cg27304415	cg27304415	0.379885001	0.472402238	0.342564682	0.225190344	0.092517238	-0.117374338	Disease_cat2.DNA_mod_cat2	-1.671966127	0.33434502	-5.000720889	4.84E-06	0.002752351	37	3	77064282								TRUE
5872	cg09458931	cg09458931	0.670846826	0.6778098	0.12827122	0.11833308	0.006962974	-0.00993814	Disease_cat2.DNA_mod_cat2	-0.545088278	0.109114625	-4.995556542	4.94E-06	0.002775647	37	9	38240325				chr9:38241241-38241580	N_Shore			NA
1371	cg02002538	cg02002538	0.537534985	0.571189007	0.257334665	0.211529684	0.033654022	-0.045804981	Disease_cat2.DNA_mod_cat2	-1.829713975	0.366492227	-4.992504184	4.99E-06	0.002780039	37	5	17811409								NA
1750	cg02583618	cg02583618	0.624974693	0.643228362	0.137976816	0.1153834	0.018253669	-0.022593416	Disease_cat2.DNA_mod_cat2	-1.874290486	0.375689605	-4.988933585	5.06E-06	0.002780039	37	16	54407990								TRUE	16:52965444-52965530
1785	cg02642833	cg02642833	0.181252994	0.163609239	0.131421035	0.215357881	-0.017643756	0.083936845	Disease_cat2.DNA_mod_cat2	-1.537417451	0.30856885	-4.982412997	5.18E-06	0.002780039	37	11	95111161								TRUE
2901	cg04370174	cg04370174	0.629406949	0.670434659	0.164500508	0.12847405	0.04102771	-0.036026458	Disease_cat2.DNA_mod_cat2	-1.883668447	0.377287903	-4.992655296	4.99E-06	0.002780039	37	4	8207250	SH3TC1	NM_018986	Body					NA	4:8258135-8258228
3200	cg04867891	cg04867891	0.45672862	0.506561807	0.207789905	0.134845969	0.049833187	-0.072943937	Disease_cat2.DNA_mod_cat2	-1.720883572	0.345458176	-4.981452722	5.20E-06	0.002780039	37	17	80929076	B3GNTL1	NM_001009905	Body	chr17:80929062-80929354	Island			NA	17:78522037-78522392
4219	cg06719973	cg06719973	0.629143057	0.656891687	0.158915827	0.130362014	0.027748631	-0.028553813	Disease_cat2.DNA_mod_cat2	-1.687152933	0.338468969	-4.984660592	5.14E-06	0.002780039	37	7	207666	FAM20C	NM_020223	Body	chr7:207548-207790	Island			NA	7:301535-302894
4695	cg07452625	cg07452625	0.248029434	0.309965294	0.268250107	0.215806856	0.06193586	-0.052443251	Disease_cat2.DNA_mod_cat2	-1.156775888	0.232107765	-4.983787971	5.16E-06	0.002780039	37	16	89598568	SPG7	NM_003119;NM_199367	Body;Body					NA	16:88125806-88126517	16:89598465-89598698	Unclassified_Cell_type_specific
5269	cg08363067	cg08363067	0.609291511	0.602341403	0.102661075	0.10117152	-0.006950109	-0.001489555	Disease_cat2.DNA_mod_cat2	-1.968672995	0.39461355	-4.988863147	5.06E-06	0.002780039	37	16	16170085	ABCC1	NM_019862;NM_019898;NM_019899;NM_004996;NM_019900	Body;Body;Body;Body;Body			low-CpG:16077466-16077627		NA	16:16077538-16077740
7289	cg12559997	cg12559997	0.501139631	0.57458397	0.181367078	0.131383275	0.07344434	-0.049983804	Disease_cat2.DNA_mod_cat2	-2.057487416	0.412839663	-4.98374454	5.16E-06	0.002780039	37	10	134772029				chr10:134774213-134774485	N_Shelf			NA	10:134621920-134622094
7992	cg13931565	cg13931565	0.560996609	0.636332962	0.223180492	0.147661827	0.075336353	-0.075518665	Disease_cat2.DNA_mod_cat2	-0.790957027	0.158718223	-4.983403986	5.17E-06	0.002780039	37	1	36030193	NCDN	NM_001014841;NM_014284;NM_001014839	Body;Body;Body					NA		1:36030106-36030693	Gene_Associated
10518	cg19164621	cg19164621	0.710144639	0.749789784	0.166906278	0.110034245	0.039645145	-0.056872034	Disease_cat2.DNA_mod_cat2	-0.361635805	0.072520506	-4.986669624	5.10E-06	0.002780039	37	12	19794901								TRUE
13101	cg25215295	cg25215295	0.451556599	0.475474214	0.182177076	0.132157813	0.023917615	-0.050019263	Disease_cat2.DNA_mod_cat2	-0.726838012	0.145720692	-4.987884711	5.08E-06	0.002780039	37	18	34978038	BRUNOL4	NM_001025088;NM_020180;NM_001025089;NM_001025087	Body;Body;Body;Body	chr18:34973989-34974464	S_Shelf			NA
13276	cg25602651	cg25602651	0.244778183	0.32218452	0.390785296	0.318330926	0.077406337	-0.07245437	Disease_cat2.DNA_mod_cat2	-1.890406802	0.378852657	-4.98982063	5.04E-06	0.002780039	37	X	27999728	DCAF8L1	NM_001017930	TSS200					NA
1248	cg01819910	cg01819910	0.714583157	0.784852462	0.206447132	0.133175631	0.070269305	-0.0732715	Disease_cat2.DNA_mod_cat2	-1.565233938	0.314340972	-4.979414325	5.24E-06	0.0027905	37	1	201687738	NAV1	NM_020443	Body					NA	1:199954208-199954513
1348	cg01965047	cg01965047	0.310255015	0.387683769	0.494754307	0.435820224	0.077428754	-0.058934083	Disease_cat2.DNA_mod_cat2	-1.859149433	0.373656905	-4.975552195	5.32E-06	0.002796755	37	16	2140870	PKD1	NM_001009944;NR_030646;NM_000296	Body;TSS1500;Body	chr16:2139803-2142170	Island			NA	16:2079683-2082494
1926	cg02864619	cg02864619	0.686110245	0.746455393	0.223805108	0.174126967	0.060345149	-0.049678141	Disease_cat2.DNA_mod_cat2	1.930243321	0.387836774	4.976947648	5.29E-06	0.002796755	37	17	78933961	RPTOR	NM_001163034;NM_020761	Body;Body	chr17:78935043-78935307	N_Shore			TRUE
10059	cg18158438	cg18158438	0.528414106	0.598745268	0.341979372	0.269162886	0.070331162	-0.072816486	Disease_cat2.DNA_mod_cat2	-0.953469299	0.191677104	-4.97435156	5.34E-06	0.002796755	37	11	64322994	SLC22A11	NM_018484	TSS200					NA
11392	cg21185283	cg21185283	0.208195776	0.30034366	0.230826972	0.172515172	0.092147885	-0.0583118	Disease_cat2.DNA_mod_cat2	-0.680149432	0.136748002	-4.973743105	5.35E-06	0.002796755	37	9	14690531	ZDHHC21	NM_178566	5'UTR	chr9:14693030-14693576	N_Shelf			NA
11946	cg22479161	cg22479161	0.337150108	0.378276636	0.222449439	0.153259189	0.041126528	-0.06919025	Disease_cat2.DNA_mod_cat2	-0.630307589	0.126693462	-4.975060125	5.33E-06	0.002796755	37	5	17120060								TRUE
4092	cg06489569	cg06489569	0.296530951	0.397029035	0.388602586	0.302736268	0.100498084	-0.085866317	Disease_cat2.DNA_mod_cat2	-1.882599049	0.378851535	-4.969226404	5.44E-06	0.002812542	37	16	87589319								NA	16:86146806-86146854
6037	cg09811393	cg09811393	0.607278372	0.641017369	0.168152117	0.136716695	0.033738997	-0.031435422	Disease_cat2.DNA_mod_cat2	-0.684906526	0.137806197	-4.970070583	5.43E-06	0.002812542	37	3	50313213	SEMA3B	NM_001005914;NM_004636	Body;Body	chr3:50312687-50314419	Island			NA	3:50287389-50289423	3:50312707-50313534	Unclassified_Cell_type_specific
6366	cg10449091	cg10449091	0.319249304	0.352786606	0.184493873	0.15505827	0.033537302	-0.029435602	Disease_cat2.DNA_mod_cat2	1.668969309	0.335784026	4.97036541	5.42E-06	0.002812542	37	7	1783609	ELFN1	NM_001128636	5'UTR	chr7:1784027-1786934	N_Shore			NA	7:1749754-1753508
6004	cg09734932	cg09734932	0.239370625	0.293225054	0.196633656	0.173842104	0.053854429	-0.022791552	Disease_cat2.DNA_mod_cat2	-1.765877314	0.355495256	-4.967372376	5.48E-06	0.002821533	37	7	4147274	SDK1	NM_152744	Body					NA	7:4113752-4113992
1885	cg02813863	cg02813863	0.454224933	0.423173605	0.104038429	0.187369914	-0.031051328	0.083331484	Disease_cat2.DNA_mod_cat2	1.903464322	0.383417789	4.96446533	5.54E-06	0.002841638	37	12	12938287	APOLD1	NM_001130415;NM_030817	Body;TSS1500	chr12:12939713-12940391	N_Shore			NA
1580	cg02288552	cg02288552	0.409390597	0.472384339	0.267516146	0.224421101	0.062993742	-0.043095045	Disease_cat2.DNA_mod_cat2	-1.902239518	0.383518945	-4.959962325	5.63E-06	0.002857406	37	7	1152401	C7orf50	NM_001134395;NM_032350;NM_001134396	Body;Body;Body	chr7:1155303-1157445	N_Shelf			NA	7:1118920-1119333
2378	cg03595881	cg03595881	0.182618618	0.22829247	0.132795895	0.1459126	0.045673852	0.013116705	Disease_cat2.DNA_mod_cat2	-1.781395092	0.359220943	-4.959051324	5.65E-06	0.002857406	37	8	25895105	EBF2	NM_022659	Body	chr8:25897200-25897612	N_Shelf			TRUE
6368	cg10458392	cg10458392	0.244967384	0.268890842	0.205217887	0.150177387	0.023923459	-0.0550405	Disease_cat2.DNA_mod_cat2	-1.64644673	0.331843088	-4.961521844	5.60E-06	0.002857406	37	19	3600539	TBXA2R	NM_201636;NM_001060	Body;Body	chr19:3599914-3600566	Island			NA	19:3550951-3551566
6821	cg11547104	cg11547104	0.769300513	0.814484583	0.164442118	0.11685323	0.04518407	-0.047588888	Disease_cat2.DNA_mod_cat2	-2.013756857	0.405962116	-4.960455122	5.62E-06	0.002857406	37	4	7593493	SORCS2	NM_020777	Body	chr4:7593369-7593586	Island			NA	4:7644337-7644511
1642	cg02386957	cg02386957	0.498960919	0.499558204	0.17595023	0.136946633	0.000597284	-0.039003596	Disease_cat2.DNA_mod_cat2	-0.901369384	0.182071361	-4.950637919	5.83E-06	0.002861039	37	13	111838481	ARHGEF7	NM_001113511;NM_001113513;NM_003899;NM_001113512;NM_145735	Body;TSS1500;5'UTR;Body;Body					NA
4900	cg07812390	cg07812390	0.225894175	0.257859426	0.151193521	0.121094886	0.03196525	-0.030098635	Disease_cat2.DNA_mod_cat2	-1.778511822	0.359272591	-4.950313122	5.84E-06	0.002861039	37	X	68061003	EFNB1	NM_004429	3'UTR	chrX:68060178-68060558	S_Shore			NA
5061	cg08063911	cg08063911	0.559127684	0.602347735	0.186064006	0.144814256	0.043220051	-0.04124975	Disease_cat2.DNA_mod_cat2	-0.787148901	0.159042772	-4.949290622	5.86E-06	0.002861039	37	5	133451474	TCF7	NM_213648;NM_001134851;NM_201632;NM_201633;NM_201634;NM_003202;NM_001134852;NM_213648	5'UTR;TSS200;5'UTR;5'UTR;5'UTR;Body;TSS200;1stExon	chr5:133449320-133451260	S_Shore			NA
5108	cg08126603	cg08126603	0.558475928	0.62817511	0.222772978	0.167008489	0.069699182	-0.055764489	Disease_cat2.DNA_mod_cat2	-0.958572703	0.193539178	-4.952861286	5.78E-06	0.002861039	37	12	96641035	ELK3	NM_005230	Body	chr12:96640797-96641167	Island			NA	12:95164929-95165986
5349	cg08515989	cg08515989	0.348758343	0.510064635	0.30880244	0.231670266	0.161306293	-0.077132175	Disease_cat2.DNA_mod_cat2	-1.686762899	0.34037721	-4.955569432	5.73E-06	0.002861039	37	16	29912904	ASPHD1	NM_181718	1stExon	chr16:29912896-29913203	Island			NA	16:29820161-29820818
6143	cg10002860	cg10002860	0.519362664	0.579341821	0.273348623	0.217252824	0.059979157	-0.056095799	Disease_cat2.DNA_mod_cat2	1.906078467	0.384777238	4.953719395	5.76E-06	0.002861039	37	11	1482176	BRSK2	NM_003957	Body	chr11:1481778-1482644	Island			NA	11:1438372-1439501
6690	cg11194613	cg11194613	0.348797033	0.363067813	0.159457212	0.126429131	0.01427078	-0.033028081	Disease_cat2.DNA_mod_cat2	1.928606434	0.389308525	4.95392808	5.76E-06	0.002861039	37	11	70268728	CTTN	NM_138565;NM_005231	Body;Body					NA	11:69946313-69946948
7403	cg12802093	cg12802093	0.510128815	0.543122938	0.201220485	0.172639136	0.032994123	-0.028581349	Disease_cat2.DNA_mod_cat2	-0.73838827	0.149195011	-4.949148538	5.86E-06	0.002861039	37	7	129399249				chr7:129402220-129402791	N_Shelf			NA
12445	cg23624822	cg23624822	0.602212984	0.623484964	0.261820987	0.224690853	0.02127198	-0.037130134	Disease_cat2.DNA_mod_cat2	-0.736848154	0.148666421	-4.956385915	5.71E-06	0.002861039	37	3	106838264	LOC100302640	NR_028303	Body					NA
12997	cg24980765	cg24980765	0.47700015	0.479846384	0.157902153	0.129735661	0.002846234	-0.028166492	Disease_cat2.DNA_mod_cat2	-1.703268953	0.344065246	-4.950424293	5.84E-06	0.002861039	37	3	122378918								NA
1695	cg02492104	cg02492104	0.403981409	0.470917	0.370768053	0.286396531	0.066935591	-0.084371522	Disease_cat2.DNA_mod_cat2	-1.869462	0.378057278	-4.944917367	5.96E-06	0.002892475	37	3	149589527	RNF13	NM_007282;NM_183381	Body;Body					NA
4926	cg07857225	cg07857225	0.690168618	0.775439056	0.210779953	0.123076747	0.085270438	-0.087703206	Disease_cat2.DNA_mod_cat2	-1.080225819	0.218478222	-4.944318055	5.97E-06	0.002892475	37	3	129275971	PLXND1	NM_015103	Body					NA	3:130758323-130758918
11015	cg20320200	cg20320200	0.631129822	0.716527949	0.229047897	0.15827997	0.085398127	-0.070767927	Disease_cat2.DNA_mod_cat2	-1.691431265	0.342608946	-4.936915063	6.13E-06	0.002962432	37	1	217030433	ESRRG	NM_206594;NM_206595;NM_001134285	5'UTR;5'UTR;5'UTR					TRUE
2853	cg04304036	cg04304036	0.44370948	0.534707681	0.20888574	0.167333034	0.090998201	-0.041552707	Disease_cat2.DNA_mod_cat2	-0.696180266	0.141091759	-4.934237639	6.19E-06	0.002981613	37	16	68334619	SLC7A6	NM_001076785;NM_003983;NM_032178	3'UTR;3'UTR;3'UTR					NA
2658	cg04003871	cg04003871	0.243886983	0.370088499	0.334992564	0.229119601	0.126201516	-0.105872963	Disease_cat2.DNA_mod_cat2	-1.848393756	0.374780976	-4.931930584	6.25E-06	0.002996848	37	2	241290895				chr2:241293841-241294408	N_Shelf			NA	2:240939448-240939792
3774	cg05877104	cg05877104	0.403971171	0.430020791	0.16179853	0.104676228	0.02604962	-0.057122302	Disease_cat2.DNA_mod_cat2	-1.961680174	0.39791372	-4.929913388	6.29E-06	0.002998772	37	6	167507447				chr6:167507434-167507730	Island			NA	6:167427047-167427873
9629	cg17226399	cg17226399	0.335914533	0.399826111	0.348439293	0.292549623	0.063911578	-0.055889669	Disease_cat2.DNA_mod_cat2	-0.681537845	0.138242757	-4.930007618	6.29E-06	0.002998772	37	20	3127328	UBOX5	NM_199415;NM_014948;NM_021826	5'UTR;5'UTR;3'UTR					NA
3072	cg04663564	cg04663564	0.329099478	0.393646357	0.590175953	0.522108166	0.064546879	-0.068067788	Disease_cat2.DNA_mod_cat2	-0.860455846	0.174667724	-4.926244107	6.38E-06	0.00301292	37	7	134144288	AKR1B1	NM_001628	TSS1500	chr7:134143115-134144063	S_Shore			NA		7:134142875-134144626	Promoter_Associated
6634	cg11065575	cg11065575	0.383605386	0.342632921	0.187816863	0.2440235	-0.040972465	0.056206637	Disease_cat2.DNA_mod_cat2	-0.67061964	0.136130126	-4.926313236	6.38E-06	0.00301292	37	4	42403471	SHISA3	NM_001080505	3'UTR	chr4:42399152-42400802	S_Shelf			NA
7501	cg13027595	cg13027595	0.248055384	0.294679401	0.319305357	0.272560985	0.046624017	-0.046744372	Disease_cat2.DNA_mod_cat2	-1.906254028	0.386986302	-4.925895356	6.39E-06	0.00301292	37	6	33283184	ZBTB22	NM_005453;NM_003190;NM_172208;NM_172209;NM_001145338	Body;TSS1500;TSS1500;TSS1500;Body	chr6:33282855-33283196	Island			NA	6:33390834-33391265
1001	cg01417133	cg01417133	0.603165419	0.619002718	0.155648271	0.118311741	0.015837299	-0.03733653	Disease_cat2.DNA_mod_cat2	-0.740891111	0.150616847	-4.919045428	6.55E-06	0.003055684	37	12	107262946	RIC8B	NM_018157	Body					TRUE
1119	cg01609688	cg01609688	0.276359202	0.349083052	0.245843671	0.20458881	0.072723849	-0.041254861	Disease_cat2.DNA_mod_cat2	-1.633348027	0.332145341	-4.91757019	6.59E-06	0.003055684	37	11	80125365								TRUE
1341	cg01954140	cg01954140	0.424424732	0.392900325	0.28420532	0.351257749	-0.031524407	0.06705243	Disease_cat2.DNA_mod_cat2	-0.609930097	0.124000079	-4.918787986	6.56E-06	0.003055684	37	3	191043438	UTS2D	NM_198152	5'UTR	chr3:191046948-191047710	N_Shelf			NA
6066	cg09852221	cg09852221	0.288549832	0.346680947	0.181338496	0.117322891	0.058131115	-0.064015604	Disease_cat2.DNA_mod_cat2	0.529114175	0.107534335	4.920420768	6.52E-06	0.003055684	37	1	205912646	SLC26A9	NM_052934;NM_134325	TSS200;TSS200					NA
9825	cg17678139	cg17678139	0.218978379	0.260151518	0.177066883	0.142502462	0.04117314	-0.034564421	Disease_cat2.DNA_mod_cat2	-0.581824111	0.118315569	-4.917561709	6.59E-06	0.003055684	37	8	12994802	DLC1	NM_182643	Body	chr8:12990090-12990914	S_Shelf			NA
4888	cg07793905	cg07793905	0.372845653	0.397050347	0.137926004	0.118478553	0.024204695	-0.019447452	Disease_cat2.DNA_mod_cat2	-0.544175961	0.110689123	-4.916255058	6.62E-06	0.003060339	37	2	173945050	ZAK	NM_016653;NM_133646	5'UTR;5'UTR	chr2:173940414-173941271	S_Shelf			NA
1972	cg02933639	cg02933639	0.361090188	0.415445892	0.158959197	0.120311311	0.054355704	-0.038647886	Disease_cat2.DNA_mod_cat2	-1.646417565	0.335217628	-4.911488613	6.74E-06	0.003085358	37	4	8207325	SH3TC1	NM_018986	Body					NA	4:8258135-8258228
4935	cg07871532	cg07871532	0.57135341	0.642178055	0.250042024	0.163967556	0.070824645	-0.086074468	Disease_cat2.DNA_mod_cat2	-1.881186956	0.383026028	-4.911381527	6.74E-06	0.003085358	37	21	44816571				chr21:44818894-44819446	N_Shelf			TRUE	21:43640823-43641839
10780	cg19782446	cg19782446	0.698189526	0.763958128	0.228186517	0.157560165	0.065768602	-0.070626352	Disease_cat2.DNA_mod_cat2	-0.835405188	0.170073719	-4.912018104	6.72E-06	0.003085358	37	17	27921665	ANKRD13B	NM_152345	Body	chr17:27919874-27921105	S_Shore			TRUE
370	cg00521703	cg00521703	0.377692245	0.512698785	0.276569164	0.183479581	0.135006541	-0.093089583	Disease_cat2.DNA_mod_cat2	-1.382677026	0.281803879	-4.906522334	6.86E-06	0.00312076	37	19	34112157	CHST8	NM_001127895;NM_001127896	TSS1500;TSS1500	chr19:34112279-34114353	N_Shore			NA	19:38803966-38806159
1579	cg02286717	cg02286717	0.464873701	0.507009486	0.348042686	0.289246159	0.042135785	-0.058796526	Disease_cat2.DNA_mod_cat2	-0.722274278	0.14719072	-4.90706396	6.85E-06	0.00312076	37	10	75415704	SYNPO2L	NM_001114133;NM_001114133	1stExon;5'UTR					NA
348	cg00499822	cg00499822	0.554564935	0.671909716	0.32620369	0.200506403	0.117344781	-0.125697287	Disease_cat2.DNA_mod_cat2	-1.686668735	0.343855	-4.905174376	6.90E-06	0.003126176	37	10	44881551	CXCL12	NM_000609;NM_001033886;NM_199168	TSS1500;TSS1500;TSS1500	chr10:44879714-44882391	Island			NA	10:44201443-44201959
4606	cg07298482	cg07298482	0.508844618	0.621567265	0.391999979	0.281796963	0.112722647	-0.110203015	Disease_cat2.DNA_mod_cat2	-1.672019742	0.341337119	-4.898441007	7.07E-06	0.003145179	37	7	48068728	SUNC1	NM_152782;NM_001030019	TSS200;TSS200					NA
4732	cg07499142	cg07499142	0.513048565	0.564514738	0.258388914	0.207099409	0.051466173	-0.051289506	Disease_cat2.DNA_mod_cat2	-1.166256765	0.238279306	-4.894494541	7.17E-06	0.003145179	37	1	9788715	PIK3CD	NM_005026	3'UTR	chr1:9790292-9790704	N_Shore			NA	1:9711289-9711389	1:9788282-9789633	Promoter_Associated_Cell_type_specific
5700	cg09148268	cg09148268	0.321124467	0.353135395	0.196139528	0.180799263	0.032010928	-0.015340265	Disease_cat2.DNA_mod_cat2	-0.752878003	0.153623862	-4.900788151	7.01E-06	0.003145179	37	21	43348008	C2CD2	NM_015500;NM_199050	Body;TSS1500					NA		21:43347909-43348115	Unclassified_Cell_type_specific
5742	cg09241267	cg09241267	0.436565176	0.500246688	0.31185479	0.251621385	0.063681511	-0.060233405	Disease_cat2.DNA_mod_cat2	-0.452643654	0.092393612	-4.899079522	7.05E-06	0.003145179	37	14	76630320	C14orf118	NM_017972;NM_017926	Body;Body					NA
6492	cg10737847	cg10737847	0.706850905	0.751239058	0.185344039	0.151218566	0.044388154	-0.034125473	Disease_cat2.DNA_mod_cat2	-1.571189588	0.321040304	-4.894057132	7.18E-06	0.003145179	37	14	80000354	NRXN3	NM_004796;NM_001105250;NM_138970	Body;Body;Body					TRUE
7736	cg13518366	cg13518366	0.473880524	0.50501421	0.200376617	0.119450385	0.031133686	-0.080926231	Disease_cat2.DNA_mod_cat2	-1.62018221	0.330956036	-4.895460529	7.15E-06	0.003145179	37	19	55417390	NCR1	NR_027043;NM_001145457;NM_001145458;NR_027041;NM_004829	TSS200;TSS200;TSS200;TSS200;TSS200					TRUE
8380	cg14605520	cg14605520	0.453021096	0.522872928	0.270361514	0.184402092	0.069851833	-0.085959422	Disease_cat2.DNA_mod_cat2	-1.722743554	0.35189918	-4.895560018	7.14E-06	0.003145179	37	9	139094350	LHX3	NM_014564;NM_178138	Body;Body	chr9:139090420-139095472	Island			NA	9:138232259-138235293
10971	cg20209891	cg20209891	0.103566096	0.11490366	0.160616292	0.103449705	0.011337564	-0.057166587	Disease_cat2.DNA_mod_cat2	-0.644377187	0.131559806	-4.897979163	7.08E-06	0.003145179	37	22	43806614	MPPED1	NM_001044370	TSS1500	chr22:43807400-43808455	N_Shore		CDMR	NA
12534	cg23861457	cg23861457	0.582417824	0.651255247	0.286421313	0.218403441	0.068837422	-0.068017872	Disease_cat2.DNA_mod_cat2	-1.788712988	0.364892286	-4.902030156	6.98E-06	0.003145179	37	14	104173299	XRCC3	NM_001100119;NM_005432;NM_001100118	Body;Body;Body					NA	14:103242630-103243229
12640	cg24112628	cg24112628	0.734257034	0.781113288	0.159751243	0.117696986	0.046856253	-0.042054257	Disease_cat2.DNA_mod_cat2	-0.670089221	0.136762835	-4.899644124	7.04E-06	0.003145179	37	6	150174215	LRP11	NM_032832	Body					TRUE
12984	cg24946253	cg24946253	0.774413515	0.804210002	0.13724352	0.104154678	0.029796487	-0.033088843	Disease_cat2.DNA_mod_cat2	-1.669075717	0.340885787	-4.896290134	7.12E-06	0.003145179	37	8	52722146	PXDNL	NM_144651	TSS200					TRUE
78	cg00107046	cg00107046	0.651925762	0.728036886	0.245367162	0.181639651	0.076111124	-0.063727511	Disease_cat2.DNA_mod_cat2	-0.439754009	0.089876407	-4.892874839	7.22E-06	0.003149082	37	1	16465562	EPHA2	NM_004431	Body	chr1:16464376-16464621	S_Shore			TRUE		1:16464942-16465584	Unclassified
2559	cg03850798	cg03850798	0.618204417	0.660035974	0.173605836	0.13278534	0.041831557	-0.040820496	Disease_cat2.DNA_mod_cat2	-0.736179607	0.15083248	-4.880776377	7.54E-06	0.003279178	37	16	72347829								TRUE
4571	cg07235053	cg07235053	0.649687235	0.726121307	0.252789037	0.182712797	0.076434073	-0.07007624	Disease_cat2.DNA_mod_cat2	-1.67110597	0.342459774	-4.879714634	7.57E-06	0.003279178	37	11	94278581	FUT4	NM_002033	1stExon	chr11:94276894-94278913	Island			TRUE	11:93916543-93918561
9237	cg16359663	cg16359663	0.110702195	0.20943163	0.221770487	0.186025339	0.098729435	-0.035745149	Disease_cat2.DNA_mod_cat2	-1.915987331	0.392672985	-4.87934593	7.58E-06	0.003279178	37	4	15503662	CC2D2A	NM_001080522	Body					TRUE
971	cg01371631	cg01371631	0.308716821	0.380868229	0.421481131	0.356682221	0.072151409	-0.06479891	Disease_cat2.DNA_mod_cat2	-1.782490345	0.365807051	-4.872761034	7.77E-06	0.003298801	37	20	57267176	NPEPL1	NM_024663	TSS1500	chr20:57267527-57268420	N_Shore			NA
3107	cg04722593	cg04722593	0.731629999	0.778815927	0.183479704	0.116176831	0.047185928	-0.067302873	Disease_cat2.DNA_mod_cat2	-1.669556245	0.342804402	-4.870288235	7.84E-06	0.003298801	37	2	91754847				chr2:91757196-91757540	N_Shelf			NA
3796	cg05911981	cg05911981	0.475927779	0.548727372	0.130258879	0.109696899	0.072799594	-0.02056198	Disease_cat2.DNA_mod_cat2	-1.870687705	0.383663471	-4.87585566	7.68E-06	0.003298801	37	5	103907009								TRUE
4242	cg06745965	cg06745965	0.688305136	0.767754059	0.195513359	0.125045694	0.079448923	-0.070467665	Disease_cat2.DNA_mod_cat2	-0.827010477	0.169705299	-4.873215408	7.76E-06	0.003298801	37	1	19922175	C1orf151	NM_001032363	TSS1500	chr1:19923341-19924002	N_Shore			NA
5352	cg08521932	cg08521932	0.60770485	0.662821664	0.197210523	0.140960733	0.055116814	-0.05624979	Disease_cat2.DNA_mod_cat2	-1.818256773	0.37322813	-4.871703468	7.80E-06	0.003298801	37	11	87678764								TRUE
6203	cg10095801	cg10095801	0.467047927	0.471530512	0.15101843	0.195527191	0.004482585	0.044508761	Disease_cat2.DNA_mod_cat2	-0.889479882	0.182616917	-4.870741971	7.83E-06	0.003298801	37	21	33785988	C21orf63	NM_058187	Body	chr21:33783914-33785717	S_Shore			TRUE
8415	cg14661139	cg14661139	0.527451652	0.589039176	0.185109742	0.182228972	0.061587525	-0.00288077	Disease_cat2.DNA_mod_cat2	-1.688596897	0.346641066	-4.871312327	7.81E-06	0.003298801	37	1	1195569	UBE2J2	NM_194457;NM_194315;NR_027361;NM_194458;NM_058167	Body;Body;Body;Body;Body					NA	1:1184293-1185713
9642	cg17267737	cg17267737	0.392568781	0.429662577	0.224692435	0.171884783	0.037093796	-0.052807652	Disease_cat2.DNA_mod_cat2	-1.740041299	0.357250647	-4.870645617	7.83E-06	0.003298801	37	7	158819531				chr7:158817175-158817629	S_Shore			TRUE	7:158512220-158512620	7:158819293-158819831	Unclassified_Cell_type_specific
12516	cg23807924	cg23807924	0.444434965	0.497455303	0.217322536	0.155814945	0.053020337	-0.061507591	Disease_cat2.DNA_mod_cat2	-1.002170012	0.205532786	-4.875961791	7.68E-06	0.003298801	37	1	246860361								NA	1:244926937-244927147	1:246859208-246860385	Unclassified
4052	cg06424168	cg06424168	0.4784655	0.527923354	0.211645081	0.162702746	0.049457854	-0.048942334	Disease_cat2.DNA_mod_cat2	-0.923160407	0.189694141	-4.866573122	7.95E-06	0.003329335	37	16	18994622	TMC7	NM_001160364;NM_024847	TSS1500;TSS1500	chr16:18995156-18995577	N_Shore			NA		16:18994575-18995262	Unclassified_Cell_type_specific
5540	cg08839164	cg08839164	0.651400838	0.728447467	0.250428452	0.185439552	0.077046629	-0.0649889	Disease_cat2.DNA_mod_cat2	-0.906847903	0.186358246	-4.866153883	7.96E-06	0.003329335	37	2	129494877				chr2:129494359-129495074	Island			TRUE	2:129210783-129211513
1643	cg02393449	cg02393449	0.507431953	0.544352255	0.210113117	0.162049035	0.036920302	-0.048064082	Disease_cat2.DNA_mod_cat2	-1.517549011	0.311965496	-4.864477104	8.01E-06	0.003330074	37	10	70743010	DDX21	NM_004728	3'UTR					NA
2210	cg03328485	cg03328485	0.457439511	0.499287564	0.299863095	0.243256936	0.041848053	-0.056606159	Disease_cat2.DNA_mod_cat2	-1.715094615	0.352536785	-4.865008952	7.99E-06	0.003330074	37	16	62267020								TRUE
5884	cg09473826	cg09473826	0.686349976	0.751282016	0.251188958	0.199118599	0.06493204	-0.052070359	Disease_cat2.DNA_mod_cat2	-0.930767709	0.191438464	-4.861968117	8.08E-06	0.003350974	37	1	175568216	TNR	NM_003285	5'UTR	chr1:175568376-175568808	N_Shore			NA
1138	cg01646784	cg01646784	0.192281025	0.258842493	0.213775821	0.152939987	0.066561468	-0.060835834	Disease_cat2.DNA_mod_cat2	-0.850720637	0.175076786	-4.8591287	8.17E-06	0.003356376	37	22	37976725	LGALS2	NM_006498	TSS1500					NA
2348	cg03548035	cg03548035	0.233332067	0.231960718	0.103425241	0.147317619	-0.001371349	0.043892378	Disease_cat2.DNA_mod_cat2	-0.627427981	0.129115144	-4.85944529	8.16E-06	0.003356376	37	11	86663407	FZD4	NM_012193	Body	chr11:86665901-86666567	N_Shelf	low-CpG:86339793-86341091		NA
2865	cg04320635	cg04320635	0.665777461	0.727171493	0.225132682	0.160921315	0.061394032	-0.064211367	Disease_cat2.DNA_mod_cat2	-1.782701262	0.366780416	-4.860404715	8.13E-06	0.003356376	37	16	85618663								TRUE	16:84175890-84176214
12175	cg23000942	cg23000942	0.295712341	0.363124374	0.22645819	0.143708791	0.067412032	-0.082749399	Disease_cat2.DNA_mod_cat2	-1.599480912	0.329360333	-4.856325275	8.25E-06	0.003381196	37	5	58147306	RAB3C	NM_138453	3'UTR					NA
540	cg00783000	cg00783000	0.236037407	0.30449074	0.243189839	0.169615368	0.068453333	-0.073574471	Disease_cat2.DNA_mod_cat2	-1.412882902	0.290992967	-4.855385051	8.28E-06	0.003383017	37	14	101007650	BEGAIN	NM_001159531;NM_020836	Body;Body	chr14:101004067-101005681	S_Shore			NA
13235	cg25500616	cg25500616	0.480912153	0.545356854	0.18786523	0.155347387	0.064444701	-0.032517843	Disease_cat2.DNA_mod_cat2	-0.675377742	0.139140336	-4.853932085	8.32E-06	0.003391239	37	2	131800227	ARHGEF4	NM_032995;NM_015320	Body;Body	chr2:131797362-131798088	S_Shelf			NA
2669	cg04014686	cg04014686	0.464414949	0.574097162	0.39900714	0.305864689	0.109682213	-0.093142452	Disease_cat2.DNA_mod_cat2	-1.677324067	0.345801358	-4.850542165	8.43E-06	0.003396886	37	3	116164943	LSAMP	NM_002338	TSS1500					NA
6009	cg09749225	cg09749225	0.366471255	0.460113622	0.294927141	0.248893044	0.093642366	-0.046034097	Disease_cat2.DNA_mod_cat2	-1.525533508	0.314560644	-4.849727824	8.45E-06	0.003396886	37	6	168106055				chr6:168106020-168106223	Island			NA	6:167848883-167849279
8119	cg14152854	cg14152854	0.266387566	0.346349038	0.181363742	0.145426503	0.079961472	-0.03593724	Disease_cat2.DNA_mod_cat2	1.709545888	0.352395978	4.851207157	8.41E-06	0.003396886	37	9	138983759	NACC2	NM_144653	5'UTR	chr9:138985837-138987846	N_Shelf			NA
11105	cg20525527	cg20525527	0.462166103	0.59519325	0.221885674	0.182751494	0.133027146	-0.039134181	Disease_cat2.DNA_mod_cat2	-0.778727446	0.160523371	-4.851178002	8.41E-06	0.003396886	37	17	17056629	MPRIP	NM_015134;NM_201274	Body;Body					TRUE
13110	cg25236791	cg25236791	0.631034823	0.688534562	0.172602039	0.138187137	0.05749974	-0.034414902	Disease_cat2.DNA_mod_cat2	-0.600541843	0.123854282	-4.848777412	8.48E-06	0.003396886	37	3	52302252	WDR82	NM_025222	Body					NA
13156	cg25343838	cg25343838	0.219418983	0.25344517	0.203043095	0.149605567	0.034026187	-0.053437528	Disease_cat2.DNA_mod_cat2	-1.356619797	0.279771867	-4.849021489	8.48E-06	0.003396886	37	7	6662685	ZNF853	NM_017560	3'UTR	chr7:6661875-6662695	Island			NA	7:6628401-6629542	7:6662138-6663134	Unclassified_Cell_type_specific
4530	cg07175197	cg07175197	0.545217157	0.619256144	0.33204924	0.268278638	0.074038987	-0.063770602	Disease_cat2.DNA_mod_cat2	-0.756692863	0.156161924	-4.845565703	8.58E-06	0.003417649	37	1	114688688	SYT6	NM_205848	5'UTR					TRUE
4874	cg07764932	cg07764932	0.767996255	0.732813806	0.132091845	0.16816379	-0.03518245	0.036071945	Disease_cat2.DNA_mod_cat2	-1.41169093	0.291302487	-4.846134151	8.57E-06	0.003417649	37	X	11278904	ARHGAP6	NM_013423;NM_013427;NM_006125	5'UTR;Body;Body					TRUE
2562	cg03855592	cg03855592	0.716115754	0.783208309	0.178427214	0.127399128	0.067092555	-0.051028085	Disease_cat2.DNA_mod_cat2	-1.743162153	0.35989158	-4.843575813	8.65E-06	0.003432944	37	7	113034122								TRUE
1916	cg02856481	cg02856481	0.178755775	0.257179747	0.417394457	0.344210327	0.078423972	-0.07318413	Disease_cat2.DNA_mod_cat2	-1.761187632	0.364113922	-4.836913733	8.86E-06	0.003507873	37	6	15512678	JARID2	NM_004973	Body					NA	6:15620594-15620664	6:15512127-15512776	Gene_Associated_Cell_type_specific
3667	cg05682970	cg05682970	0.715761495	0.812299902	0.224772053	0.128200246	0.096538407	-0.096571806	Disease_cat2.DNA_mod_cat2	-1.985194382	0.410615515	-4.834679424	8.93E-06	0.003516026	37	X	154839539	TMLHE	NM_018196	5'UTR	chrX:154842112-154842719	N_Shelf			NA
5776	cg09303778	cg09303778	0.584211049	0.632854783	0.217769637	0.152453339	0.048643734	-0.065316298	Disease_cat2.DNA_mod_cat2	-0.847799199	0.175347348	-4.834970197	8.92E-06	0.003516026	37	6	33269832	TAPBP	NM_172209;NM_003190	Body;Body	chr6:33266302-33267582	S_Shelf			NA
13114	cg25247177	cg25247177	0.294129418	0.340101641	0.3906396	0.338446281	0.045972224	-0.052193319	Disease_cat2.DNA_mod_cat2	-1.223409259	0.253085161	-4.833982585	8.96E-06	0.003516026	37	19	3698223	PIP5K1C	NM_012398	Body	chr19:3697837-3698378	Island			TRUE	19:3648852-3649378	19:3698061-3698822	Promoter_Associated_Cell_type_specific
9874	cg17805089	cg17805089	0.46034046	0.49461993	0.189189567	0.142741537	0.03427947	-0.04644803	Disease_cat2.DNA_mod_cat2	-1.070626437	0.221515634	-4.833186798	8.98E-06	0.003516466	37	7	158321707	PTPRN2	NM_002847;NM_130842;NM_130843	Body;Body;Body	chr7:158318970-158319172	S_Shelf			NA
3574	cg05506498	cg05506498	0.552365965	0.561038689	0.163428289	0.127642621	0.008672724	-0.035785668	Disease_cat2.DNA_mod_cat2	-1.850223242	0.382970437	-4.831242999	9.05E-06	0.003521136	37	16	22236981	EEF2K	NM_013302	5'UTR					TRUE	16:22144482-22144680
4465	cg07066190	cg07066190	0.435531294	0.427414802	0.16162798	0.238082235	-0.008116492	0.076454255	Disease_cat2.DNA_mod_cat2	-0.412305739	0.085330047	-4.831893938	9.03E-06	0.003521136	37	2	43174383								TRUE		2:43173743-43174730	Unclassified
7398	cg12783346	cg12783346	0.466942414	0.535191944	0.295028019	0.228906965	0.06824953	-0.066121054	Disease_cat2.DNA_mod_cat2	-1.543481213	0.31957467	-4.829798349	9.09E-06	0.003521136	37	2	48117099	FBXO11	NM_018693;NM_012167;NM_025133	5'UTR;5'UTR;5'UTR					NA
13135	cg25312054	cg25312054	0.581093034	0.548746267	0.247196875	0.265439974	-0.032346767	0.018243099	Disease_cat2.DNA_mod_cat2	-1.936342323	0.400887273	-4.830141667	9.08E-06	0.003521136	37	13	110434467	IRS2	NM_003749	1stExon	chr13:110434466-110440180	Island			NA	13:109231934-109238221
2999	cg04537900	cg04537900	0.735103192	0.689825694	0.128244514	0.150310572	-0.045277498	0.022066058	Disease_cat2.DNA_mod_cat2	-0.75987291	0.157409749	-4.827356098	9.18E-06	0.003543	37	22	43036334	CYB5R3	NM_007326;NM_000398;NM_001165877;NM_001165877;NM_001129819	5'UTR;Body;1stExon;5'UTR;5'UTR					NA
2786	cg04201285	cg04201285	0.243430415	0.324845156	0.300032925	0.222878387	0.081414742	-0.077154538	Disease_cat2.DNA_mod_cat2	-1.733160671	0.359229488	-4.824661478	9.27E-06	0.003565236	37	19	5687733	HSD11B1L	NM_198533;NM_198708;NM_198706;NM_198707;NM_198705;NM_198704	Body;Body;Body;Body;Body;Body	chr19:5686805-5687962	Island			NA	19:5637474-5638987	19:5686253-5687803	Promoter_Associated
7798	cg13594138	cg13594138	0.577846873	0.650628964	0.245401542	0.182940136	0.072782091	-0.062461406	Disease_cat2.DNA_mod_cat2	-1.481492466	0.307146665	-4.823404045	9.31E-06	0.003565236	37	15	90326828								TRUE
8224	cg14312114	cg14312114	0.697059634	0.787700673	0.212944463	0.136066179	0.090641038	-0.076878283	Disease_cat2.DNA_mod_cat2	-1.972076428	0.408835946	-4.823637567	9.30E-06	0.003565236	37	17	80571580				chr17:80571395-80571701	Island			NA	17:78164591-78164990
2205	cg03322484	cg03322484	0.457202743	0.581789399	0.270737297	0.180278882	0.124586656	-0.090458415	Disease_cat2.DNA_mod_cat2	-1.791549781	0.371658458	-4.820419782	9.41E-06	0.003576886	37	10	8963840								TRUE
3081	cg04678230	cg04678230	0.412214538	0.458973605	0.246039682	0.14071343	0.046759067	-0.105326252	Disease_cat2.DNA_mod_cat2	-1.798275693	0.373032182	-4.820698529	9.40E-06	0.003576886	37	6	33283189	ZBTB22	NM_005453;NM_003190;NM_172208;NM_172209;NM_001145338	Body;TSS1500;TSS1500;TSS1500;Body	chr6:33282855-33283196	Island			NA	6:33390834-33391265
3180	cg04847110	cg04847110	0.635767761	0.733705591	0.294263295	0.193571608	0.097937829	-0.100691688	Disease_cat2.DNA_mod_cat2	-0.981031717	0.203666353	-4.816857096	9.54E-06	0.003576886	37	15	40620444				chr15:40615099-40616913	S_Shelf			TRUE
3627	cg05596911	cg05596911	0.584614998	0.556009547	0.117254306	0.161039782	-0.02860545	0.043785476	Disease_cat2.DNA_mod_cat2	-1.650740005	0.342965076	-4.81314315	9.67E-06	0.003576886	37	5	118502651	DMXL1	NM_005509	Body					TRUE
5412	cg08616182	cg08616182	0.162611677	0.136435379	0.192240502	0.231866053	-0.026176298	0.03962555	Disease_cat2.DNA_mod_cat2	1.658311993	0.344407502	4.814970594	9.60E-06	0.003576886	37	16	89763967	SPATA2L	NM_152339	Body	chr16:89767253-89768882	N_Shelf			NA	16:88291310-88291581	16:89762431-89764167	Unclassified_Cell_type_specific
6464	cg10658779	cg10658779	0.676673993	0.730738579	0.152236037	0.108514487	0.054064586	-0.04372155	Disease_cat2.DNA_mod_cat2	1.765400551	0.366283951	4.819759502	9.44E-06	0.003576886	37	10	77871675	C10orf11	NM_032024	Body	chr10:77872083-77872305	N_Shore			TRUE	10:77541609-77541682
8634	cg15078061	cg15078061	0.658573292	0.72227214	0.222635404	0.148543471	0.063698848	-0.074091933	Disease_cat2.DNA_mod_cat2	-0.944860423	0.19619107	-4.816021553	9.57E-06	0.003576886	37	6	32117558	PRRT1	NM_030651	Body	chr6:32118101-32118544	N_Shore		RDMR	NA		6:32117451-32117667	Unclassified_Cell_type_specific
9260	cg16424439	cg16424439	0.457729516	0.500199162	0.160226061	0.117378049	0.042469646	-0.042848012	Disease_cat2.DNA_mod_cat2	-1.151156375	0.238875556	-4.819063085	9.46E-06	0.003576886	37	21	45623005				chr21:45622218-45622500	S_Shore			NA		21:45622974-45623228	Unclassified_Cell_type_specific
9854	cg17761410	cg17761410	0.189803961	0.216843582	0.142509752	0.101682519	0.027039621	-0.040827233	Disease_cat2.DNA_mod_cat2	-0.761427975	0.158102323	-4.816045449	9.56E-06	0.003576886	37	7	148429722	CUL1	NM_003592	Body					TRUE
11662	cg21829116	cg21829116	0.305873046	0.420532197	0.494630226	0.389643303	0.114659151	-0.104986923	Disease_cat2.DNA_mod_cat2	-1.243730725	0.258201719	-4.816895598	9.53E-06	0.003576886	37	7	105337724	ATXN7L1	NM_020725	Body					TRUE	7:105124932-105125034
12470	cg23671708	cg23671708	0.415437102	0.492274048	0.398794162	0.323121635	0.076836946	-0.075672527	Disease_cat2.DNA_mod_cat2	-1.830769447	0.380306375	-4.813933104	9.64E-06	0.003576886	37	17	7758291	TMEM88	NM_203411	TSS200	chr17:7758607-7758980	N_Shore			NA	17:7698879-7700277
13355	cg25851222	cg25851222	0.778513658	0.839691588	0.161085334	0.102992761	0.06117793	-0.058092572	Disease_cat2.DNA_mod_cat2	-1.64955535	0.342562922	-4.815335348	9.59E-06	0.003576886	37	15	35409475								TRUE
14047	cg27340480	cg27340480	0.775863778	0.822545889	0.147788351	0.105429447	0.046682111	-0.042358904	Disease_cat2.DNA_mod_cat2	-0.742125184	0.154191942	-4.812995909	9.67E-06	0.003576886	37	19	44170526	PLAUR	NM_002659;NM_001005376;NM_001005377	Body;Body;Body	chr19:44172916-44173252	N_Shelf			NA
9710	cg17414508	cg17414508	0.611154935	0.667211517	0.156287677	0.104570139	0.056056582	-0.051717538	Disease_cat2.DNA_mod_cat2	-0.427353752	0.088828717	-4.81098642	9.74E-06	0.003593804	37	1	44398516	ARTN	NM_057091;NM_001136215;NM_057090	TSS1500;TSS1500;TSS1500	chr1:44399068-44399535	N_Shore			NA
3047	cg04622454	cg04622454	0.577768245	0.606890615	0.145728693	0.128339761	0.02912237	-0.017388931	Disease_cat2.DNA_mod_cat2	-0.562788781	0.117071954	-4.807204133	9.88E-06	0.003596633	37	9	140349128	NELF	NM_001130969;NM_015537;NM_001130971;NM_001130970	Body;Body;Body;Body	chr9:140349704-140349970	N_Shore			NA		9:140348122-140349146	Unclassified
5306	cg08441530	cg08441530	0.411374473	0.529409556	0.296921499	0.232170087	0.118035083	-0.064751412	Disease_cat2.DNA_mod_cat2	-0.892893479	0.185651399	-4.809516562	9.80E-06	0.003596633	37	11	134025433	NCAPD3	NM_015261	Body					NA	11:133530643-133530943
6453	cg10639435	cg10639435	0.529227141	0.614227994	0.30844956	0.220242968	0.085000853	-0.088206592	Disease_cat2.DNA_mod_cat2	-0.64630743	0.134440012	-4.807403847	9.87E-06	0.003596633	37	8	146104221	ZNF250	NM_001109689;NM_021061	3'UTR;3'UTR					NA		8:146103445-146104770	Unclassified
7482	cg12977328	cg12977328	0.320281285	0.427152008	0.506269346	0.388703159	0.106870723	-0.117566187	Disease_cat2.DNA_mod_cat2	-1.511562123	0.314325703	-4.808903974	9.82E-06	0.003596633	37	11	45909813	MAPK8IP1	NM_005456	Body	chr11:45907006-45907809	S_Shelf			NA
10160	cg18361425	cg18361425	0.761311555	0.802518617	0.143152124	0.104040562	0.041207062	-0.039111562	Disease_cat2.DNA_mod_cat2	-1.609701818	0.334831863	-4.807492936	9.87E-06	0.003596633	37	2	238795355	RAMP1	NM_005855	Body					TRUE
11878	cg22321327	cg22321327	0.476952505	0.567690659	0.417935782	0.342434013	0.090738154	-0.075501769	Disease_cat2.DNA_mod_cat2	-0.742048266	0.154429715	-4.805087315	9.96E-06	0.003615196	37	11	47639458	MTCH2	NM_014342	3'UTR					TRUE
8236	cg14335435	cg14335435	0.388101287	0.396953878	0.179168898	0.253365243	0.008852591	0.074196346	Disease_cat2.DNA_mod_cat2	-1.614858683	0.336125236	-4.804336336	9.98E-06	0.003615787	37	15	98513151	ARRDC4	NM_183376	Body					TRUE
6538	cg10828316	cg10828316	0.708785651	0.769646214	0.159869799	0.104717167	0.060860563	-0.055152631	Disease_cat2.DNA_mod_cat2	-1.633672694	0.340097624	-4.803540446	1.00E-05	0.003616994	37	14	78869352	NRXN3	NM_004796	TSS1500					NA
10134	cg18313719	cg18313719	0.395663858	0.421715646	0.232100828	0.160404367	0.026051789	-0.07169646	Disease_cat2.DNA_mod_cat2	-1.243079655	0.258835892	-4.80257836	1.00E-05	0.003620423	37	11	71202112	NADSYN1	NM_018161	Body					NA	11:70879279-70879761
985	cg01393604	cg01393604	0.443288136	0.511652392	0.1435802	0.113786355	0.068364256	-0.029793846	Disease_cat2.DNA_mod_cat2	-0.81485732	0.169770018	-4.799771652	1.02E-05	0.00363907	37	6	29695590	LOC285830	NR_026972;NR_026973	Body;Body	chr6:29691106-29692093	S_Shelf			NA
13589	cg26332552	cg26332552	0.694834724	0.747641053	0.164348944	0.118012276	0.052806328	-0.046336668	Disease_cat2.DNA_mod_cat2	-1.178165167	0.24545754	-4.799873593	1.01E-05	0.00363907	37	3	197402549	MIR922	NR_030627;NM_014687;NM_001145642	TSS1500;Body;Body					NA
12626	cg24075326	cg24075326	0.733864338	0.789859291	0.160348702	0.10482509	0.055994953	-0.055523613	Disease_cat2.DNA_mod_cat2	-0.50858948	0.105991789	-4.798385646	1.02E-05	0.003648231	37	6	30613715	C6orf136	NM_001161376;NM_145029;NM_001109938	TSS1500;TSS1500;TSS1500	chr6:30614721-30615643	N_Shore			NA
3252	cg04954795	cg04954795	0.72532912	0.758546082	0.164242688	0.129855078	0.033216962	-0.03438761	Disease_cat2.DNA_mod_cat2	-1.88501652	0.392902969	-4.797664228	1.02E-05	0.003648571	37	21	42617159	BACE2	NM_012105;NM_138991;NM_138992	Body;Body;Body	chr21:42617817-42618020	N_Shore			NA
5346	cg08511485	cg08511485	0.635187087	0.57730128	0.126587158	0.184945415	-0.057885807	0.058358257	Disease_cat2.DNA_mod_cat2	1.649641523	0.343912074	4.79669557	1.03E-05	0.003652229	37	3	168945731	MECOM	NM_004991	Body					TRUE
5041	cg08028035	cg08028035	0.420674432	0.513158013	0.255240553	0.158547766	0.092483581	-0.096692787	Disease_cat2.DNA_mod_cat2	-0.692025301	0.144307648	-4.795485958	1.03E-05	0.003652499	37	3	42252958	TRAK1	NM_014965;NM_001042646	3'UTR;Body					NA
5725	cg09203199	cg09203199	0.705195887	0.772474731	0.180329399	0.127412402	0.067278844	-0.052916997	Disease_cat2.DNA_mod_cat2	-0.743143579	0.154973577	-4.795292153	1.03E-05	0.003652499	37	16	66970577	CES2	NM_003869;NM_198061	Body;Body	chr16:66968029-66968924	S_Shore			NA		16:66970550-66970610	Unclassified_Cell_type_specific
936	cg01319581	cg01319581	0.410325979	0.436811179	0.108432076	0.112454341	0.0264852	0.004022265	Disease_cat2.DNA_mod_cat2	-0.955042344	0.199204014	-4.794292671	1.04E-05	0.00365664	37	X	16732043	CTPS2	NM_019857;NM_175859	TSS1500;TSS1500	chrX:16729925-16730938	S_Shore			NA		X:16731856-16732379	Unclassified_Cell_type_specific
7638	cg13350775	cg13350775	0.613851781	0.671603945	0.237892691	0.173524506	0.057752164	-0.064368185	Disease_cat2.DNA_mod_cat2	-1.341759439	0.279913814	-4.793473465	1.04E-05	0.0036584	37	11	60043430								TRUE
1301	cg01910236	cg01910236	0.513489984	0.525313109	0.161562437	0.138470536	0.011823125	-0.023091902	Disease_cat2.DNA_mod_cat2	-1.796448335	0.374864758	-4.792257203	1.04E-05	0.003665492	37	5	1661865				chr5:1663730-1664340	N_Shore			NA
1392	cg02035603	cg02035603	0.636969455	0.731189637	0.270986534	0.182734947	0.094220182	-0.088251586	Disease_cat2.DNA_mod_cat2	-1.585378042	0.330938921	-4.790545746	1.05E-05	0.003679262	37	5	53242365	ARL15	NM_019087	Body					TRUE
286	cg00414041	cg00414041	0.642973176	0.71494879	0.25533237	0.193828156	0.071975614	-0.061504214	Disease_cat2.DNA_mod_cat2	-1.780040099	0.371679327	-4.789182423	1.06E-05	0.003688415	37	6	166944283	RPS6KA2	NM_021135;NM_001006932	Body;Body					TRUE	6:166864181-166864458
6979	cg11864583	cg11864583	0.640607292	0.75613302	0.272936334	0.178300011	0.115525728	-0.094636323	Disease_cat2.DNA_mod_cat2	-0.926644477	0.193544321	-4.787763722	1.06E-05	0.003698359	37	18	56702554	LOC390858	NR_024021	TSS1500					NA
6798	cg11485152	cg11485152	0.562832664	0.724997458	0.383212133	0.225084582	0.162164795	-0.158127551	Disease_cat2.DNA_mod_cat2	-0.688213726	0.143774944	-4.78674314	1.06E-05	0.003702968	37	3	3171664	TRNT1	NM_182916	Body	chr3:3168324-3169231	S_Shelf			NA
1551	cg02242004	cg02242004	0.328218515	0.45663274	0.167750667	0.106499718	0.128414225	-0.06125095	Disease_cat2.DNA_mod_cat2	-1.02707735	0.214629397	-4.785352641	1.07E-05	0.003703467	37	8	9754896				chr8:9756177-9756993	N_Shore			TRUE
6640	cg11076954	cg11076954	0.159271441	0.241803105	0.227728227	0.167129065	0.082531664	-0.060599161	Disease_cat2.DNA_mod_cat2	-1.818063974	0.379907645	-4.785541951	1.07E-05	0.003703467	37	17	1508444	SLC43A2	NM_152346	Body	chr17:1509882-1510101	N_Shore			TRUE	17:1454942-1455199
2688	cg04051697	cg04051697	0.391483168	0.445509005	0.258362446	0.187467134	0.054025837	-0.070895312	Disease_cat2.DNA_mod_cat2	-0.720761921	0.150723999	-4.781998404	1.08E-05	0.00371248	37	2	88470813	THNSL2	NM_018271	5'UTR	chr2:88469691-88470386	S_Shore			NA
6171	cg10041830	cg10041830	0.562254927	0.692154115	0.333913943	0.225501932	0.129899188	-0.108412011	Disease_cat2.DNA_mod_cat2	-0.814914381	0.170391578	-4.782597774	1.08E-05	0.00371248	37	16	31504009	C16orf58	NM_022744	Body	chr16:31498650-31500564	S_Shelf			NA
9895	cg17848546	cg17848546	0.521617283	0.523510509	0.137028225	0.116141498	0.001893225	-0.020886727	Disease_cat2.DNA_mod_cat2	-0.833723909	0.174319191	-4.782743097	1.08E-05	0.00371248	37	1	209605304	LOC642587	NM_001104548;NR_029622	Body;TSS200					NA
11986	cg22584207	cg22584207	0.626765222	0.679085605	0.199712261	0.145039489	0.052320383	-0.054672772	Disease_cat2.DNA_mod_cat2	-0.618278142	0.129281599	-4.782414114	1.08E-05	0.00371248	37	8	130720653								TRUE
3789	cg05899984	cg05899984	0.653261765	0.695522837	0.156211097	0.122595866	0.042261072	-0.033615231	Disease_cat2.DNA_mod_cat2	-0.762823573	0.159644357	-4.778268303	1.10E-05	0.003745178	37	12	125038763				chr12:125039119-125039344	N_Shore			NA		12:125038634-125038859	Unclassified_Cell_type_specific
9607	cg17184479	cg17184479	0.514512197	0.547360688	0.188001763	0.138306525	0.032848491	-0.049695239	Disease_cat2.DNA_mod_cat2	-1.537792455	0.321875909	-4.777594142	1.10E-05	0.003745178	37	10	94790819	EXOC6	NM_001013848;NM_019053	Body;Body					TRUE
13273	cg25600410	cg25600410	0.503831855	0.393865064	0.274609076	0.335168089	-0.109966791	0.060559013	Disease_cat2.DNA_mod_cat2	-0.490289215	0.102608354	-4.778258258	1.10E-05	0.003745178	37	1	205550669	MFSD4	NM_181644	Body					NA
9508	cg16988166	cg16988166	0.393767621	0.408243711	0.147052996	0.126991572	0.01447609	-0.020061424	Disease_cat2.DNA_mod_cat2	-1.490036717	0.311988236	-4.77593878	1.11E-05	0.003758746	37	10	35503900				chr10:35503808-35504021	Island			NA	10:35543839-35544014
1233	cg01802294	cg01802294	0.737903271	0.802806343	0.199636618	0.135999613	0.064903072	-0.063637004	Disease_cat2.DNA_mod_cat2	-0.856561333	0.179416999	-4.774136998	1.11E-05	0.003759079	37	4	17516550	CLRN2	NM_001079827	TSS1500	chr4:17513309-17513981	S_Shelf			NA
4258	cg06774595	cg06774595	0.392792472	0.432878323	0.157358633	0.116867661	0.040085851	-0.040490972	Disease_cat2.DNA_mod_cat2	-1.53281292	0.321033215	-4.774624086	1.11E-05	0.003759079	37	17	78081580	GAA	NM_001079804;NM_000152;NM_001079803	Body;Body;Body	chr17:78081350-78081738	Island			NA	17:75695959-75696321
4481	cg07099609	cg07099609	0.575570368	0.635366294	0.160878132	0.108003953	0.059795925	-0.05287418	Disease_cat2.DNA_mod_cat2	-1.998319334	0.418695393	-4.772728255	1.12E-05	0.003759079	37	7	4761835	FOXK1	NM_001037165	Body	chr7:4764684-4765252	N_Shelf			NA	7:4728319-4728432
5113	cg08138817	cg08138817	0.597760352	0.699537366	0.230667425	0.14216331	0.101777014	-0.088504115	Disease_cat2.DNA_mod_cat2	-1.921386345	0.40258518	-4.772620654	1.12E-05	0.003759079	37	16	49902342								TRUE	16:48459780-48459953
12585	cg23968383	cg23968383	0.646443183	0.62629922	0.142949181	0.193831419	-0.020143962	0.050882237	Disease_cat2.DNA_mod_cat2	-0.664551063	0.139225597	-4.773195986	1.12E-05	0.003759079	37	8	125984927	ZNF572	NM_152412	TSS1500					NA
3750	cg05848389	cg05848389	0.706783335	0.768108043	0.147290774	0.102261091	0.061324708	-0.045029683	Disease_cat2.DNA_mod_cat2	-2.019228327	0.423233691	-4.770953663	1.13E-05	0.003772978	37	14	102508999	DYNC1H1	NM_001376	Body			low-CpG:101578478-101578763		NA
1835	cg02735919	cg02735919	0.594522884	0.642213109	0.201881251	0.14469763	0.047690225	-0.057183621	Disease_cat2.DNA_mod_cat2	-0.658535704	0.138177233	-4.765877059	1.15E-05	0.003782712	37	1	150265649	MRPS21	NM_018997;NM_031901	TSS1500;TSS1500	chr1:150266476-150266689	N_Shore			NA
4757	cg07539443	cg07539443	0.660112735	0.718267596	0.23045123	0.182245085	0.058154861	-0.048206146	Disease_cat2.DNA_mod_cat2	-1.705545166	0.357926825	-4.765066624	1.15E-05	0.003782712	37	12	114937328								TRUE
7153	cg12218771	cg12218771	0.436490069	0.556422752	0.226898018	0.142128133	0.119932683	-0.084769885	Disease_cat2.DNA_mod_cat2	-1.911852591	0.401045371	-4.767172818	1.14E-05	0.003782712	37	1	6696166	DNAJC11	NM_018198	Body					NA		1:6695906-6696208	Gene_Associated
7168	cg12261786	cg12261786	0.591997387	0.655400249	0.216543085	0.156237673	0.063402862	-0.060305412	Disease_cat2.DNA_mod_cat2	-1.759961926	0.369228298	-4.766595453	1.15E-05	0.003782712	37	10	88727830	C10orf116	NM_006829	TSS1500	chr10:88728039-88728720	N_Shore			TRUE
7604	cg13281248	cg13281248	0.350645131	0.38795627	0.147223099	0.110112215	0.03731114	-0.037110883	Disease_cat2.DNA_mod_cat2	-0.427830443	0.089776114	-4.765526419	1.15E-05	0.003782712	37	4	1244360	C4orf42	NM_052861;NM_001328;NM_001012614;NM_052861	5'UTR;TSS1500;TSS1500;1stExon	chr4:1241412-1244111	S_Shore			NA
8809	cg15470736	cg15470736	0.80286723	0.854861454	0.152030578	0.100837191	0.051994224	-0.051193387	Disease_cat2.DNA_mod_cat2	-1.098227836	0.230297109	-4.768743468	1.14E-05	0.003782712	37	7	157056012	UBE3C	NM_014671	Body					NA	7:156748659-156748811
9381	cg16655424	cg16655424	0.489441681	0.538212982	0.223208705	0.135481818	0.048771301	-0.087726887	Disease_cat2.DNA_mod_cat2	-1.08028646	0.226559709	-4.768219675	1.14E-05	0.003782712	37	1	35442963				chr1:35442237-35442936	S_Shore			NA
14176	cg27658314	cg27658314	0.743296173	0.692324279	0.138913776	0.182589209	-0.050971894	0.043675433	Disease_cat2.DNA_mod_cat2	-0.778470981	0.163355945	-4.765489145	1.15E-05	0.003782712	37	7	157968629	PTPRN2	NM_002847;NM_130842;NM_130843	Body;Body;Body					NA	7:157661339-157661487
6644	cg11085564	cg11085564	0.349747495	0.417594375	0.246551249	0.196360821	0.06784688	-0.050190428	Disease_cat2.DNA_mod_cat2	-0.789717806	0.165791218	-4.763327116	1.16E-05	0.003789045	37	X	69479839	P2RY4	NM_002565	TSS200					NA
9147	cg16195245	cg16195245	0.606196189	0.656581604	0.166443847	0.136038443	0.050385414	-0.030405405	Disease_cat2.DNA_mod_cat2	-1.731619942	0.363513867	-4.763559524	1.16E-05	0.003789045	37	22	41637354	CHADL	NM_138481	TSS1500	chr22:41633520-41634842	S_Shelf			NA
7013	cg11950360	cg11950360	0.462845409	0.518692872	0.205092167	0.136066801	0.055847463	-0.069025366	Disease_cat2.DNA_mod_cat2	-0.990792114	0.208127257	-4.760511094	1.17E-05	0.003810371	37	18	34834690	BRUNOL4	NM_001025088;NM_020180;NM_001025089;NM_001025087	Body;Body;Body;Body	chr18:34833554-34834606	S_Shore			NA	18:33087572-33088745
9951	cg17933936	cg17933936	0.256093462	0.359960725	0.441390919	0.349265777	0.103867263	-0.092125142	Disease_cat2.DNA_mod_cat2	-0.681293253	0.143105345	-4.760781328	1.17E-05	0.003810371	37	1	226885709	ITPKB	NM_002221	Body					NA		1:226885623-226885905	Promoter_Associated_Cell_type_specific
7672	cg13410614	cg13410614	0.403435468	0.375693952	0.150224246	0.177150883	-0.027741516	0.026926637	Disease_cat2.DNA_mod_cat2	-0.890936636	0.187230018	-4.758513873	1.18E-05	0.003820259	37	9	136341915	SLC2A6	NM_001145099;NM_017585	Body;Body	chr9:136340048-136340263	S_Shore			NA
10553	cg19248256	cg19248256	0.351160614	0.468274593	0.145329559	0.119918496	0.117113979	-0.025411063	Disease_cat2.DNA_mod_cat2	-1.790464572	0.376302648	-4.75804404	1.18E-05	0.003820259	37	11	76901188	MYO7A	NM_000260;NM_001127180	Body;Body					NA	11:76578719-76578877
11624	cg21738963	cg21738963	0.41365935	0.479705609	0.364493228	0.295062289	0.066046258	-0.069430939	Disease_cat2.DNA_mod_cat2	-1.496818347	0.314596565	-4.757897927	1.18E-05	0.003820259	37	6	88879398				chr6:88875397-88877449	S_Shore		RDMR	NA
4080	cg06473675	cg06473675	0.557595484	0.611616314	0.209169039	0.119745052	0.054020831	-0.089423987	Disease_cat2.DNA_mod_cat2	-1.790170077	0.376426202	-4.755699975	1.19E-05	0.003828805	37	2	237174072	ASB18	NM_212556	TSS1500					NA
7815	cg13610659	cg13610659	0.344624821	0.431977479	0.275661137	0.227677557	0.087352658	-0.04798358	Disease_cat2.DNA_mod_cat2	-0.600527063	0.126283308	-4.755395411	1.19E-05	0.003828805	37	12	56622608	OBFC2B	NM_024068;NM_173596	Body;TSS1500					NA
7979	cg13907319	cg13907319	0.646930258	0.672697023	0.220991768	0.186216143	0.025766764	-0.034775625	Disease_cat2.DNA_mod_cat2	-0.689135543	0.144888944	-4.756301774	1.19E-05	0.003828805	37	6	84558851				chr6:84562820-84563758	N_Shelf			NA
1569	cg02259914	cg02259914	0.635018723	0.612051483	0.111553326	0.138345203	-0.02296724	0.026791877	Disease_cat2.DNA_mod_cat2	-0.61872581	0.130183696	-4.752713502	1.20E-05	0.003834344	37	20	3693221						low-CpG:3641013-3641286		NA
9000	cg15896579	cg15896579	0.10881928	0.119406161	0.117712753	0.103456229	0.010586881	-0.014256524	Disease_cat2.DNA_mod_cat2	-1.209416452	0.254480074	-4.75249961	1.21E-05	0.003834344	37	11	47439533								NA
12542	cg23879496	cg23879496	0.185147228	0.230263883	0.201099876	0.153182585	0.045116655	-0.047917291	Disease_cat2.DNA_mod_cat2	-1.080073788	0.227232492	-4.753166144	1.20E-05	0.003834344	37	6	43749477	VEGFA	NM_001171622;NM_003376;NM_001025366;NM_001171627;NM_001025368;NM_001171629;NM_001025369;NM_001033756;NM_001171630;NM_001171626;NM_001171628;NM_001025370;NM_001171625;NM_001025367;NM_001171623;NM_001171624	Body;Body;Body;Body;Body;Body;Body;Body;Body;Body;Body;Body;Body;Body;Body;Body					TRUE		6:43749476-43749508	Gene_Associated_Cell_type_specific
12900	cg24733440	cg24733440	0.667072914	0.729983745	0.184227088	0.130376538	0.062910831	-0.05385055	Disease_cat2.DNA_mod_cat2	-1.768286238	0.372001169	-4.753442691	1.20E-05	0.003834344	37	8	79575287				chr8:79578112-79578667	N_Shelf			NA
4862	cg07739398	cg07739398	0.362776012	0.433611707	0.248767431	0.20865767	0.070835695	-0.040109761	Disease_cat2.DNA_mod_cat2	-1.763736971	0.371226326	-4.751109627	1.21E-05	0.003837763	37	12	24365132	SOX5	NM_152989;NR_030625	5'UTR;TSS1500					NA
6303	cg10319331	cg10319331	0.529589903	0.627245571	0.129255675	0.100332445	0.097655667	-0.028923229	Disease_cat2.DNA_mod_cat2	-1.598784068	0.336554413	-4.75044749	1.21E-05	0.003837763	37	12	126105704	TMEM132B	NM_052907	Body					NA
13378	cg25922279	cg25922279	0.497713556	0.524358594	0.16686449	0.131342537	0.026645038	-0.035521953	Disease_cat2.DNA_mod_cat2	-1.241288074	0.261302072	-4.750395073	1.22E-05	0.003837763	37	8	141577061	EIF2C2	NM_012154;NM_001164623	Body;Body					NA	8:141646220-141646379
7072	cg12076543	cg12076543	0.618662873	0.681646141	0.204171532	0.147433584	0.062983268	-0.056737948	Disease_cat2.DNA_mod_cat2	-1.466452589	0.308820465	-4.74856027	1.22E-05	0.003854797	37	11	35039392								TRUE
1378	cg02014334	cg02014334	0.705000778	0.805839506	0.230110322	0.121237455	0.100838729	-0.108872867	Disease_cat2.DNA_mod_cat2	-1.386388408	0.292092512	-4.746401739	1.23E-05	0.003859216	37	11	366307								NA	11:356307-356433
5685	cg09118420	cg09118420	0.507301294	0.527519477	0.185274974	0.137423146	0.020218183	-0.047851828	Disease_cat2.DNA_mod_cat2	-0.7912415	0.166698987	-4.746528549	1.23E-05	0.003859216	37	22	30477270	HORMAD2	NM_152510	5'UTR	chr22:30476012-30476530	S_Shore			NA		22:30477166-30477300	Unclassified_Cell_type_specific
12590	cg23978062	cg23978062	0.607562521	0.641465255	0.258194124	0.216372319	0.033902734	-0.041821805	Disease_cat2.DNA_mod_cat2	-0.639350501	0.134698138	-4.746542966	1.23E-05	0.003859216	37	1	26357956	EXTL1	NM_004455	Body	chr1:26361593-26362708	N_Shelf			NA
5324	cg08475996	cg08475996	0.728385128	0.728481541	0.13975181	0.109512467	9.6413E-05	-0.030239343	Disease_cat2.DNA_mod_cat2	-1.646615846	0.347114933	-4.743719411	1.25E-05	0.003871171	37	15	25513277	HBII-52-46	NR_003499	TSS1500					NA
5678	cg09095232	cg09095232	0.750673725	0.810326438	0.154627827	0.102316158	0.059652714	-0.052311669	Disease_cat2.DNA_mod_cat2	-0.871617547	0.183700406	-4.74477746	1.24E-05	0.003871171	37	17	80205392	CSNK1D	NM_001893;NM_139062	Body;Body	chr17:80206689-80206927	N_Shore			NA		17:80204999-80205471	Gene_Associated
12254	cg23187255	cg23187255	0.447596536	0.473024012	0.166178186	0.145433108	0.025427476	-0.020745078	Disease_cat2.DNA_mod_cat2	-1.554486709	0.327682344	-4.743883027	1.24E-05	0.003871171	37	7	4803019	FOXK1	NM_001037165	3'UTR	chr7:4802762-4803020	Island			NA	7:4769300-4769546
11106	cg20528813	cg20528813	0.3556903	0.444862498	0.407439592	0.34109833	0.089172198	-0.066341262	Disease_cat2.DNA_mod_cat2	-0.827667804	0.174638011	-4.739333649	1.27E-05	0.003924692	37	6	33228355	VPS52	NM_022553	Body					NA
3425	cg05252626	cg05252626	0.531173243	0.559307056	0.206198798	0.161238867	0.028133813	-0.044959931	Disease_cat2.DNA_mod_cat2	-0.955104752	0.201673369	-4.735899219	1.28E-05	0.003932821	37	11	130271817								TRUE	11:129776904-129777151
5234	cg08292290	cg08292290	0.650871198	0.71653711	0.201474701	0.130365374	0.065665912	-0.071109327	Disease_cat2.DNA_mod_cat2	-1.804571806	0.380948212	-4.737052825	1.28E-05	0.003932821	37	14	96010497	GLRX5	NM_016417	3'UTR					NA
6606	cg11000521	cg11000521	0.578564274	0.559137271	0.179857766	0.193902216	-0.019427004	0.014044451	Disease_cat2.DNA_mod_cat2	-1.628759813	0.343838424	-4.736991851	1.28E-05	0.003932821	37	4	142652413	IL15	NM_000585;NM_172174	Body;Body					TRUE
8532	cg14894367	cg14894367	0.252607982	0.297830284	0.238703647	0.188388264	0.045222301	-0.050315383	Disease_cat2.DNA_mod_cat2	-1.132724328	0.239186184	-4.735743121	1.28E-05	0.003932821	37	11	1002008	AP2A2	NM_012305	Body					NA	11:991748-992592	11:1001849-1002150	Unclassified_Cell_type_specific
12199	cg23054840	cg23054840	0.446382793	0.532749652	0.225862749	0.166055284	0.086366859	-0.059807465	Disease_cat2.DNA_mod_cat2	-0.876284524	0.184997077	-4.736747936	1.28E-05	0.003932821	37	10	45920485	ALOX5	NM_000698	Body	chr10:45922831-45923375	N_Shelf			NA
1491	cg02162745	cg02162745	0.176686051	0.208988921	0.245793498	0.204460797	0.032302871	-0.041332701	Disease_cat2.DNA_mod_cat2	-1.353808616	0.285953149	-4.734372114	1.29E-05	0.003943846	37	6	7427274								NA	6:7372273-7372352
2907	cg04383979	cg04383979	0.649913028	0.68761159	0.162939663	0.105434383	0.037698562	-0.057505279	Disease_cat2.DNA_mod_cat2	-1.121673252	0.236955594	-4.73368547	1.29E-05	0.0039451	37	16	6692245	A2BP1	NM_001142333;NM_018723	5'UTR;5'UTR					TRUE
121	cg00167076	cg00167076	0.168782171	0.195028577	0.221476721	0.167099791	0.026246406	-0.054376929	Disease_cat2.DNA_mod_cat2	1.643222655	0.347185606	4.732980361	1.29E-05	0.003946637	37	3	12938944	IQSEC1	NM_014869;NM_001134382	3'UTR;3'UTR	chr3:12940753-12941134	N_Shore			NA
12469	cg23670630	cg23670630	0.776045864	0.797660193	0.142396585	0.113668095	0.021614329	-0.02872849	Disease_cat2.DNA_mod_cat2	1.529122071	0.32316308	4.731735046	1.30E-05	0.003955946	37	11	118842650	FOXR1	NM_181721	1stExon	chr11:118842379-118842933	Island			NA	11:118347497-118348218
569	cg00827895	cg00827895	0.533662301	0.56142665	0.207615398	0.149423388	0.027764349	-0.05819201	Disease_cat2.DNA_mod_cat2	-0.710415136	0.150223406	-4.729057585	1.31E-05	0.003977377	37	6	36805384	CPNE5	NM_020939	Body	chr6:36806881-36807217	N_Shore			NA
10026	cg18104242	cg18104242	0.551724317	0.519439672	0.134169119	0.120440678	-0.032284646	-0.013728441	Disease_cat2.DNA_mod_cat2	-1.553987794	0.32858494	-4.729333589	1.31E-05	0.003977377	37	11	2020118	H19	NR_002196	TSS1500	chr11:2017459-2018253	S_Shore		RDMR	TRUE	11:1976142-1977246
3842	cg05992628	cg05992628	0.624481637	0.665766531	0.103836335	0.101208023	0.041284895	-0.002628313	Disease_cat2.DNA_mod_cat2	-1.521768865	0.321892242	-4.727572362	1.32E-05	0.003990282	37	17	4487117	SMTNL2	NM_198501;NM_001114974	TSS200;TSS1500	chr17:4487398-4488482	N_Shore			NA		17:4486521-4488344	Unclassified
1829	cg02726729	cg02726729	0.411092968	0.509004547	0.435935646	0.352574336	0.097911579	-0.08336131	Disease_cat2.DNA_mod_cat2	-1.306262888	0.2763459	-4.72691249	1.32E-05	0.003991269	37	7	116354798	MET	NM_001127500;NM_000245	Body;Body					TRUE
1663	cg02428072	cg02428072	0.764036642	0.827755404	0.191310965	0.125290126	0.063718761	-0.066020839	Disease_cat2.DNA_mod_cat2	-0.705111937	0.149331017	-4.721804962	1.35E-05	0.003993505	37	3	169900473	PHC3	NM_024947	TSS1500	chr3:169898946-169899626	S_Shore			NA
5576	cg08901151	cg08901151	0.669296868	0.71289756	0.1876125	0.114084907	0.043600691	-0.073527593	Disease_cat2.DNA_mod_cat2	-1.337314341	0.283086866	-4.724042346	1.34E-05	0.003993505	37	7	2172260	MAD1L1	NM_003550;NM_001013837;NM_001013836	Body;Body;Body					NA	7:2138502-2138787
6984	cg11874331	cg11874331	0.61576421	0.667737812	0.209769768	0.138240556	0.051973602	-0.071529213	Disease_cat2.DNA_mod_cat2	-1.79709659	0.380327145	-4.725133644	1.33E-05	0.003993505	37	17	7486562	MPDU1	NM_004870;NR_024603	TSS1500;TSS1500	chr17:7486285-7487431	Island			TRUE	17:7427022-7428155
7605	cg13281868	cg13281868	0.700363575	0.729726711	0.154599157	0.126219935	0.029363136	-0.028379222	Disease_cat2.DNA_mod_cat2	-0.748745278	0.158445114	-4.725581373	1.33E-05	0.003993505	37	6	53883888	C6orf142	NM_138569	1stExon					NA
7664	cg13392793	cg13392793	0.331445967	0.454781528	0.201170712	0.111777016	0.123335561	-0.089393695	Disease_cat2.DNA_mod_cat2	-1.545979597	0.327332743	-4.722960449	1.34E-05	0.003993505	37	11	69533448								TRUE
11810	cg22153994	cg22153994	0.491364831	0.566979956	0.270217096	0.202613181	0.075615125	-0.067603915	Disease_cat2.DNA_mod_cat2	-0.698155213	0.147758234	-4.724983468	1.33E-05	0.003993505	37	17	43484399	ARHGAP27	NM_001159330;NM_199282	TSS1500;5'UTR	chr17:43483097-43483454	S_Shore			NA		17:43484355-43484615	Unclassified_Cell_type_specific
12237	cg23148546	cg23148546	0.540405805	0.581140455	0.164875068	0.127200927	0.04073465	-0.037674141	Disease_cat2.DNA_mod_cat2	-0.857192966	0.181551465	-4.721487454	1.35E-05	0.003993505	37	8	56200174	XKR4	NM_052898	Body					TRUE
13691	cg26571002	cg26571002	0.122895905	0.169112589	0.317104614	0.289217534	0.046216684	-0.02788708	Disease_cat2.DNA_mod_cat2	-0.730931987	0.154806328	-4.721589841	1.35E-05	0.003993505	37	18	43416018	SIGLEC15	NM_213602	Body	chr18:43417388-43419103	N_Shore			TRUE
14167	cg27630690	cg27630690	0.304034325	0.374293627	0.183929345	0.114995082	0.070259302	-0.068934264	Disease_cat2.DNA_mod_cat2	-1.443204279	0.305591926	-4.72265186	1.34E-05	0.003993505	37	11	69530495								NA	11:69239586-69239809
355	cg00506935	cg00506935	0.448064067	0.486472755	0.328336477	0.263591874	0.038408688	-0.064744604	Disease_cat2.DNA_mod_cat2	-0.881112485	0.186688642	-4.719689822	1.36E-05	0.003993633	37	15	89169262	AEN	NM_022767	5'UTR					NA
1404	cg02053114	cg02053114	0.362980966	0.425994122	0.305689609	0.23358273	0.063013156	-0.072106879	Disease_cat2.DNA_mod_cat2	-1.772662071	0.375580472	-4.719792971	1.36E-05	0.003993633	37	17	6621210				chr17:6616422-6617471	S_Shelf			NA
2715	cg04090412	cg04090412	0.544114336	0.635624825	0.28324675	0.160808977	0.091510489	-0.122437773	Disease_cat2.DNA_mod_cat2	-1.787743553	0.378826058	-4.719167321	1.36E-05	0.003993633	37	4	183721565	ODZ3	NM_001080477	3'UTR	chr4:183720658-183721739	Island			NA	4:183957556-183958659
2835	cg04277993	cg04277993	0.705496183	0.775500779	0.173734733	0.112464677	0.070004596	-0.061270056	Disease_cat2.DNA_mod_cat2	-0.491945408	0.104226999	-4.719942168	1.36E-05	0.003993633	37	4	1331546	MAEA	NM_005882;NM_001017405	Body;Body	chr4:1333378-1333676	N_Shore			NA
6906	cg11734289	cg11734289	0.500162685	0.564815896	0.137939328	0.107558943	0.064653211	-0.030380385	Disease_cat2.DNA_mod_cat2	-1.548510915	0.328380007	-4.715606554	1.38E-05	0.004020368	37	1	115314981	SIKE1	NM_025073;NM_001102396	3'UTR;3'UTR					NA
7998	cg13938785	cg13938785	0.442912614	0.548029618	0.371323225	0.256382031	0.105117003	-0.114941193	Disease_cat2.DNA_mod_cat2	-0.881522073	0.186907401	-4.716357232	1.38E-05	0.004020368	37	9	140471399	WDR85	NM_138778	Body	chr9:140473002-140473681	N_Shore			NA
10628	cg19416590	cg19416590	0.677844701	0.73196014	0.218434746	0.162154638	0.054115439	-0.056280108	Disease_cat2.DNA_mod_cat2	-1.477345597	0.313278306	-4.715760937	1.38E-05	0.004020368	37	10	1592894	ADARB2	NM_018702	Body	chr10:1595542-1595792	N_Shelf			NA
5232	cg08289525	cg08289525	0.686377025	0.77507451	0.265304476	0.178141633	0.088697485	-0.087162843	Disease_cat2.DNA_mod_cat2	-1.89412202	0.401720391	-4.715025831	1.38E-05	0.004020502	37	15	92939006	ST8SIA2	NM_006011	Body	chr15:92936677-92938521	S_Shore		CDMR	NA
3894	cg06102242	cg06102242	0.506617318	0.578960778	0.241211732	0.172296586	0.072343461	-0.068915146	Disease_cat2.DNA_mod_cat2	-1.909356539	0.405286591	-4.711126842	1.40E-05	0.00406932	37	16	84336383	WFDC1	NM_021197	Body					TRUE	16:82893884-82893947
3709	cg05770446	cg05770446	0.753207087	0.819851202	0.197574847	0.130342159	0.066644115	-0.067232688	Disease_cat2.DNA_mod_cat2	-1.752174196	0.372128323	-4.708521459	1.41E-05	0.004083302	37	12	18835631								TRUE
6401	cg10516359	cg10516359	0.537679649	0.56024638	0.199890766	0.182829577	0.022566731	-0.017061189	Disease_cat2.DNA_mod_cat2	1.623002221	0.344697999	4.708475897	1.41E-05	0.004083302	37	11	45827763	SLC35C1	NM_001145265;NM_001145266;NM_018389	Body;Body;1stExon	chr11:45825615-45826872	S_Shore			NA
10191	cg18432572	cg18432572	0.676502759	0.791723517	0.177670334	0.108990392	0.115220758	-0.068679942	Disease_cat2.DNA_mod_cat2	-1.622355224	0.344526299	-4.708944516	1.41E-05	0.004083302	37	5	156737087	CYFIP2	NM_001037333;NM_014376;NM_001037332	Body;Body;Body					NA	5:156669552-156669849
9704	cg17407629	cg17407629	0.715449734	0.765940907	0.217177764	0.158011183	0.050491173	-0.059166581	Disease_cat2.DNA_mod_cat2	-0.584903366	0.124255278	-4.707271804	1.42E-05	0.004092756	37	5	102200701	PAM	NM_138821;NM_000919;NM_138766;NM_138822	TSS1500;TSS1500;TSS1500;TSS1500	chr5:102201583-102201912	N_Shore			TRUE
483	cg00688803	cg00688803	0.601789068	0.641193756	0.233547879	0.188842907	0.039404688	-0.044704972	Disease_cat2.DNA_mod_cat2	-1.639236532	0.348285494	-4.706588582	1.42E-05	0.004094511	37	17	29902829								NA
9467	cg16878595	cg16878595	0.456633665	0.560263855	0.251224479	0.169349524	0.10363019	-0.081874955	Disease_cat2.DNA_mod_cat2	-0.860654673	0.183114338	-4.700094399	1.46E-05	0.004183431	37	12	124930160	NCOR2	NM_006312;NM_001077261	Body;Body	chr12:124929872-124930161	Island			NA
9265	cg16432125	cg16432125	0.543710471	0.49717955	0.228013105	0.292509789	-0.046530921	0.064496684	Disease_cat2.DNA_mod_cat2	-0.892525509	0.189928886	-4.699261541	1.46E-05	0.004187523	37	14	87542031								TRUE
4523	cg07158816	cg07158816	0.195398531	0.262151225	0.217925478	0.164955984	0.066752694	-0.052969494	Disease_cat2.DNA_mod_cat2	-1.648343047	0.35096125	-4.696652541	1.48E-05	0.004215544	37	10	24564294	MIR603	NR_030334;NM_019590;NM_001098500;NM_001098501	TSS1500;Body;Body;Body					NA
11320	cg21002542	cg21002542	0.663189179	0.73397759	0.216525536	0.147317405	0.070788412	-0.069208131	Disease_cat2.DNA_mod_cat2	-1.576907419	0.335776755	-4.696297158	1.48E-05	0.004215544	37	6	168785632								NA	6:168528353-168528545	6:168785511-168785642	Unclassified_Cell_type_specific
6284	cg10269572	cg10269572	0.638531808	0.701249363	0.290686326	0.228275577	0.062717555	-0.06241075	Disease_cat2.DNA_mod_cat2	-0.669206566	0.142535378	-4.6950208	1.49E-05	0.004217957	37	6	42796908	KIAA0240	NM_015349	Body			low-CpG:42904627-42904951		NA
6763	cg11376341	cg11376341	0.258933097	0.244343131	0.125225958	0.167788095	-0.014589966	0.042562137	Disease_cat2.DNA_mod_cat2	-1.303048709	0.277533804	-4.695099086	1.49E-05	0.004217957	37	10	21796152				chr10:21797632-21799341	N_Shore		RDMR	NA	10:21836158-21836569
1191	cg01729262	cg01729262	0.670192583	0.765161924	0.190941215	0.117555463	0.094969341	-0.073385752	Disease_cat2.DNA_mod_cat2	-0.553370083	0.11791228	-4.69306577	1.50E-05	0.004239349	37	1	933306				chr1:933387-937410	N_Shore			NA
3636	cg05620261	cg05620261	0.611847359	0.668413967	0.197961068	0.14460712	0.056566608	-0.053353947	Disease_cat2.DNA_mod_cat2	-0.988794541	0.210822306	-4.690179897	1.51E-05	0.004241105	37	19	34991070	WTIP	NM_001080436	Body	chr19:34988748-34988951	S_Shelf			TRUE	19:39682829-39683178	19:34991021-34991183	Unclassified
4312	cg06844661	cg06844661	0.422849289	0.399536743	0.152246586	0.174831042	-0.023312547	0.022584456	Disease_cat2.DNA_mod_cat2	-1.481288658	0.315748124	-4.691361704	1.51E-05	0.004241105	37	5	129083763								NA
8977	cg15825104	cg15825104	0.301725003	0.349355716	0.223931882	0.173343859	0.047630713	-0.050588023	Disease_cat2.DNA_mod_cat2	-0.659279785	0.140556806	-4.690486379	1.51E-05	0.004241105	37	1	21062090				chr1:21058006-21059366	S_Shelf			NA
9257	cg16406385	cg16406385	0.533180126	0.61625252	0.195684221	0.114888415	0.083072394	-0.080795806	Disease_cat2.DNA_mod_cat2	-0.639169076	0.136269482	-4.690478498	1.51E-05	0.004241105	37	4	62694514	LPHN3	NM_015236	Body					TRUE
11720	cg21962204	cg21962204	0.482304045	0.513143612	0.149836319	0.117433084	0.030839567	-0.032403235	Disease_cat2.DNA_mod_cat2	-1.4912424	0.317837032	-4.691845978	1.50E-05	0.004241105	37	1	217604232	GPATCH2	NM_018040	3'UTR					NA
14029	cg27303735	cg27303735	0.779896304	0.800982338	0.137936741	0.108352895	0.021086034	-0.029583846	Disease_cat2.DNA_mod_cat2	-0.423131586	0.090261688	-4.687831498	1.52E-05	0.004268776	37	6	30709605	FLOT1	NM_005803	Body	chr6:30710307-30712440	N_Shore			NA		6:30708862-30709911	Promoter_Associated
4707	cg07469926	cg07469926	0.494547335	0.519692759	0.169828609	0.112824283	0.025145424	-0.057004327	Disease_cat2.DNA_mod_cat2	-1.770119293	0.377655111	-4.687131833	1.53E-05	0.004271087	37	5	114514717	TRIM36	NM_018700;NM_001017397;NM_001017398	Body;Body;Body	chr5:114514716-114516220	Island			NA
4177	cg06644515	cg06644515	0.699848282	0.768390476	0.218607411	0.136520493	0.068542194	-0.082086918	Disease_cat2.DNA_mod_cat2	-0.66215235	0.141369425	-4.683844129	1.55E-05	0.004288083	37	1	173834831	SNORD47	NR_002746;NR_002578;NR_003938;NR_003940;NR_003944;NR_003939	TSS1500;Body;TSS1500;TSS1500;TSS200;TSS1500	chr1:173837172-173837917	N_Shelf			NA
4371	cg06941009	cg06941009	0.536027167	0.577616019	0.189513013	0.136508291	0.041588852	-0.053004721	Disease_cat2.DNA_mod_cat2	-1.713854199	0.365886502	-4.68411431	1.55E-05	0.004288083	37	16	6249672	A2BP1	NM_001142333;NM_018723	5'UTR;5'UTR					TRUE
6052	cg09832108	cg09832108	0.235662202	0.342726078	0.444565314	0.358208941	0.107063876	-0.086356373	Disease_cat2.DNA_mod_cat2	-0.729622755	0.15576047	-4.684261376	1.54E-05	0.004288083	37	6	31862925	EHMT2	NM_006709;NM_025256	Body;Body	chr6:31864897-31865419	N_Shore			NA
10862	cg19958021	cg19958021	0.445629758	0.559798577	0.246427629	0.158349856	0.114168819	-0.088077773	Disease_cat2.DNA_mod_cat2	-0.665341898	0.142035158	-4.684346515	1.54E-05	0.004288083	37	2	5840827	SOX11	NM_003108;NM_003108	3'UTR;1stExon	chr2:5836068-5837643	S_Shelf			NA
11566	cg21608387	cg21608387	0.45331918	0.519584604	0.279536338	0.217570675	0.066265424	-0.061965664	Disease_cat2.DNA_mod_cat2	-1.585797023	0.338621414	-4.683097284	1.55E-05	0.004291217	37	6	29991357	NCRNA00171	NR_026751	Body					NA
6007	cg09740560	cg09740560	0.561248129	0.64062105	0.308086174	0.239853972	0.079372922	-0.068232202	Disease_cat2.DNA_mod_cat2	-0.717704724	0.153321379	-4.681047927	1.56E-05	0.004297756	37	6	29602390	GABBR1	NM_001470;NM_021904	TSS1500;TSS1500	chr6:29600192-29600661	S_Shore			NA
6206	cg10096321	cg10096321	0.49237382	0.602167739	0.36227156	0.264341672	0.109793919	-0.097929889	Disease_cat2.DNA_mod_cat2	-1.860269039	0.397371357	-4.681437165	1.56E-05	0.004297756	37	11	113934294	ZBTB16	NM_006006;NM_001018011	Body;Body	chr11:113929633-113932190	S_Shelf			NA	11:113439459-113439659
12346	cg23387422	cg23387422	0.414870958	0.386060982	0.104931341	0.118656648	-0.028809976	0.013725307	Disease_cat2.DNA_mod_cat2	-0.763609532	0.16312077	-4.681252611	1.56E-05	0.004297756	37	X	153637603	DNASE1L1	NM_006730;NM_001009934;NM_001009932;NM_001009933	TSS200;5'UTR;5'UTR;5'UTR	chrX:153639734-153640675	N_Shelf			NA		X:153637567-153637860	Unclassified_Cell_type_specific
11519	cg21507299	cg21507299	0.577229205	0.519417191	0.235032298	0.296179926	-0.057812014	0.061147628	Disease_cat2.DNA_mod_cat2	-1.712628022	0.36592967	-4.680210877	1.57E-05	0.004302363	37	5	170901465								TRUE
11071	cg20452738	cg20452738	0.542984333	0.614405903	0.22593304	0.148615878	0.07142157	-0.077317162	Disease_cat2.DNA_mod_cat2	-1.7128609	0.366098048	-4.678694441	1.58E-05	0.004317582	37	1	226828650	ITPKB	NM_002221	Body	chr1:226829582-226829803	N_Shore			NA
2761	cg04163967	cg04163967	0.62653692	0.757457406	0.238157384	0.111923156	0.130920486	-0.126234229	Disease_cat2.DNA_mod_cat2	-1.584466623	0.338805283	-4.676629031	1.59E-05	0.004324647	37	21	39870627	ERG	NM_004449;NM_001136154;NM_182918;NM_001136155	Body;Body;TSS200;TSS200					NA
5425	cg08637473	cg08637473	0.605773739	0.697866475	0.1858771	0.100728899	0.092092736	-0.085148201	Disease_cat2.DNA_mod_cat2	1.845968586	0.394718133	4.676675413	1.59E-05	0.004324647	37	16	737490	WDR24	NM_032259	Body	chr16:729438-735815	S_Shore			NA	16:676752-677757
9424	cg16756662	cg16756662	0.606950291	0.668443106	0.266474784	0.19253183	0.061492815	-0.073942954	Disease_cat2.DNA_mod_cat2	-1.590602914	0.340087313	-4.677042786	1.59E-05	0.004324647	37	20	61973482				chr20:61973861-61974297	N_Shore			NA	20:61443628-61443986
9650	cg17281677	cg17281677	0.729162572	0.809322066	0.200856729	0.121032888	0.080159494	-0.079823842	Disease_cat2.DNA_mod_cat2	-0.623961081	0.133509796	-4.673522854	1.61E-05	0.004365007	37	12	6658557	IFFO1	NM_080730;NM_080731;NM_001039670	Body;TSS1500;Body	chr12:6657727-6657973	S_Shore			TRUE
468	cg00661732	cg00661732	0.62432047	0.676018786	0.272279492	0.214915656	0.051698316	-0.057363837	Disease_cat2.DNA_mod_cat2	-0.755494406	0.161814615	-4.668888566	1.63E-05	0.004368754	37	3	61860646	PTPRG	NM_002841	Body					TRUE
869	cg01236299	cg01236299	0.653827276	0.681816869	0.20149571	0.151647149	0.027989594	-0.049848561	Disease_cat2.DNA_mod_cat2	-1.172945376	0.251246481	-4.668504689	1.64E-05	0.004368754	37	17	9819556	GAS7	NM_201432;NM_003644;NM_001130831;NM_201433	3'UTR;3'UTR;3'UTR;3'UTR					NA
1211	cg01764713	cg01764713	0.422554534	0.520557949	0.302369921	0.217318375	0.098003415	-0.085051546	Disease_cat2.DNA_mod_cat2	-0.634236971	0.135925452	-4.666064817	1.65E-05	0.004368754	37	17	34839287				chr17:34838512-34839163	S_Shore			NA	17:31912626-31913487	17:34838437-34839436	Unclassified
1605	cg02326285	cg02326285	0.695556476	0.770054969	0.163150256	0.10950011	0.074498494	-0.053650146	Disease_cat2.DNA_mod_cat2	-1.683854185	0.3606965	-4.668340794	1.64E-05	0.004368754	37	14	79111719	NRXN3	NM_004796	5'UTR					TRUE	14:78181242-78181513
4050	cg06421774	cg06421774	0.55579202	0.631285703	0.140442089	0.108034784	0.075493682	-0.032407305	Disease_cat2.DNA_mod_cat2	-1.862094449	0.39862336	-4.671312915	1.62E-05	0.004368754	37	5	2066690								NA	5:2119634-2119745
4384	cg06961205	cg06961205	0.58304571	0.628856395	0.189642172	0.129893319	0.045810685	-0.059748853	Disease_cat2.DNA_mod_cat2	-0.73292765	0.157072472	-4.666175047	1.65E-05	0.004368754	37	6	6623143	LOC285780	NR_026970;NM_004271	TSS200;Body					NA
5335	cg08498475	cg08498475	0.244756357	0.380486733	0.453307896	0.319425311	0.135730375	-0.133882585	Disease_cat2.DNA_mod_cat2	-1.201563643	0.257501625	-4.666237129	1.65E-05	0.004368754	37	19	11564512	ELAVL3	NM_001420;NM_032281	3'UTR;3'UTR	chr19:11565384-11565711	N_Shore	low-CpG:11425406-11425577		NA	19:11425034-11425513
5644	cg09014329	cg09014329	0.537903563	0.645721407	0.331677185	0.223739005	0.107817844	-0.10793818	Disease_cat2.DNA_mod_cat2	-1.581569234	0.338809245	-4.668022655	1.64E-05	0.004368754	37	17	42431748	FAM171A2	NM_198475	Body	chr17:42431092-42432555	Island			NA	17:39786543-39788225
7732	cg13511885	cg13511885	0.355801775	0.41160595	0.308237867	0.228315691	0.055804176	-0.079922175	Disease_cat2.DNA_mod_cat2	-1.61901779	0.346502965	-4.672450036	1.61E-05	0.004368754	37	3	128594740				chr3:128598176-128598703	N_Shelf			NA		3:128594286-128595199	Unclassified
8823	cg15492750	cg15492750	0.73678147	0.787722758	0.186259825	0.131537498	0.050941288	-0.054722327	Disease_cat2.DNA_mod_cat2	-1.447739656	0.310123315	-4.66827093	1.64E-05	0.004368754	37	11	111949204	C11orf57	NM_001082970;NM_018195;NM_001082969	Body;Body;Body	chr11:111945058-111945451	S_Shelf			NA
9228	cg16341690	cg16341690	0.711453665	0.769399355	0.197219358	0.148099411	0.05794569	-0.049119947	Disease_cat2.DNA_mod_cat2	-1.355648015	0.290516954	-4.666330126	1.65E-05	0.004368754	37	14	23291090				chr14:23291078-23291337	Island		CDMR	NA	14:22360930-22362088
9835	cg17711527	cg17711527	0.507741978	0.565698963	0.189229588	0.156035997	0.057956984	-0.033193592	Disease_cat2.DNA_mod_cat2	-1.646575655	0.352783583	-4.667381749	1.64E-05	0.004368754	37	1	203734396	LAX1	NM_017773;NM_001136190;NM_001136190;NM_017773	1stExon;1stExon;5'UTR;5'UTR					NA		1:203733611-203735088	Promoter_Associated
10624	cg19413066	cg19413066	0.219906409	0.279164664	0.19266559	0.163458646	0.059258255	-0.029206944	Disease_cat2.DNA_mod_cat2	1.818645104	0.389769752	4.665947257	1.65E-05	0.004368754	37	17	76965347								NA	17:74476899-74477003
11565	cg21607248	cg21607248	0.387123545	0.487101185	0.196180127	0.133412385	0.09997764	-0.062767742	Disease_cat2.DNA_mod_cat2	-0.880039559	0.188632427	-4.665367321	1.65E-05	0.004368754	37	20	31123218				chr20:31123989-31124697	N_Shore		CDMR	NA
12193	cg23044270	cg23044270	0.727294568	0.795507745	0.197097728	0.137734714	0.068213177	-0.059363014	Disease_cat2.DNA_mod_cat2	-0.631604888	0.135370087	-4.665764061	1.65E-05	0.004368754	37	3	43659607	ANO10	NM_018075	5'UTR	chr3:43663169-43663484	N_Shelf			NA
13333	cg25781926	cg25781926	0.588580772	0.696276359	0.296475957	0.200339649	0.107695588	-0.096136307	Disease_cat2.DNA_mod_cat2	-0.753069046	0.161464929	-4.663979045	1.66E-05	0.00438247	37	2	27239543	MAPRE3	NM_012326	5'UTR					TRUE		2:27239121-27240598	Unclassified
13072	cg25140795	cg25140795	0.604476807	0.6618643	0.222222038	0.163418371	0.057387492	-0.058803667	Disease_cat2.DNA_mod_cat2	-1.435982824	0.308054855	-4.661451686	1.68E-05	0.004414355	37	7	128494245	FLNC	NM_001127487;NM_001458	Body;Body	chr7:128494059-128494309	Island			NA	7:128281296-128281545
11509	cg21475526	cg21475526	0.15633268	0.216839445	0.203284932	0.138041503	0.060506766	-0.065243429	Disease_cat2.DNA_mod_cat2	-1.452408514	0.311627971	-4.660712934	1.68E-05	0.004417868	37	12	1026288	RAD52	NM_134424	Body					NA	12:896549-896683
4356	cg06918917	cg06918917	0.755836287	0.803163262	0.175461942	0.127547487	0.047326976	-0.047914455	Disease_cat2.DNA_mod_cat2	1.614690188	0.346520003	4.659731548	1.69E-05	0.004420153	37	10	11547855	USP6NL	NM_001080491;NM_014688	Body;Body					TRUE
11164	cg20680726	cg20680726	0.303917818	0.385293593	0.222084549	0.149862221	0.081375775	-0.072222328	Disease_cat2.DNA_mod_cat2	-0.520879515	0.111800224	-4.659020297	1.69E-05	0.004420153	37	1	12254723	TNFRSF1B	NM_001066	Body	chr1:12251777-12251985	S_Shelf			NA
11289	cg20949107	cg20949107	0.350601841	0.432761325	0.311513879	0.188742004	0.082159484	-0.122771875	Disease_cat2.DNA_mod_cat2	-1.151998865	0.247246598	-4.65931128	1.69E-05	0.004420153	37	7	157218759				chr7:157216598-157216949	S_Shore			NA	7:156911368-156911521
3068	cg04658823	cg04658823	0.516436478	0.593447815	0.363342804	0.303566887	0.077011337	-0.059775917	Disease_cat2.DNA_mod_cat2	-1.702755829	0.365573545	-4.657765453	1.70E-05	0.004428794	37	13	62515876								NA	13:61413877-61414042
4700	cg07460095	cg07460095	0.376917461	0.443769692	0.285732415	0.211096004	0.066852231	-0.074636411	Disease_cat2.DNA_mod_cat2	-0.59754995	0.128313914	-4.656938077	1.70E-05	0.004428794	37	3	132373398	UBA5	NM_198329;NM_198329;NM_032169	5'UTR;1stExon;Body					NA
10955	cg20163033	cg20163033	0.666251039	0.759072778	0.214265734	0.12522663	0.092821739	-0.089039104	Disease_cat2.DNA_mod_cat2	-1.276300916	0.27406053	-4.65700376	1.70E-05	0.004428794	37	4	2627194	FAM193A	NM_003704;NM_003704	1stExon;5'UTR					NA
5925	cg09558975	cg09558975	0.750955906	0.789374506	0.163998834	0.11991777	0.0384186	-0.044081064	Disease_cat2.DNA_mod_cat2	-1.6694312	0.358589879	-4.655544674	1.71E-05	0.004442902	37	3	3135232	IL5RA	NM_000564;NM_175725;NM_175724;NM_175728;NM_175726;NM_175727	Body;Body;Body;Body;Body;Body					NA
13829	cg26920451	cg26920451	0.655272077	0.704353237	0.294451289	0.240579175	0.04908116	-0.053872114	Disease_cat2.DNA_mod_cat2	-1.429365958	0.307098067	-4.654428374	1.72E-05	0.004452615	37	15	34260956	CHRM5	NM_012125;NM_020371	TSS200;Body					NA
6576	cg10921702	cg10921702	0.122152361	0.136246562	0.129582296	0.102506412	0.014094201	-0.027075883	Disease_cat2.DNA_mod_cat2	-0.639376969	0.13739986	-4.653403339	1.73E-05	0.004460219	37	6	30716324				chr6:30710307-30712440	S_Shelf			NA
8662	cg15116298	cg15116298	0.658689458	0.705307141	0.195947154	0.134192932	0.046617683	-0.061754222	Disease_cat2.DNA_mod_cat2	-1.680846269	0.361244221	-4.652936074	1.73E-05	0.004460219	37	3	176070137								TRUE
288	cg00415665	cg00415665	0.360587994	0.420614929	0.258130164	0.191666489	0.060026935	-0.066463675	Disease_cat2.DNA_mod_cat2	1.969009399	0.423504731	4.649320898	1.75E-05	0.004477669	37	8	123875036	ZHX2	NM_014943	5'UTR					NA	8:123944179-123944510
6104	cg09920962	cg09920962	0.328805133	0.288723675	0.129251168	0.191413837	-0.040081458	0.06216267	Disease_cat2.DNA_mod_cat2	-1.633897548	0.351331041	-4.650592629	1.74E-05	0.004477669	37	4	63380813								TRUE
7874	cg13726504	cg13726504	0.125546886	0.174663556	0.172650862	0.120300241	0.049116671	-0.052350621	Disease_cat2.DNA_mod_cat2	-1.516393157	0.326121105	-4.649785414	1.75E-05	0.004477669	37	6	10884706				chr6:10882926-10883149	S_Shore		RDMR	NA
10377	cg18818267	cg18818267	0.192803631	0.227228813	0.239875645	0.184859453	0.034425182	-0.055016192	Disease_cat2.DNA_mod_cat2	-1.69594797	0.364662855	-4.650728599	1.74E-05	0.004477669	37	8	142311072								NA	8:142380178-142380255
10818	cg19867991	cg19867991	0.556302722	0.617059173	0.277965323	0.220901563	0.06075645	-0.05706376	Disease_cat2.DNA_mod_cat2	-0.91394194	0.196552567	-4.649860097	1.75E-05	0.004477669	37	19	13051573	CALR	NM_004343	Body	chr19:13049038-13049809	S_Shore	low-CpG:12912420-12912575		NA
1654	cg02412399	cg02412399	0.573034992	0.53890819	0.111283486	0.162119222	-0.034126802	0.050835736	Disease_cat2.DNA_mod_cat2	-0.711226046	0.153020693	-4.647907614	1.76E-05	0.004484237	37	5	88307760								TRUE
10500	cg19109601	cg19109601	0.365030642	0.40482101	0.224289607	0.126518567	0.039790368	-0.09777104	Disease_cat2.DNA_mod_cat2	-0.660192675	0.142040153	-4.647929901	1.76E-05	0.004484237	37	12	101677286	UTP20	NM_014503	Body	chr12:101673790-101674156	S_Shelf			NA
7787	cg13582775	cg13582775	0.548971135	0.636942863	0.172140963	0.126076675	0.087971728	-0.046064288	Disease_cat2.DNA_mod_cat2	-1.532264998	0.329835198	-4.64554726	1.78E-05	0.004514377	37	8	1328459				chr8:1327331-1327547	S_Shore			NA	8:1315844-1315921
8382	cg14611767	cg14611767	0.400176804	0.563498883	0.311810923	0.246153483	0.163322079	-0.065657441	Disease_cat2.DNA_mod_cat2	-1.834998507	0.395085301	-4.644562843	1.78E-05	0.004522245	37	9	134127575								NA	9:133117267-133117768
2140	cg03215050	cg03215050	0.422916208	0.491058996	0.2207433	0.145333544	0.068142788	-0.075409756	Disease_cat2.DNA_mod_cat2	-1.691310339	0.364332393	-4.642217849	1.80E-05	0.004552406	37	11	130668461								TRUE
10899	cg20033239	cg20033239	0.354297885	0.393988088	0.200218087	0.249357062	0.039690204	0.049138975	Disease_cat2.DNA_mod_cat2	-1.749962652	0.377009653	-4.641691904	1.80E-05	0.004552838	37	10	42972782	LOC84856	NR_026827	Body	chr10:42972752-42972953	Island			NA	10:42292770-42292927
10045	cg18127823	cg18127823	0.655028308	0.618982976	0.102240104	0.115011279	-0.036045332	0.012771175	Disease_cat2.DNA_mod_cat2	-1.798773852	0.387668988	-4.639973556	1.81E-05	0.004572888	37	7	966081	ADAP1	NM_006869	Body	chr7:965987-966266	Island			NA	7:931943-933249	7:966073-966256	Unclassified_Cell_type_specific
4216	cg06718139	cg06718139	0.401919621	0.455366674	0.149266967	0.119723808	0.053447053	-0.029543158	Disease_cat2.DNA_mod_cat2	1.592974709	0.343408622	4.638714956	1.82E-05	0.004577234	37	2	8887278	KIDINS220	NM_020738	Body					NA
13054	cg25108325	cg25108325	0.485264899	0.554033631	0.33105617	0.249346863	0.068768732	-0.081709308	Disease_cat2.DNA_mod_cat2	-1.306061027	0.281537968	-4.639022702	1.82E-05	0.004577234	37	1	64669472	UBE2U	NM_152489	TSS200					NA	1:64441822-64442080
2251	cg03390416	cg03390416	0.639857388	0.766942361	0.216583614	0.109289195	0.127084973	-0.107294419	Disease_cat2.DNA_mod_cat2	-0.987044082	0.212822158	-4.637882133	1.83E-05	0.004582788	37	17	47666241								TRUE
1057	cg01520072	cg01520072	0.472411534	0.555368005	0.222004631	0.169473892	0.082956471	-0.052530739	Disease_cat2.DNA_mod_cat2	-1.753716099	0.378194291	-4.637077137	1.83E-05	0.004583545	37	3	197812210				chr3:197807029-197808734	S_Shelf			NA
11223	cg20821271	cg20821271	0.629842431	0.677706981	0.181365594	0.127567606	0.04786455	-0.053797988	Disease_cat2.DNA_mod_cat2	-0.552561046	0.119167424	-4.636846441	1.83E-05	0.004583545	37	18	77869238	ADNP2	NM_014913	5'UTR					NA		18:77869084-77869290	Promoter_Associated_Cell_type_specific
5119	cg08152567	cg08152567	0.475031346	0.555912988	0.178683929	0.129743698	0.080881642	-0.048940231	Disease_cat2.DNA_mod_cat2	-1.490893062	0.321632591	-4.635391763	1.84E-05	0.004599437	37	4	110610428	CASP6	NM_001226;NM_032992	3'UTR;3'UTR					NA
8934	cg15736240	cg15736240	0.690260618	0.736300836	0.18020141	0.129241413	0.046040219	-0.050959997	Disease_cat2.DNA_mod_cat2	-1.591473147	0.343370157	-4.634861579	1.85E-05	0.004600056	37	12	126727103								TRUE
403	cg00564916	cg00564916	0.514900667	0.576006754	0.239431676	0.181849234	0.061106087	-0.057582442	Disease_cat2.DNA_mod_cat2	-0.646050639	0.139421757	-4.633786369	1.85E-05	0.004601583	37	7	6099761	EIF2AK1	NM_014413;NM_001134335	TSS1500;TSS1500	chr7:6098449-6098982	S_Shore			NA
11799	cg22134372	cg22134372	0.670645671	0.746864019	0.212356465	0.139849438	0.076218348	-0.072507028	Disease_cat2.DNA_mod_cat2	-0.813818372	0.175610161	-4.63423283	1.85E-05	0.004601583	37	15	52455211	GNB5	NM_006578;NM_016194	Body;Body					NA	15:50242414-50242780
5102	cg08121890	cg08121890	0.63525415	0.70479028	0.111083628	0.111406309	0.06953613	0.000322681	Disease_cat2.DNA_mod_cat2	-0.776366863	0.167580628	-4.632795993	1.86E-05	0.00460393	37	8	132960441	EFR3A	NM_015137	Body					TRUE
9251	cg16393012	cg16393012	0.232719108	0.294930464	0.417840114	0.350831848	0.062211355	-0.067008266	Disease_cat2.DNA_mod_cat2	-1.734641325	0.374437026	-4.632665057	1.86E-05	0.00460393	37	12	15114387	ARHGDIB	NM_001175	5'UTR				DMR	NA		12:15113731-15114971	Promoter_Associated
6551	cg10858791	cg10858791	0.629065985	0.698059006	0.252674011	0.183925392	0.068993021	-0.068748619	Disease_cat2.DNA_mod_cat2	1.715218908	0.370330941	4.631584122	1.87E-05	0.00460956	37	5	6411286								NA	5:6464253-6464532
8533	cg14898151	cg14898151	0.180632511	0.248962696	0.250174386	0.189829071	0.068330184	-0.060345315	Disease_cat2.DNA_mod_cat2	-0.760964198	0.164324514	-4.630862314	1.87E-05	0.00460956	37	14	68232975	ZFYVE26	NM_015346	Body					NA
8836	cg15538607	cg15538607	0.391306085	0.47695267	0.198033397	0.154580918	0.085646586	-0.043452479	Disease_cat2.DNA_mod_cat2	-0.876081575	0.189175954	-4.631040885	1.87E-05	0.00460956	37	19	10416150	ZGLP1	NM_001103167	Body	chr19:10420107-10420442	N_Shelf			TRUE
1130	cg01628245	cg01628245	0.657277885	0.709753259	0.20615461	0.145473987	0.052475373	-0.060680623	Disease_cat2.DNA_mod_cat2	-1.71267114	0.370081462	-4.627822022	1.89E-05	0.004637276	37	2	97464763	CNNM4	NM_020184	Body					NA
10114	cg18280859	cg18280859	0.548235332	0.626131282	0.227431597	0.171633952	0.077895949	-0.055797645	Disease_cat2.DNA_mod_cat2	-1.510175176	0.326330977	-4.627740802	1.89E-05	0.004637276	37	1	46702567				chr1:46705908-46706165	N_Shelf			NA
11677	cg21851632	cg21851632	0.679188426	0.729960326	0.200784916	0.138118278	0.0507719	-0.062666638	Disease_cat2.DNA_mod_cat2	-0.732055944	0.158180006	-4.627992885	1.89E-05	0.004637276	37	12	57540587	LRP1	NM_002332	Body					TRUE		12:57540509-57540704	Unclassified_Cell_type_specific
3770	cg05872570	cg05872570	0.665408539	0.703510007	0.127960405	0.101921192	0.038101468	-0.026039213	Disease_cat2.DNA_mod_cat2	1.856868769	0.40134901	4.626568701	1.90E-05	0.004648778	37	10	126305930				chr10:126303794-126304213	S_Shore			NA	10:126295812-126296050
400	cg00557872	cg00557872	0.641809014	0.663324875	0.168424707	0.15182728	0.021515862	-0.016597427	Disease_cat2.DNA_mod_cat2	-0.623415037	0.134763728	-4.625985384	1.91E-05	0.004650458	37	4	164909730	1-Mar	NM_001166373	5'UTR					TRUE
7464	cg12939270	cg12939270	0.322839429	0.334456658	0.179806076	0.100476314	0.011617229	-0.079329762	Disease_cat2.DNA_mod_cat2	-1.340042075	0.289710569	-4.625451117	1.91E-05	0.004651331	37	6	28494445	GPX5	NM_003996;NM_001509	Body;Body					NA
13855	cg26954156	cg26954156	0.452175961	0.485169618	0.223778212	0.181866221	0.032993657	-0.04191199	Disease_cat2.DNA_mod_cat2	-0.810935701	0.175345651	-4.624783662	1.91E-05	0.004654447	37	1	22138642	LDLRAD2	NM_001013693	TSS200	chr1:22140891-22141407	N_Shelf			NA		1:22138548-22138677	Unclassified_Cell_type_specific
7677	cg13414581	cg13414581	0.429660313	0.517724929	0.27887511	0.198944792	0.088064616	-0.079930318	Disease_cat2.DNA_mod_cat2	-0.809357055	0.175072135	-4.622991873	1.93E-05	0.004668393	37	2	149096527								TRUE
13910	cg27078140	cg27078140	0.610707798	0.700877062	0.251514183	0.180074189	0.090169264	-0.071439993	Disease_cat2.DNA_mod_cat2	-0.594417784	0.128566616	-4.62342251	1.92E-05	0.004668393	37	2	175205821				chr2:175204843-175207553	Island			TRUE	2:174913048-174914141
1037	cg01480180	cg01480180	0.663392852	0.736824327	0.187314575	0.118034182	0.073431475	-0.069280393	Disease_cat2.DNA_mod_cat2	-1.94676172	0.421422833	-4.619497491	1.95E-05	0.004671389	37	7	90896329	FZD1	NM_003505;NM_003505	1stExon;3'UTR	chr7:90893567-90896683	Island			TRUE	7:90731390-90734266
1824	cg02708956	cg02708956	0.718254129	0.799672299	0.214412484	0.14366622	0.08141817	-0.070746264	Disease_cat2.DNA_mod_cat2	-1.946992889	0.421306581	-4.621320857	1.94E-05	0.004671389	37	2	240300118	HDAC4	NM_006037	5'UTR					NA	2:239964721-239965098
5328	cg08483570	cg08483570	0.567203645	0.646881868	0.317823027	0.23747735	0.079678223	-0.080345678	Disease_cat2.DNA_mod_cat2	-1.385059307	0.299800902	-4.619930419	1.95E-05	0.004671389	37	3	102187934	ZPLD1	NM_175056	Body					NA
7770	cg13563462	cg13563462	0.505278781	0.568396159	0.234048144	0.164508954	0.063117378	-0.06953919	Disease_cat2.DNA_mod_cat2	-0.644716919	0.139497813	-4.621699108	1.94E-05	0.004671389	37	9	125875269	MIR600	NR_030331;NR_026677	TSS1500;Body					NA
11618	cg21719704	cg21719704	0.554288098	0.568699243	0.138633483	0.106678445	0.014411145	-0.031955038	Disease_cat2.DNA_mod_cat2	-0.742184011	0.160664181	-4.619474019	1.95E-05	0.004671389	37	19	55948588	SHISA7	NM_001145176	Body	chr19:55951800-55952103	N_Shelf			NA
11854	cg22262895	cg22262895	0.63359097	0.646113038	0.15533308	0.123680666	0.012522068	-0.031652415	Disease_cat2.DNA_mod_cat2	-1.556557658	0.336760252	-4.622153737	1.93E-05	0.004671389	37	4	129315055								TRUE
12546	cg23884690	cg23884690	0.25987368	0.359143616	0.395566012	0.29416356	0.099269936	-0.101402452	Disease_cat2.DNA_mod_cat2	-0.773229635	0.16734588	-4.620547792	1.94E-05	0.004671389	37	13	113678926	MCF2L	NM_001112732;NM_024979	Body;Body	chr13:113676781-113677120	S_Shore			NA	13:112726887-112727026
13057	cg25114011	cg25114011	0.630998907	0.693771084	0.215517038	0.15441632	0.062772177	-0.061100718	Disease_cat2.DNA_mod_cat2	-1.54805207	0.335148421	-4.61900451	1.95E-05	0.004671389	37	13	113104071				chr13:113106337-113106544	N_Shelf			NA	13:112152072-112152658
10727	cg19684887	cg19684887	0.615316342	0.681555574	0.244760014	0.17817854	0.066239232	-0.066581474	Disease_cat2.DNA_mod_cat2	-1.499325016	0.324673376	-4.617948765	1.96E-05	0.004681195	37	10	123969960	TACC2	NM_206862;NM_006997;NM_206861;NM_206860	Body;Body;Body;Body					NA	10:123959940-123960326
303	cg00437258	cg00437258	0.68289078	0.729912977	0.177873853	0.110456906	0.047022198	-0.067416947	Disease_cat2.DNA_mod_cat2	-1.786006758	0.386991302	-4.615108271	1.98E-05	0.004711476	37	7	6449066	DAGLB	NM_001142936;NM_139179	3'UTR;3'UTR					NA	7:6415428-6415791
9715	cg17423089	cg17423089	0.620726731	0.671211763	0.27458047	0.216591477	0.050485032	-0.057988992	Disease_cat2.DNA_mod_cat2	-1.038842455	0.225106418	-4.614894886	1.98E-05	0.004711476	37	1	9790532	CLSTN1	NM_014944;NM_001009566	3'UTR;3'UTR	chr1:9790292-9790704	Island			NA	1:9712804-9714476
12714	cg24312730	cg24312730	0.711458071	0.780058548	0.186446671	0.133865972	0.068600477	-0.052580699	Disease_cat2.DNA_mod_cat2	-0.643566863	0.139458903	-4.61474203	1.98E-05	0.004711476	37	15	101738274	CHSY1	NM_014918	Body					NA	15:99555717-99555805
7094	cg12103720	cg12103720	0.762874251	0.821354813	0.173843088	0.111912727	0.058480562	-0.061930361	Disease_cat2.DNA_mod_cat2	-1.506091599	0.326518227	-4.612580473	2.00E-05	0.004724281	37	8	143262572								NA	8:143260279-143260513
7432	cg12872686	cg12872686	0.515200486	0.540636103	0.145907572	0.114777888	0.025435617	-0.031129684	Disease_cat2.DNA_mod_cat2	-1.647463329	0.357127735	-4.613092653	2.00E-05	0.004724281	37	3	36902601	TRANK1	NM_014831	Body					NA
9606	cg17184326	cg17184326	0.397017161	0.466966145	0.27007083	0.193131302	0.069948984	-0.076939529	Disease_cat2.DNA_mod_cat2	-1.771471987	0.384044418	-4.612674741	2.00E-05	0.004724281	37	6	32134629	EGFL8	NM_030652	Body	chr6:32134460-32135196	Island			TRUE	6:32242466-32243210
446	cg00619345	cg00619345	0.621817161	0.691363915	0.28289555	0.216840776	0.069546755	-0.066054774	Disease_cat2.DNA_mod_cat2	-0.602370662	0.130656014	-4.610355418	2.02E-05	0.004743336	37	2	98278404	ACTR1B	NM_005735	Body	chr2:98280063-98280871	N_Shore			TRUE
4435	cg07021810	cg07021810	0.281188964	0.317684124	0.154493301	0.100061703	0.03649516	-0.054431599	Disease_cat2.DNA_mod_cat2	-0.52942404	0.114841014	-4.610060633	2.02E-05	0.004743336	37	6	28830041				chr6:28831682-28832134	N_Shore			NA
10587	cg19335742	cg19335742	0.500332813	0.513490601	0.208881706	0.16173941	0.013157788	-0.047142296	Disease_cat2.DNA_mod_cat2	-0.641211321	0.13906717	-4.610802966	2.01E-05	0.004743336	37	15	40566880	PAK6	NM_001128629;NM_020168;NM_001128628	Body;Body;Body					NA	15:38354146-38354226	15:40566808-40567451	Unclassified
10410	cg18899667	cg18899667	0.727373576	0.821370415	0.215355249	0.125428584	0.093996839	-0.089926666	Disease_cat2.DNA_mod_cat2	-0.674548418	0.146364332	-4.608693989	2.03E-05	0.004758725	37	14	52174876	FRMD6	NM_152330;NM_001042481	Body;Body					TRUE
6128	cg09976669	cg09976669	0.641337872	0.76476491	0.213431135	0.1233853	0.123427038	-0.090045835	Disease_cat2.DNA_mod_cat2	-0.848882957	0.18424992	-4.60723651	2.04E-05	0.004767786	37	11	9738663	SWAP70	NM_015055	Body					TRUE		11:9738266-9738731	Unclassified_Cell_type_specific
13391	cg25941751	cg25941751	0.501830524	0.490236251	0.122561524	0.145582508	-0.011594273	0.023020984	Disease_cat2.DNA_mod_cat2	-0.734161362	0.159343252	-4.607420471	2.04E-05	0.004767786	37	2	46613544	EPAS1	NM_001430	3'UTR					TRUE
2810	cg04231643	cg04231643	0.193007643	0.20955182	0.158274683	0.134700371	0.016544176	-0.023574312	Disease_cat2.DNA_mod_cat2	1.701721301	0.369425199	4.606402877	2.05E-05	0.00477414	37	11	1803975								TRUE
7760	cg13557167	cg13557167	0.563689842	0.608018749	0.209660724	0.158129636	0.044328907	-0.051531089	Disease_cat2.DNA_mod_cat2	-0.907215439	0.196983069	-4.605550328	2.05E-05	0.00478084	37	17	4840493	SLC25A11	NM_001165418;NM_003562;NM_001165417	3'UTR;3'UTR;3'UTR	chr17:4842858-4843636	N_Shelf			NA
4176	cg06643466	cg06643466	0.575360013	0.644179664	0.139190754	0.10759786	0.068819651	-0.031592894	Disease_cat2.DNA_mod_cat2	-0.961200398	0.208741625	-4.604737538	2.06E-05	0.004784353	37	7	3019382	CARD11	NM_032415	5'UTR					TRUE	7:2985786-2985929	7:3019364-3019526	Promoter_Associated_Cell_type_specific
4950	cg07892374	cg07892374	0.353699378	0.438367688	0.373148778	0.278334728	0.084668309	-0.09481405	Disease_cat2.DNA_mod_cat2	-0.437322781	0.09497883	-4.604423738	2.06E-05	0.004784353	37	3	130568122								TRUE
7495	cg13008001	cg13008001	0.501629624	0.480598466	0.107231268	0.163852166	-0.021031158	0.056620898	Disease_cat2.DNA_mod_cat2	-1.244696326	0.270364218	-4.603776106	2.06E-05	0.004785169	37	7	149115383				chr7:149112306-149112545	S_Shelf			NA
9069	cg16051114	cg16051114	0.682210927	0.730691383	0.167806959	0.128538818	0.048480456	-0.039268141	Disease_cat2.DNA_mod_cat2	-1.406257348	0.305478534	-4.603457176	2.07E-05	0.004785169	37	1	55317188	DHCR24	NM_014762	3'UTR			low-CpG:55089666-55089896		TRUE
4746	cg07516958	cg07516958	0.604394519	0.664135572	0.202969895	0.149331498	0.059741053	-0.053638397	Disease_cat2.DNA_mod_cat2	-1.612275632	0.350338869	-4.602046122	2.08E-05	0.004801564	37	5	57536159								TRUE
7133	cg12184450	cg12184450	0.537419443	0.623221606	0.186022611	0.14360071	0.085802164	-0.042421902	Disease_cat2.DNA_mod_cat2	-1.765770849	0.383815342	-4.600573911	2.09E-05	0.004811183	37	17	35685086	ACACA	NM_198839;NM_198834;NM_198836	Body;Body;Body					TRUE
7697	cg13444361	cg13444361	0.501687086	0.623089137	0.229091029	0.176402717	0.121402051	-0.052688312	Disease_cat2.DNA_mod_cat2	-0.678908307	0.147562344	-4.600823556	2.09E-05	0.004811183	37	12	57689075	R3HDM2	NM_014925	Body					NA
11617	cg21707633	cg21707633	0.353378338	0.483880391	0.410830682	0.329733645	0.130502053	-0.081097037	Disease_cat2.DNA_mod_cat2	1.551157473	0.337246134	4.599481854	2.10E-05	0.004822175	37	4	83703977	SCD5	NM_001037582;NM_024906	Body;Body					TRUE
1892	cg02824489	cg02824489	0.708498067	0.77247606	0.192822193	0.126364098	0.063977993	-0.066458095	Disease_cat2.DNA_mod_cat2	-1.41236511	0.307553719	-4.592255024	2.15E-05	0.004829297	37	12	1747274	WNT5B	NM_030775;NM_032642	Body;Body	chr12:1748755-1749063	N_Shore			NA
2337	cg03533858	cg03533858	0.37225219	0.353104584	0.133315205	0.14759975	-0.019147607	0.014284545	Disease_cat2.DNA_mod_cat2	-1.013094785	0.220398482	-4.596650476	2.12E-05	0.004829297	37	1	2324396	MORN1	NM_024848;NM_007033	TSS1500;5'UTR	chr1:2322481-2323764	S_Shore			NA		1:2322428-2324421	Promoter_Associated
2815	cg04239967	cg04239967	0.551632765	0.643196028	0.216245096	0.135908807	0.091563263	-0.080336289	Disease_cat2.DNA_mod_cat2	-1.770780891	0.385714769	-4.59090767	2.16E-05	0.004829297	37	17	63534625	AXIN2	NM_004655	Body	chr17:63534228-63534626	Island		CDMR	NA		17:63533918-63535455	Unclassified_Cell_type_specific
3426	cg05254651	cg05254651	0.54372476	0.613679975	0.267269824	0.179839183	0.069955215	-0.087430641	Disease_cat2.DNA_mod_cat2	-1.555814577	0.338706812	-4.593396186	2.14E-05	0.004829297	37	4	3705147								TRUE
3616	cg05577848	cg05577848	0.630654215	0.685744363	0.206014091	0.171724279	0.055090148	-0.034289812	Disease_cat2.DNA_mod_cat2	-1.591407168	0.346155255	-4.597379772	2.11E-05	0.004829297	37	12	62798679	USP15	NM_006313	3'UTR					NA
3919	cg06155341	cg06155341	0.21303624	0.237057744	0.149444963	0.194863449	0.024021504	0.045418486	Disease_cat2.DNA_mod_cat2	-0.491632584	0.107107573	-4.590082366	2.17E-05	0.004829297	37	11	66048759	CNIH2	NM_182553	Body	chr11:66049750-66050229	N_Shore			TRUE		11:66048688-66048763	Unclassified_Cell_type_specific
4387	cg06968038	cg06968038	0.185871322	0.252159196	0.362385417	0.31054179	0.066287873	-0.051843627	Disease_cat2.DNA_mod_cat2	-1.573869202	0.342286621	-4.598103184	2.11E-05	0.004829297	37	17	2233868	TSR1	NM_018128;NR_003072;NR_003073	Body;TSS1500;TSS1500					NA
4401	cg06977872	cg06977872	0.679738795	0.730267451	0.153028057	0.101538633	0.050528656	-0.051489424	Disease_cat2.DNA_mod_cat2	-1.668862805	0.363552716	-4.590428659	2.17E-05	0.004829297	37	6	31759412	VARS	NM_006295	Body	chr6:31763240-31763905	N_Shelf			NA		6:31758726-31760405	Gene_Associated
4466	cg07068187	cg07068187	0.204180023	0.259567334	0.163293612	0.100032337	0.05538731	-0.063261275	Disease_cat2.DNA_mod_cat2	-0.605641724	0.131983431	-4.588770879	2.18E-05	0.004829297	37	22	25349743				chr22:25348151-25349744	Island			NA	22:23678165-23679744
5266	cg08358263	cg08358263	0.403096322	0.522220811	0.224375065	0.198683263	0.119124489	-0.025691802	Disease_cat2.DNA_mod_cat2	-0.772501391	0.168240518	-4.591648905	2.16E-05	0.004829297	37	6	106557481	PRDM1	NM_001198;NM_182907	3'UTR;3'UTR					NA
6885	cg11685391	cg11685391	0.623064807	0.70149668	0.219764892	0.14332836	0.078431874	-0.076436532	Disease_cat2.DNA_mod_cat2	-1.390184405	0.302797879	-4.591129924	2.16E-05	0.004829297	37	10	103594334	KCNIP2	NM_173195;NM_173191;NM_173193;NM_173194;NM_173192;NM_014591;NM_173197	Body;Body;Body;Body;Body;Body;Body	chr10:103590286-103590609	S_Shelf			NA		10:103594078-103594378	Unclassified_Cell_type_specific
6959	cg11834440	cg11834440	0.665918918	0.732390879	0.224025209	0.174315165	0.066471961	-0.049710044	Disease_cat2.DNA_mod_cat2	-0.890027547	0.193882319	-4.590555517	2.16E-05	0.004829297	37	17	33291483				chr17:33288174-33288913	S_Shelf			NA
8200	cg14275693	cg14275693	0.27536179	0.384440738	0.285502019	0.276763266	0.109078948	-0.008738754	Disease_cat2.DNA_mod_cat2	-0.484434593	0.105532845	-4.590367962	2.17E-05	0.004829297	37	9	114363076	PTGR1	NM_001146108;NM_001146109;NM_012212	TSS1500;TSS1500;TSS1500	chr9:114361410-114361760	S_Shore			NA
8845	cg15554863	cg15554863	0.43341723	0.474190727	0.197203887	0.137248477	0.040773497	-0.059955409	Disease_cat2.DNA_mod_cat2	-0.779988045	0.169876057	-4.59151253	2.16E-05	0.004829297	37	15	69883460								NA
9831	cg17703996	cg17703996	0.231928866	0.285027156	0.156594103	0.117022117	0.05309829	-0.039571985	Disease_cat2.DNA_mod_cat2	-1.846333196	0.402028134	-4.592547234	2.15E-05	0.004829297	37	11	65392934	PCNXL3	NM_032223	Body					NA	11:65149345-65149568
9861	cg17788761	cg17788761	0.588305757	0.695143081	0.149730405	0.107705651	0.106837323	-0.042024754	Disease_cat2.DNA_mod_cat2	-1.686088597	0.367162433	-4.592214355	2.15E-05	0.004829297	37	1	78340579	FAM73A	NM_198549	Body					TRUE
10539	cg19207090	cg19207090	0.541601532	0.681244006	0.315449526	0.212949706	0.139642474	-0.10249982	Disease_cat2.DNA_mod_cat2	-0.446867913	0.097339773	-4.590804982	2.16E-05	0.004829297	37	3	47053445	LOC100129354	NR_024046	Body	chr3:47050486-47051609	S_Shore			NA
10981	cg20241299	cg20241299	0.604175533	0.670330059	0.282209292	0.204199863	0.066154526	-0.078009429	Disease_cat2.DNA_mod_cat2	-1.750999114	0.381566908	-4.58897006	2.18E-05	0.004829297	37	10	105362799	SH3PXD2A	NM_014631	Body	chr10:105362549-105362827	Island			NA	10:105351802-105352817
11611	cg21696987	cg21696987	0.116945889	0.175638456	0.274460689	0.231329822	0.058692567	-0.043130867	Disease_cat2.DNA_mod_cat2	-1.394600897	0.303558142	-4.594180495	2.14E-05	0.004829297	37	6	33140459	COL11A2	NM_080679;NM_080681;NM_080680	Body;Body;Body					NA		6:33139943-33141092	Unclassified
11760	cg22049174	cg22049174	0.740546833	0.786738581	0.143202871	0.108825346	0.046191748	-0.034377525	Disease_cat2.DNA_mod_cat2	-1.556827097	0.339075411	-4.591388956	2.16E-05	0.004829297	37	18	2565651	METTL4	NM_022840	Body					NA		18:2565569-2565711	Gene_Associated_Cell_type_specific
11977	cg22551578	cg22551578	0.46946375	0.52427487	0.182592793	0.125061144	0.05481112	-0.057531649	Disease_cat2.DNA_mod_cat2	-1.851241909	0.40330626	-4.590164085	2.17E-05	0.004829297	37	20	36148620	BLCAP	NM_001167821;NM_001167820;NM_001167822;NM_006698;NM_181689;NM_005386;NM_001167823	5'UTR;5'UTR;5'UTR;5'UTR;TSS1500;TSS1500;5'UTR	chr20:36148603-36150136	Island			NA	20:35582018-35583550
12201	cg23055852	cg23055852	0.195112435	0.229341484	0.302120577	0.263257205	0.034229049	-0.038863373	Disease_cat2.DNA_mod_cat2	-0.628047323	0.136804932	-4.590823673	2.16E-05	0.004829297	37	15	73909017	NPTN	NM_012428;NM_001161364;NM_001161363;NM_017455	Body;Body;Body;Body					TRUE
12925	cg24807889	cg24807889	0.557653147	0.611418491	0.339405151	0.284663992	0.053765344	-0.054741159	Disease_cat2.DNA_mod_cat2	-1.31481594	0.286484667	-4.589481006	2.17E-05	0.004829297	37	1	1135955				chr1:1136360-1137156	N_Shore			NA		1:1135946-1137292	Unclassified
2078	cg03134083	cg03134083	0.275464686	0.310621089	0.197526396	0.150356269	0.035156403	-0.047170127	Disease_cat2.DNA_mod_cat2	-0.658078277	0.143457937	-4.587255954	2.19E-05	0.004840333	37	1	175525244	TNR	NM_003285	5'UTR					NA
6364	cg10439483	cg10439483	0.53389456	0.643808578	0.327633755	0.205807358	0.109914018	-0.121826397	Disease_cat2.DNA_mod_cat2	-1.697487805	0.370024066	-4.587506486	2.19E-05	0.004840333	37	12	78883559								NA
7136	cg12186991	cg12186991	0.734833495	0.780074321	0.150123848	0.102754013	0.045240826	-0.047369834	Disease_cat2.DNA_mod_cat2	-1.635353946	0.356544406	-4.58667678	2.20E-05	0.00484278	37	5	876948	BRD9	NR_027633;NM_001009877;NM_023924	Body;Body;Body					NA	5:929948-930099
8118	cg14152306	cg14152306	0.453476832	0.576285102	0.160583083	0.112882031	0.122808269	-0.047701053	Disease_cat2.DNA_mod_cat2	-0.940514567	0.205137783	-4.584794446	2.21E-05	0.00484936	37	14	104026839	BAG5	NM_001015049;NM_001015048;NM_004873	Body;Body;Body	chr14:104028308-104029671	N_Shore			NA	14:103096582-103096734	14:104026839-104027493	Promoter_Associated_Cell_type_specific
8976	cg15824543	cg15824543	0.549185251	0.66580028	0.356368499	0.251172782	0.116615028	-0.105195717	Disease_cat2.DNA_mod_cat2	-1.096925355	0.239256406	-4.584727203	2.21E-05	0.00484936	37	1	1695391	NADK	NM_023018	Body	chr1:1691767-1692063	S_Shelf			NA	1:1685240-1685455
10538	cg19206914	cg19206914	0.702127868	0.771872817	0.21434478	0.144445072	0.069744949	-0.069899708	Disease_cat2.DNA_mod_cat2	-0.673054842	0.146809298	-4.584551872	2.21E-05	0.00484936	37	12	43173345								TRUE
13574	cg26309311	cg26309311	0.72483859	0.799696964	0.155125385	0.112184555	0.074858375	-0.042940831	Disease_cat2.DNA_mod_cat2	-1.238353723	0.270082301	-4.585097645	2.21E-05	0.00484936	37	19	48896065	KDELR1	NM_006801	TSS1500	chr19:48896890-48897199	N_Shore			TRUE
6442	cg10613707	cg10613707	0.467460118	0.560935226	0.268348527	0.219418674	0.093475108	-0.048929852	Disease_cat2.DNA_mod_cat2	-0.837562951	0.182752681	-4.583040559	2.22E-05	0.004860534	37	5	3394463								TRUE	5:3447432-3447518
8220	cg14308107	cg14308107	0.696269028	0.769024941	0.183538025	0.123270884	0.072755913	-0.060267141	Disease_cat2.DNA_mod_cat2	-1.562207441	0.340854086	-4.583214646	2.22E-05	0.004860534	37	6	30610775	C6orf134	NM_024909	Body	chr6:30614721-30615643	N_Shelf			NA
160	cg00226265	cg00226265	0.581810313	0.624267224	0.175237963	0.135205222	0.042456911	-0.04003274	Disease_cat2.DNA_mod_cat2	-1.567714303	0.34240933	-4.578480099	2.26E-05	0.004864955	37	6	32134490	EGFL8	NM_030652	Body	chr6:32134460-32135196	Island			TRUE	6:32242466-32243210
1630	cg02374107	cg02374107	0.568364693	0.613254025	0.122341947	0.100559151	0.044889332	-0.021782796	Disease_cat2.DNA_mod_cat2	-1.959740857	0.427979658	-4.579051412	2.26E-05	0.004864955	37	16	4163907	ADCY9	NM_001116	Body	chr16:4164808-4166258	N_Shore			TRUE	16:4103730-4104245
2681	cg04029738	cg04029738	0.547041901	0.582116999	0.111794455	0.106175089	0.035075098	-0.005619366	Disease_cat2.DNA_mod_cat2	-1.880880408	0.410742997	-4.579214797	2.25E-05	0.004864955	37	17	80049290	FASN	NM_004104	Body	chr17:80049116-80049444	Island			NA	17:77642100-77642733
5240	cg08311797	cg08311797	0.626651244	0.71684379	0.25989096	0.195878929	0.090192546	-0.064012032	Disease_cat2.DNA_mod_cat2	-1.533467606	0.334895884	-4.578938345	2.26E-05	0.004864955	37	6	27197103							RDMR	NA
9690	cg17370718	cg17370718	0.431292533	0.492052814	0.229038282	0.177250147	0.060760282	-0.051788135	Disease_cat2.DNA_mod_cat2	-0.813978813	0.177775014	-4.578702016	2.26E-05	0.004864955	37	7	154632540	DPP6	NM_001936;NM_130797;NM_001039350	Body;Body;Body					NA	7:154263473-154263564
9821	cg17669497	cg17669497	0.432293011	0.498832357	0.146288238	0.104351083	0.066539347	-0.041937155	Disease_cat2.DNA_mod_cat2	-1.752061908	0.382603795	-4.579311369	2.25E-05	0.004864955	37	10	89945974								TRUE
9984	cg18019280	cg18019280	0.511659129	0.625035534	0.226614033	0.121552436	0.113376405	-0.105061597	Disease_cat2.DNA_mod_cat2	-0.502351211	0.109661526	-4.580924861	2.24E-05	0.004864955	37	22	23860693				chr22:23863760-23864379	N_Shelf			NA
10451	cg19005236	cg19005236	0.33447183	0.39721438	0.176491852	0.110249386	0.062742551	-0.066242466	Disease_cat2.DNA_mod_cat2	-1.379114144	0.30110651	-4.580153864	2.25E-05	0.004864955	37	8	1571105	DLGAP2	NM_004745	Body					NA
12509	cg23764008	cg23764008	0.778814867	0.828378411	0.161152681	0.119476016	0.049563544	-0.041676665	Disease_cat2.DNA_mod_cat2	-0.537770721	0.117452275	-4.578631788	2.26E-05	0.004864955	37	11	61344823	SYT7	NM_004200	Body	chr11:61347808-61349038	N_Shelf			TRUE
13463	cg26093687	cg26093687	0.794941116	0.817797003	0.133371931	0.102951694	0.022855888	-0.030420236	Disease_cat2.DNA_mod_cat2	-0.561510939	0.122579836	-4.580777368	2.24E-05	0.004864955	37	1	32686870	EIF3I	NM_003757;NM_019118	TSS1500;Body	chr1:32687521-32688040	N_Shore			NA
14168	cg27631057	cg27631057	0.569141093	0.557352733	0.190753752	0.19170298	-0.01178836	0.000949228	Disease_cat2.DNA_mod_cat2	-1.052464487	0.229933026	-4.577265421	2.27E-05	0.004878699	37	1	236651140								TRUE
153	cg00218203	cg00218203	0.585411745	0.649265461	0.28052528	0.2078801	0.063853716	-0.07264518	Disease_cat2.DNA_mod_cat2	-1.501856416	0.328249408	-4.57535149	2.29E-05	0.004889073	37	17	74223696	RNF157	NM_052916	Body	chr17:74222880-74223132	S_Shore			NA
1328	cg01942543	cg01942543	0.526131197	0.583311602	0.305890177	0.256094649	0.057180405	-0.049795528	Disease_cat2.DNA_mod_cat2	-0.739469951	0.161633836	-4.574970001	2.29E-05	0.004889073	37	16	52504616	TOX3	NM_001080430;NM_001146188	Body;Body					TRUE
9451	cg16824294	cg16824294	0.544489535	0.649844133	0.249699812	0.184092977	0.105354599	-0.065606835	Disease_cat2.DNA_mod_cat2	-0.609555142	0.133226815	-4.575318721	2.29E-05	0.004889073	37	1	43315385	ZNF691	NM_015911	5'UTR	chr1:43312258-43312513	S_Shelf			NA
11137	cg20626249	cg20626249	0.752247569	0.801457492	0.156480641	0.115169631	0.049209924	-0.041311009	Disease_cat2.DNA_mod_cat2	-0.59064626	0.129100559	-4.575086778	2.29E-05	0.004889073	37	11	12708608	TEAD1	NM_021961	5'UTR					TRUE
6547	cg10850792	cg10850792	0.550904526	0.678404098	0.355345002	0.224117959	0.127499572	-0.131227043	Disease_cat2.DNA_mod_cat2	-1.149887671	0.251448097	-4.573061742	2.30E-05	0.004915127	37	15	89531046								TRUE		15:89530462-89531161	Unclassified_Cell_type_specific
1844	cg02744046	cg02744046	0.714728193	0.783342118	0.182999312	0.114580082	0.068613925	-0.068419231	Disease_cat2.DNA_mod_cat2	-1.581595286	0.345994959	-4.571151242	2.32E-05	0.004941366	37	15	58782685	LIPC	NM_000236	Body					NA	15:56569937-56570064
527	cg00764668	cg00764668	0.699612297	0.766902436	0.24899925	0.175897448	0.067290139	-0.073101802	Disease_cat2.DNA_mod_cat2	1.274729235	0.27892877	4.570088752	2.33E-05	0.004952693	37	19	18108895	KCNN1	NM_002248	Body	chr19:18108894-18109272	Island			NA		19:18108835-18110358	Unclassified_Cell_type_specific
3947	cg06217736	cg06217736	0.443615871	0.574484189	0.388378075	0.257039572	0.130868318	-0.131338503	Disease_cat2.DNA_mod_cat2	-1.001498025	0.219227312	-4.568308642	2.34E-05	0.004961831	37	11	1579331	DUSP8	NM_004420;NM_053005	Body;Body	chr11:1577705-1579091	S_Shore			NA	11:1535907-1536096
7262	cg12499211	cg12499211	0.274510997	0.343908415	0.347214913	0.251291365	0.069397418	-0.095923548	Disease_cat2.DNA_mod_cat2	-1.490458187	0.326247146	-4.56849418	2.34E-05	0.004961831	37	1	156786643	NTRK1	NM_001007792;NM_003975;NM_001161444;NM_001161443;NM_001161442;NM_001161441	Body;TSS200;TSS200;TSS1500;TSS200;TSS200	chr1:156783523-156784037	S_Shelf			NA		1:156785631-156787029	Promoter_Associated
14056	cg27369325	cg27369325	0.562775738	0.692415532	0.206546631	0.138853564	0.129639794	-0.067693066	Disease_cat2.DNA_mod_cat2	-1.822218901	0.398838188	-4.568817522	2.34E-05	0.004961831	37	13	98962075	FARP1	NM_005766	Body					TRUE
11740	cg22012156	cg22012156	0.397210495	0.503687937	0.165425479	0.140098909	0.106477442	-0.02532657	Disease_cat2.DNA_mod_cat2	-0.94706238	0.207427661	-4.565747762	2.37E-05	0.004999984	37	1	155916405								TRUE		1:155915818-155916576	Unclassified
10312	cg18709710	cg18709710	0.52766788	0.651167709	0.216078992	0.16355987	0.123499829	-0.052519122	Disease_cat2.DNA_mod_cat2	-0.779841676	0.170839551	-4.564760744	2.37E-05	0.005002628	37	19	36627324				chr19:36630420-36631142	N_Shelf			NA
10836	cg19910220	cg19910220	0.782023586	0.847873938	0.167536963	0.100554768	0.065850352	-0.066982195	Disease_cat2.DNA_mod_cat2	-0.726083116	0.159053522	-4.565023815	2.37E-05	0.005002628	37	1	204006995	C1orf157	NR_027902	Body					NA
1145	cg01661742	cg01661742	0.1707026	0.22951795	0.384140734	0.302920757	0.05881535	-0.081219977	Disease_cat2.DNA_mod_cat2	-0.568938592	0.124669688	-4.563567939	2.38E-05	0.005016502	37	4	142141192	ZNF330	NM_014487	TSS1500	chr4:142141971-142142359	N_Shore			NA
4574	cg07242931	cg07242931	0.617151057	0.697360197	0.280831915	0.217555943	0.08020914	-0.063275972	Disease_cat2.DNA_mod_cat2	-0.411457505	0.090175042	-4.562875653	2.39E-05	0.005021305	37	1	26034297	MAN1C1	NM_020379	Body					TRUE
10025	cg18104149	cg18104149	0.624886649	0.575532491	0.167652934	0.193892143	-0.049354159	0.026239208	Disease_cat2.DNA_mod_cat2	-0.876430968	0.192095943	-4.562464734	2.39E-05	0.005021305	37	3	56498318	ERC2	NM_015576	5'UTR	chr3:56501868-56502345	N_Shelf			NA
252	cg00352652	cg00352652	0.3684504	0.452483032	0.311461065	0.231480327	0.084032632	-0.079980738	Disease_cat2.DNA_mod_cat2	1.858587471	0.407725464	4.55842873	2.43E-05	0.005071604	37	16	88547533	ZFPM1	NM_153813	Body					NA	16:87075034-87075081
2754	cg04152616	cg04152616	0.592845569	0.62374627	0.15810091	0.116554327	0.030900701	-0.041546583	Disease_cat2.DNA_mod_cat2	-1.602630949	0.351558882	-4.558641609	2.43E-05	0.005071604	37	16	88479315								NA	16:87006816-87007117
13357	cg25852200	cg25852200	0.291374	0.383223242	0.332979074	0.21969583	0.091849242	-0.113283245	Disease_cat2.DNA_mod_cat2	-1.275057053	0.279710721	-4.558484739	2.43E-05	0.005071604	37	11	1328419	TOLLIP	NM_019009	Body	chr11:1330390-1331498	N_Shore			NA	11:1284992-1285095
709	cg01015287	cg01015287	0.30033954	0.404560064	0.267651437	0.176956797	0.104220524	-0.09069464	Disease_cat2.DNA_mod_cat2	-0.40148781	0.088167873	-4.553674687	2.47E-05	0.005097452	37	9	103360761				chr9:103360955-103361312	N_Shore			TRUE		9:103360515-103361635	Promoter_Associated_Cell_type_specific
787	cg01132579	cg01132579	0.675986028	0.713018363	0.125516719	0.115469259	0.037032335	-0.010047461	Disease_cat2.DNA_mod_cat2	1.650918281	0.362502568	4.554225062	2.47E-05	0.005097452	37	17	55588940	MSI2	NM_138962;NM_170721	Body;Body					TRUE
1815	cg02700491	cg02700491	0.540579631	0.535274192	0.177651142	0.194500951	-0.005305439	0.016849809	Disease_cat2.DNA_mod_cat2	-0.568030495	0.124764143	-4.552834521	2.48E-05	0.005097452	37	15	94841112	MCTP2	NM_001159643;NM_018349	TSS1500;TSS1500					NA
1940	cg02881170	cg02881170	0.56273811	0.692585088	0.255118028	0.158838436	0.129846978	-0.096279593	Disease_cat2.DNA_mod_cat2	-1.586623661	0.348539711	-4.552203409	2.48E-05	0.005097452	37	6	30003910	NCRNA00171	NR_026751	Body					NA
2106	cg03162916	cg03162916	0.412328181	0.510143369	0.360488876	0.247136826	0.097815189	-0.11335205	Disease_cat2.DNA_mod_cat2	-1.582993028	0.347505813	-4.555299412	2.46E-05	0.005097452	37	17	77003152	CANT1	NM_001159773;NM_001159772;NM_138793	5'UTR;5'UTR;5'UTR	chr17:77005746-77006106	N_Shelf			NA	17:74514676-74514748
5060	cg08063891	cg08063891	0.25556105	0.33357694	0.480463243	0.415403841	0.07801589	-0.065059402	Disease_cat2.DNA_mod_cat2	-1.565144517	0.343582476	-4.55536771	2.46E-05	0.005097452	37	2	190923520	MSTN	NM_005259	Body					NA
5852	cg09427429	cg09427429	0.38410816	0.523124207	0.247572502	0.181807987	0.139016047	-0.065764515	Disease_cat2.DNA_mod_cat2	-1.694282052	0.37210507	-4.553235597	2.47E-05	0.005097452	37	2	128450658				chr2:128453174-128453446	N_Shelf			NA
8705	cg15227682	cg15227682	0.220175775	0.192908846	0.109834208	0.151211829	-0.027266929	0.041377621	Disease_cat2.DNA_mod_cat2	-0.463155545	0.101693991	-4.554404249	2.46E-05	0.005097452	37	17	37843264	ERBB2	NM_001005862;NM_033419	TSS1500;Body	chr17:37844112-37844481	N_Shore			NA
9211	cg16313807	cg16313807	0.697311339	0.772681982	0.207444212	0.138582576	0.075370643	-0.068861636	Disease_cat2.DNA_mod_cat2	-1.679937479	0.368915959	-4.553713217	2.47E-05	0.005097452	37	18	77723226	HSBP1L1	NM_001136180	TSS1500	chr18:77724352-77724836	N_Shore			NA	18:75823940-75824343	18:77722849-77723687	Unclassified
9511	cg16995299	cg16995299	0.745201637	0.805443452	0.193152347	0.133084724	0.060241816	-0.060067623	Disease_cat2.DNA_mod_cat2	-1.674090036	0.367670201	-4.553238293	2.47E-05	0.005097452	37	8	142222147	SLC45A4	NM_001080431	Body	chr8:142222146-142222399	Island			NA	8:142291329-142291807
10226	cg18490350	cg18490350	0.209622429	0.313429067	0.299953882	0.232849928	0.103806638	-0.067103953	Disease_cat2.DNA_mod_cat2	-0.539698368	0.11854446	-4.552708456	2.48E-05	0.005097452	37	7	106662183								NA
11478	cg21399807	cg21399807	0.2746479	0.406443553	0.369327094	0.324841212	0.131795654	-0.044485882	Disease_cat2.DNA_mod_cat2	-0.728500299	0.160037404	-4.552062702	2.48E-05	0.005097452	37	2	54955581	EML6	NM_001039753	Body	chr2:54950394-54952488	S_Shelf			NA
2296	cg03466587	cg03466587	0.627724373	0.645212626	0.163512452	0.134176927	0.017488253	-0.029335525	Disease_cat2.DNA_mod_cat2	-0.726242869	0.159633941	-4.549426423	2.51E-05	0.005138197	37	3	187704482								TRUE
1067	cg01534527	cg01534527	0.585151759	0.640624041	0.185510944	0.124069291	0.055472282	-0.061441653	Disease_cat2.DNA_mod_cat2	-0.742033775	0.163143385	-4.548353437	2.52E-05	0.005142614	37	3	38003247	CTDSPL	NM_005808;NM_001008392	Body;Body					TRUE
10305	cg18697089	cg18697089	0.152610693	0.186928545	0.236249491	0.127036253	0.034317852	-0.109213238	Disease_cat2.DNA_mod_cat2	-0.765396143	0.168308308	-4.54758386	2.52E-05	0.005142614	37	4	178650012	LOC285501	NR_028342	Body					NA	4:178886802-178887053
11921	cg22428027	cg22428027	0.576503245	0.659629456	0.310612553	0.226392689	0.083126211	-0.084219864	Disease_cat2.DNA_mod_cat2	-0.700041625	0.153897968	-4.548738572	2.51E-05	0.005142614	37	1	12128827	TNFRSF8	NM_001243	Body					TRUE		1:12128451-12128922	Unclassified
13164	cg25363080	cg25363080	0.249280176	0.26686489	0.118779075	0.143692017	0.017584714	0.024912942	Disease_cat2.DNA_mod_cat2	-0.659345751	0.144988955	-4.547558483	2.52E-05	0.005142614	37	5	81452987	ATG10	NM_031482;NM_001131028	Body;Body					TRUE
3934	cg06196314	cg06196314	0.196613096	0.230892458	0.217426903	0.165480348	0.034279361	-0.051946555	Disease_cat2.DNA_mod_cat2	-1.531520668	0.336858534	-4.54648024	2.53E-05	0.005147539	37	12	68304774								TRUE
9891	cg17842912	cg17842912	0.58439964	0.627329771	0.157792015	0.124290742	0.042930131	-0.033501274	Disease_cat2.DNA_mod_cat2	-1.345600665	0.295958959	-4.546578583	2.53E-05	0.005147539	37	5	139060919	CXXC5	NM_016463	Body	chr5:139060555-139060934	Island	high-CpG:139041101-139041112		NA	5:139040460-139041118
6667	cg11135988	cg11135988	0.443141651	0.558821509	0.432215769	0.326054326	0.115679858	-0.106161443	Disease_cat2.DNA_mod_cat2	-1.419937684	0.312400349	-4.545249986	2.55E-05	0.005155307	37	1	14216797				chr1:14219350-14219737	N_Shelf			NA
6742	cg11316131	cg11316131	0.308378651	0.35625275	0.301492064	0.242143103	0.047874099	-0.05934896	Disease_cat2.DNA_mod_cat2	-0.759647364	0.167123714	-4.545419352	2.54E-05	0.005155307	37	5	180230767	MGAT1	NM_001114620;NM_001114618;NM_001114619;NM_001114620;NM_002406;NM_001114617	1stExon;5'UTR;5'UTR;5'UTR;TSS1500;5'UTR	chr5:180229375-180230147	S_Shore			NA	5:180161982-180164097	5:180230758-180231301	Promoter_Associated
7218	cg12405265	cg12405265	0.503534232	0.553104515	0.195719322	0.159970454	0.049570283	-0.035748868	Disease_cat2.DNA_mod_cat2	-1.285107187	0.282782369	-4.544509586	2.55E-05	0.00516152	37	1	24655961	GRHL3	NM_198173;NM_198174;NM_021180	Body;5'UTR;Body					TRUE
3037	cg04606972	cg04606972	0.710155929	0.71018235	0.130541378	0.151777961	2.64207E-05	0.021236583	Disease_cat2.DNA_mod_cat2	-1.779741964	0.391772921	-4.542789627	2.57E-05	0.005185856	37	10	74684093	OIT3	NM_152635	Body					NA
488	cg00695943	cg00695943	0.298768959	0.344756847	0.345006838	0.266198052	0.045987888	-0.078808786	Disease_cat2.DNA_mod_cat2	-0.976701088	0.215098431	-4.540716934	2.59E-05	0.005211082	37	16	3772856				chr16:3776134-3776548	N_Shelf			NA
1827	cg02720321	cg02720321	0.120704558	0.132420886	0.190007979	0.11592573	0.011716328	-0.074082249	Disease_cat2.DNA_mod_cat2	1.694882772	0.373305779	4.54019966	2.59E-05	0.005211082	37	10	3373668				chr10:3374119-3374383	N_Shore			NA	10:3363618-3363774
3690	cg05720573	cg05720573	0.600107241	0.644854593	0.137998374	0.115532362	0.044747352	-0.022466012	Disease_cat2.DNA_mod_cat2	1.573186109	0.346502186	4.540191006	2.59E-05	0.005211082	37	X	37703454	DYNLT3	NM_006520	Body	chrX:37706295-37706972	N_Shelf			NA
3847	cg06005177	cg06005177	0.696531668	0.734442808	0.188451619	0.154660513	0.03791114	-0.033791106	Disease_cat2.DNA_mod_cat2	-1.593441344	0.350991783	-4.539825213	2.60E-05	0.005211082	37	10	135190664				chr10:135191594-135193307	N_Shore			NA	10:135040578-135040886
7701	cg13451497	cg13451497	0.546420058	0.60494029	0.181143089	0.154037366	0.058520232	-0.027105724	Disease_cat2.DNA_mod_cat2	-0.861360407	0.189767924	-4.539020036	2.60E-05	0.005218626	37	7	158191008	PTPRN2	NM_002847;NM_130842;NM_130843	Body;Body;Body				RDMR	NA
1079	cg01554529	cg01554529	0.530473879	0.572099479	0.204703846	0.167876567	0.0416256	-0.036827279	Disease_cat2.DNA_mod_cat2	-0.936026372	0.206380709	-4.535435399	2.64E-05	0.005225809	37	1	11722935	FBXO6	NM_018438;NM_183413;NM_033182;NM_001014765;NM_183412	TSS1500;3'UTR;3'UTR;3'UTR;3'UTR	chr1:11724113-11724885	N_Shore			NA
3631	cg05611670	cg05611670	0.446121438	0.536975264	0.145575319	0.131173086	0.090853826	-0.014402233	Disease_cat2.DNA_mod_cat2	-0.76476584	0.168563283	-4.536965743	2.62E-05	0.005225809	37	19	42434385				chr19:42437218-42437432	N_Shelf		RDMR	NA		19:42434380-42434588	Unclassified_Cell_type_specific
4486	cg07103329	cg07103329	0.581680999	0.651471876	0.248301802	0.183439274	0.069790877	-0.064862528	Disease_cat2.DNA_mod_cat2	-0.817641916	0.18016839	-4.538209582	2.61E-05	0.005225809	37	14	78265689	ADCK1	NM_001142545;NM_020421	TSS1500;TSS1500	chr14:78266347-78266735	N_Shore			NA
5345	cg08508936	cg08508936	0.497963568	0.521735551	0.160410514	0.132057527	0.023771983	-0.028352987	Disease_cat2.DNA_mod_cat2	1.672950499	0.368924797	4.534665368	2.64E-05	0.005225809	37	5	146768008								TRUE
5728	cg09210135	cg09210135	0.548491258	0.643603308	0.2658453	0.201541471	0.09511205	-0.064303829	Disease_cat2.DNA_mod_cat2	-1.769211337	0.389954141	-4.53697282	2.62E-05	0.005225809	37	10	133858570								NA	10:133708375-133708732
5886	cg09477124	cg09477124	0.485585589	0.653364632	0.254659958	0.169822318	0.167779043	-0.08483764	Disease_cat2.DNA_mod_cat2	-0.730421928	0.161054164	-4.535256399	2.64E-05	0.005225809	37	3	10379281	ATP2B2	NM_001683;NM_001001331	Body;Body					NA
9102	cg16115072	cg16115072	0.425484926	0.540526909	0.232589742	0.224045002	0.115041983	-0.00854474	Disease_cat2.DNA_mod_cat2	-1.557664168	0.34334105	-4.536783964	2.62E-05	0.005225809	37	17	25938812	KSR1	NM_014238	Body					TRUE
11877	cg22318551	cg22318551	0.424279909	0.52297118	0.194355552	0.12594513	0.098691272	-0.068410422	Disease_cat2.DNA_mod_cat2	-0.76086687	0.167717962	-4.536585481	2.63E-05	0.005225809	37	6	88061115	C6orf163	NM_001010868	Body					NA
12276	cg23232773	cg23232773	0.624946449	0.666869671	0.206057566	0.141337382	0.041923222	-0.064720184	Disease_cat2.DNA_mod_cat2	-0.951590177	0.209847052	-4.534684519	2.64E-05	0.005225809	37	6	31431902	HCP5	NM_006674	3'UTR					NA		6:31431776-31432134	Promoter_Associated
13747	cg26736850	cg26736850	0.252713573	0.347280036	0.203826212	0.168628101	0.094566464	-0.035198111	Disease_cat2.DNA_mod_cat2	-1.440842297	0.317671979	-4.535629177	2.63E-05	0.005225809	37	16	532656	RAB11FIP3	NM_014700;NM_001142272	Body;Body	chr16:532467-532669	Island			NA	16:472531-472670
13738	cg26695444	cg26695444	0.427957182	0.580302654	0.431465752	0.291827535	0.152345472	-0.139638216	Disease_cat2.DNA_mod_cat2	-1.526846454	0.336737662	-4.534231316	2.65E-05	0.005226557	37	10	42970351	LOC84856	NR_026827	TSS1500	chr10:42971195-42971834	N_Shore		CDMR	NA
9751	cg17518348	cg17518348	0.572814238	0.632154145	0.261967988	0.189916769	0.059339907	-0.072051219	Disease_cat2.DNA_mod_cat2	-1.584764032	0.349543989	-4.533804273	2.65E-05	0.005227184	37	12	66248264	HMGA2	NM_003484;NM_003483	Body;Body					TRUE
4087	cg06486190	cg06486190	0.384860849	0.515500605	0.225843223	0.192609798	0.130639756	-0.033233425	Disease_cat2.DNA_mod_cat2	-1.631775577	0.359957352	-4.533246976	2.66E-05	0.005230251	37	7	114612269	MDFIC	NM_199072;NM_001166345	Body;Body					TRUE
1373	cg02003117	cg02003117	0.686918793	0.768734419	0.212218059	0.145296239	0.081815626	-0.066921821	Disease_cat2.DNA_mod_cat2	-0.400880118	0.088494178	-4.530016851	2.69E-05	0.005258894	37	20	48428318	SLC9A8	NM_015266	TSS1500	chr20:48429172-48429645	N_Shore			NA
2121	cg03183004	cg03183004	0.590601813	0.682010396	0.286419489	0.20373372	0.091408583	-0.082685769	Disease_cat2.DNA_mod_cat2	-1.73450753	0.382901681	-4.529903153	2.69E-05	0.005258894	37	13	113760286	F7	NM_000131;NM_019616	Body;Body	chr13:113761566-113765534	N_Shore			TRUE
2716	cg04092699	cg04092699	0.417798472	0.500244783	0.321472732	0.24211376	0.082446311	-0.079358971	Disease_cat2.DNA_mod_cat2	-1.728651189	0.381550544	-4.530595528	2.68E-05	0.005258894	37	2	76975220	LRRTM4	NM_001134745	3'UTR					NA		2:76975168-76975276	Unclassified_Cell_type_specific
4189	cg06658404	cg06658404	0.761350362	0.782534809	0.142850084	0.10795783	0.021184447	-0.034892254	Disease_cat2.DNA_mod_cat2	-1.783983908	0.393836357	-4.529759323	2.69E-05	0.005258894	37	16	54408014								TRUE	16:52965444-52965530
7490	cg12994657	cg12994657	0.284502892	0.303364702	0.144205423	0.121913031	0.01886181	-0.022292392	Disease_cat2.DNA_mod_cat2	-1.346297852	0.297182756	-4.530201783	2.69E-05	0.005258894	37	7	77801448	MAGI2	NM_012301	Body					TRUE
4611	cg07300574	cg07300574	0.31687755	0.365481684	0.201402098	0.154134746	0.048604133	-0.047267352	Disease_cat2.DNA_mod_cat2	-1.609229706	0.355408733	-4.527828261	2.71E-05	0.005281816	37	12	132502636	EP400	NM_015409	Body					NA	12:131068340-131068618
6414	cg10548708	cg10548708	0.57092442	0.666064936	0.238150279	0.151637977	0.095140516	-0.086512302	Disease_cat2.DNA_mod_cat2	-1.448972711	0.320047204	-4.527371874	2.71E-05	0.005281816	37	3	38175456	ACAA1	NR_024024;NM_001130410;NM_001607	Body;Body;Body	chr3:38178002-38178750	N_Shelf			NA
6824	cg11555067	cg11555067	0.325595635	0.420538288	0.296831745	0.242694479	0.094942653	-0.054137267	Disease_cat2.DNA_mod_cat2	-0.878180221	0.193956154	-4.52772548	2.71E-05	0.005281816	37	2	99081350	INPP4A	NM_001566;NM_004027;NM_001134224;NM_001134225	5'UTR;5'UTR;5'UTR;5'UTR					TRUE		2:99081176-99081729	Promoter_Associated
3655	cg05652445	cg05652445	0.153084671	0.198207107	0.536683806	0.465666626	0.045122436	-0.07101718	Disease_cat2.DNA_mod_cat2	-1.089621918	0.240731055	-4.526303925	2.72E-05	0.005294632	37	16	3345075				chr16:3345145-3345605	N_Shore			NA	16:3284907-3285821
3384	cg05186704	cg05186704	0.664801589	0.763001299	0.2757221	0.184147868	0.09819971	-0.091574232	Disease_cat2.DNA_mod_cat2	-0.98202486	0.216993764	-4.52559024	2.73E-05	0.005295228	37	16	12057996	TNFRSF17	NM_001192	TSS1500					NA
4510	cg07143468	cg07143468	0.380509992	0.447164568	0.35239137	0.27202389	0.066654576	-0.080367481	Disease_cat2.DNA_mod_cat2	-1.470814626	0.325051188	-4.524870796	2.74E-05	0.005295228	37	10	131842147				chr10:131843516-131844219	N_Shore			TRUE
7477	cg12959079	cg12959079	0.52620613	0.532800504	0.145006266	0.186882212	0.006594374	0.041875946	Disease_cat2.DNA_mod_cat2	-0.628260106	0.138859259	-4.524437995	2.74E-05	0.005295228	37	19	2488464				chr19:2488287-2488570	Island			TRUE	19:2439288-2440641
13253	cg25555460	cg25555460	0.748983908	0.821082676	0.188530685	0.115498142	0.072098768	-0.073032543	Disease_cat2.DNA_mod_cat2	-1.630367914	0.360354942	-4.524338986	2.74E-05	0.005295228	37	17	7199204	YBX2	NM_015982	TSS1500	chr17:7199710-7200009	N_Shore			NA	17:7139810-7140017	17:7199095-7200301	Unclassified
13583	cg26319363	cg26319363	0.638555948	0.722275951	0.244589496	0.172513606	0.083720003	-0.07207589	Disease_cat2.DNA_mod_cat2	-1.057295994	0.233642988	-4.525263104	2.73E-05	0.005295228	37	4	753903	PCGF3	NM_006315	Body	chr4:752029-753788	S_Shore			NA	4:742101-743904
4295	cg06824523	cg06824523	0.760413874	0.811598079	0.189793653	0.125461057	0.051184205	-0.064332596	Disease_cat2.DNA_mod_cat2	-1.721805684	0.38068229	-4.522946638	2.76E-05	0.005311126	37	1	2411612	PLCH2	NM_014638	Body	chr1:2409757-2410049	S_Shore			NA		1:2411433-2412056	Unclassified_Cell_type_specific
4644	cg07357716	cg07357716	0.356458704	0.471085448	0.218035966	0.164386134	0.114626745	-0.053649832	Disease_cat2.DNA_mod_cat2	-1.551541866	0.343112667	-4.521960329	2.77E-05	0.005311126	37	15	31764211								TRUE
6556	cg10868194	cg10868194	0.631782738	0.684494443	0.199052105	0.156864882	0.052711705	-0.042187223	Disease_cat2.DNA_mod_cat2	-1.30519588	0.288618268	-4.522221997	2.76E-05	0.005311126	37	8	1500501	DLGAP2	NM_004745	Body	chr8:1501407-1501671	N_Shore		RDMR	NA
9204	cg16302617	cg16302617	0.57161035	0.595872044	0.123617677	0.117861421	0.024261694	-0.005756256	Disease_cat2.DNA_mod_cat2	-1.769839371	0.391375825	-4.522096807	2.76E-05	0.005311126	37	3	116745523								NA	3:118228095-118228343
12358	cg23407520	cg23407520	0.57632377	0.532791303	0.144983231	0.198037103	-0.043532468	0.053053872	Disease_cat2.DNA_mod_cat2	-1.621037483	0.35852877	-4.521359558	2.77E-05	0.005315247	37	8	4979250				chr8:4980317-4980946	N_Shore			NA
6539	cg10829629	cg10829629	0.556491264	0.626259754	0.204337477	0.151529932	0.06976849	-0.052807545	Disease_cat2.DNA_mod_cat2	-0.589511411	0.130396405	-4.520917683	2.78E-05	0.00531637	37	10	88717494	MMRN2	NM_024756;NM_003087	TSS200;TSS1500					TRUE		10:88717399-88717673	Unclassified_Cell_type_specific
797	cg01145353	cg01145353	0.65312425	0.740928251	0.242533336	0.154830141	0.087804001	-0.087703194	Disease_cat2.DNA_mod_cat2	-1.651167973	0.365280152	-4.520278377	2.78E-05	0.005321244	37	10	124274203	HTRA1	NM_002775	3'UTR					NA
13356	cg25851651	cg25851651	0.144027748	0.198605155	0.120981887	0.112022668	0.054577408	-0.008959219	Disease_cat2.DNA_mod_cat2	-1.422644148	0.314767164	-4.519671405	2.79E-05	0.005325519	37	19	14939300	OR7A5	NM_017506	TSS200					NA
1870	cg02789045	cg02789045	0.168075288	0.223700595	0.206300861	0.122011431	0.055625307	-0.08428943	Disease_cat2.DNA_mod_cat2	-1.642347899	0.363447637	-4.518801967	2.80E-05	0.005334792	37	3	142644867								NA
11569	cg21610069	cg21610069	0.54482888	0.604122753	0.192536748	0.154509093	0.059293873	-0.038027655	Disease_cat2.DNA_mod_cat2	-1.521777677	0.336806076	-4.51826076	2.80E-05	0.005337844	37	15	33484389				chr15:33486847-33487290	N_Shelf			NA
6916	cg11747142	cg11747142	0.332548901	0.37163244	0.148720389	0.129224908	0.039083539	-0.019495481	Disease_cat2.DNA_mod_cat2	-0.437000364	0.096727082	-4.51786981	2.81E-05	0.00533805	37	7	128312331	FAM71F2	NM_001012454;NM_001128926	TSS200;TSS200					NA
4956	cg07908874	cg07908874	0.501378224	0.564859244	0.231984124	0.184508624	0.06348102	-0.047475501	Disease_cat2.DNA_mod_cat2	-0.697111982	0.154322394	-4.517244471	2.81E-05	0.005342724	37	10	135123006	ZNF511	NM_145806;NM_006659	Body;TSS1500	chr10:135122851-135123109	Island			NA	10:134971943-134973099	10:135121154-135123070	Promoter_Associated
1607	cg02328221	cg02328221	0.70249283	0.733443779	0.176334974	0.134277608	0.030950949	-0.042057366	Disease_cat2.DNA_mod_cat2	-0.836542642	0.185204572	-4.516857401	2.82E-05	0.005342875	37	19	46178388	GIPR	NM_000164	Body	chr19:46180162-46180769	N_Shore			NA
9903	cg17859552	cg17859552	0.447924855	0.473438961	0.275168678	0.214877122	0.025514106	-0.060291556	Disease_cat2.DNA_mod_cat2	-1.68421864	0.37321865	-4.512686165	2.86E-05	0.005415523	37	10	134564260	INPP5A	NM_005539	Body	chr10:134562566-134563206	S_Shore			NA	10:134414127-134414303
6809	cg11513641	cg11513641	0.509014643	0.445446247	0.158050755	0.234201907	-0.063568396	0.076151151	Disease_cat2.DNA_mod_cat2	-0.91913592	0.203721308	-4.511731876	2.87E-05	0.005423987	37	21	44441764	PKNOX1	NM_004571	Body					NA	21:43314577-43315084	21:44441719-44441771	Gene_Associated_Cell_type_specific
9248	cg16387046	cg16387046	0.234836407	0.250776605	0.103639515	0.130720852	0.015940198	0.027081337	Disease_cat2.DNA_mod_cat2	-1.50265221	0.333072162	-4.511491451	2.87E-05	0.005423987	37	12	55248207	MUCL1	NM_058173	TSS200					NA		12:55247657-55248332	Unclassified
5218	cg08271907	cg08271907	0.690052882	0.75230155	0.200271246	0.137923505	0.062248668	-0.062347741	Disease_cat2.DNA_mod_cat2	-1.761716582	0.390618265	-4.510072214	2.89E-05	0.00542811	37	8	142250257								TRUE		8:142250196-142250304	Unclassified_Cell_type_specific
6672	cg11151021	cg11151021	0.456042515	0.523719482	0.340790703	0.274799752	0.067676967	-0.065990951	Disease_cat2.DNA_mod_cat2	-1.333110749	0.295671305	-4.508759311	2.90E-05	0.00542811	37	12	68051567	DYRK2	NM_006482;NM_003583	Body;Body					NA	12:66337695-66337947
8368	cg14578087	cg14578087	0.521926156	0.577091105	0.320525921	0.261962743	0.055164949	-0.058563179	Disease_cat2.DNA_mod_cat2	-1.719588659	0.381371108	-4.508964167	2.90E-05	0.00542811	37	9	133796926	FIBCD1	NM_032843;NM_001145106	Body;Body	chr9:133799052-133799262	N_Shelf			NA	9:132786747-132787236
12400	cg23507796	cg23507796	0.3369518	0.432472886	0.306555168	0.189725459	0.095521086	-0.116829709	Disease_cat2.DNA_mod_cat2	-1.536062456	0.340692219	-4.508651421	2.90E-05	0.00542811	37	18	55926108	NEDD4L	NM_001144964;NM_015277;NM_001144971;NM_001144966;NM_001144965;NM_001144968;NM_001144967;NM_001144969;NM_001144970	5'UTR;Body;5'UTR;5'UTR;5'UTR;Body;Body;Body;5'UTR	chr18:55922987-55924068	S_Shelf			NA
13792	cg26837192	cg26837192	0.393185662	0.461477205	0.228212946	0.168315787	0.068291542	-0.059897159	Disease_cat2.DNA_mod_cat2	-1.459982063	0.323758316	-4.509481274	2.89E-05	0.00542811	37	2	48813184	STON1	NM_006873;NM_172311	Body;Body					TRUE
13818	cg26883160	cg26883160	0.757025474	0.804155084	0.150914579	0.101149316	0.04712961	-0.049765263	Disease_cat2.DNA_mod_cat2	-0.855503472	0.189704972	-4.509652349	2.89E-05	0.00542811	37	10	102030154				chr10:102027099-102027490	S_Shelf			NA
14143	cg27573308	cg27573308	0.680498112	0.647608793	0.115936795	0.108529054	-0.032889319	-0.007407741	Disease_cat2.DNA_mod_cat2	-1.649013576	0.365744658	-4.508647064	2.90E-05	0.00542811	37	13	110008403								NA	13:108806404-108806510
9114	cg16143105	cg16143105	0.462558568	0.554284395	0.265724076	0.198881762	0.091725827	-0.066842314	Disease_cat2.DNA_mod_cat2	-1.472551958	0.326640091	-4.50817887	2.91E-05	0.005429932	37	5	78689278	HOMER1	NM_004272	Body					TRUE
2429	cg03668539	cg03668539	0.627990553	0.693830549	0.291351566	0.22266047	0.065839997	-0.068691096	Disease_cat2.DNA_mod_cat2	1.758876327	0.390322405	4.506214109	2.93E-05	0.005453525	37	19	7553324	PEX11G	NM_080662	Body	chr19:7553699-7554033	N_Shore			TRUE
8067	cg14066298	cg14066298	0.484149755	0.557514522	0.2887409	0.227668481	0.073364767	-0.061072419	Disease_cat2.DNA_mod_cat2	-1.244759305	0.276226703	-4.506296066	2.92E-05	0.005453525	37	6	30297565	TRIM39	NM_172016;NM_021253	Body;Body	chr6:30294169-30295071	S_Shelf			NA
6708	cg11225751	cg11225751	0.527265557	0.572416155	0.157377046	0.117278105	0.045150598	-0.040098941	Disease_cat2.DNA_mod_cat2	-0.89443334	0.198521836	-4.505465798	2.93E-05	0.005459848	37	22	22901661	PRAME	NM_206956;NM_006115;NM_206954;NM_006115;NR_027426;NM_206955;NM_206953;NM_206954;NM_206953	TSS200;5'UTR;1stExon;1stExon;TSS200;TSS200;5'UTR;5'UTR;1stExon	chr22:22901386-22901698	Island			NA	22:21231252-21231698	22:22901407-22902256	Unclassified
9278	cg16459276	cg16459276	0.521613729	0.568039038	0.154220958	0.119710834	0.046425309	-0.034510124	Disease_cat2.DNA_mod_cat2	-1.559984946	0.346267503	-4.505143945	2.94E-05	0.005459848	37	6	30433423				chr6:30434029-30434422	N_Shore		RDMR	NA		6:30433004-30433552	Unclassified_Cell_type_specific
2862	cg04317854	cg04317854	0.649981699	0.681243619	0.168937977	0.132510348	0.03126192	-0.036427629	Disease_cat2.DNA_mod_cat2	-1.54638948	0.343396105	-4.50322371	2.96E-05	0.005490011	37	7	24762562	DFNA5	NM_001127454;NM_004403;NM_001127453	5'UTR;Body;Body					TRUE
5087	cg08099661	cg08099661	0.339726614	0.446843431	0.472949138	0.353174881	0.107116818	-0.119774257	Disease_cat2.DNA_mod_cat2	-1.605835493	0.356658092	-4.502450749	2.97E-05	0.005491626	37	3	13083477	IQSEC1	NM_001134382	Body					NA	3:13058018-13058478
5395	cg08578317	cg08578317	0.32188157	0.483554828	0.293655954	0.229174117	0.161673258	-0.064481837	Disease_cat2.DNA_mod_cat2	-1.767002123	0.392457897	-4.5023992	2.97E-05	0.005491626	37	2	240724176								NA	2:240388867-240389229
5414	cg08619669	cg08619669	0.414723006	0.508301814	0.325761216	0.251024303	0.093578808	-0.074736912	Disease_cat2.DNA_mod_cat2	-0.694023864	0.15422526	-4.500066085	2.99E-05	0.005522831	37	19	49493463	GYS1	NM_001161587;NR_027763;NM_002103	Body;Body;Body	chr19:49496448-49496773	N_Shelf			NA
8291	cg14446138	cg14446138	0.615209379	0.671597703	0.219157601	0.140710047	0.056388325	-0.078447553	Disease_cat2.DNA_mod_cat2	-1.012242615	0.224934958	-4.500156962	2.99E-05	0.005522831	37	9	135267742	TTF1	NM_007344	Body					NA	9:134257534-134257863
1776	cg02633609	cg02633609	0.718726983	0.819110467	0.222053045	0.125336419	0.100383485	-0.096716627	Disease_cat2.DNA_mod_cat2	-1.487615961	0.330702454	-4.498351744	3.01E-05	0.00552941	37	15	68597823	ITGA11	NM_001004439	Body					TRUE
8303	cg14465628	cg14465628	0.538424309	0.579265686	0.212245837	0.157219217	0.040841378	-0.055026621	Disease_cat2.DNA_mod_cat2	-0.986102283	0.219218756	-4.498256904	3.01E-05	0.00552941	37	9	98125437								TRUE
9276	cg16456087	cg16456087	0.6984138	0.726715572	0.159510685	0.116645541	0.028301772	-0.042865145	Disease_cat2.DNA_mod_cat2	1.319635874	0.293340266	4.498652337	3.01E-05	0.00552941	37	3	16343197	OXNAD1	NM_138381	Body					TRUE		3:16343085-16343239	Promoter_Associated_Cell_type_specific
12234	cg23141614	cg23141614	0.638132709	0.704078467	0.133133651	0.101182674	0.065945758	-0.031950977	Disease_cat2.DNA_mod_cat2	-1.414406031	0.314371124	-4.499160138	3.00E-05	0.00552941	37	6	167136432	RPS6KA2	NM_001006932	Body					NA	6:167056312-167056423
1161	cg01687997	cg01687997	0.104164174	0.18200274	0.42170049	0.381911592	0.077838566	-0.039788898	Disease_cat2.DNA_mod_cat2	-1.188489624	0.264255866	-4.497495707	3.02E-05	0.005529937	37	7	1083072	C7orf50	NM_001134395;NM_032350;NM_001134396	Body;Body;Body	chr7:1084387-1084595	N_Shore			NA
6778	cg11412713	cg11412713	0.401936191	0.456820562	0.248006625	0.168010826	0.054884371	-0.079995799	Disease_cat2.DNA_mod_cat2	-0.926427707	0.205980872	-4.497639509	3.02E-05	0.005529937	37	11	94278413	FUT4	NM_002033	1stExon	chr11:94276894-94278913	Island	high-CpG:93917993-93918077		TRUE	11:93916543-93918561
2629	cg03957235	cg03957235	0.341428785	0.423436691	0.194230896	0.201614188	0.082007906	0.007383292	Disease_cat2.DNA_mod_cat2	1.661218424	0.369461622	4.496322014	3.03E-05	0.005538616	37	1	3512243	MEGF6	NM_001409	Body	chr1:3511709-3512118	S_Shore			NA
6877	cg11669824	cg11669824	0.845484707	0.773324613	0.103261428	0.165819816	-0.072160094	0.062558388	Disease_cat2.DNA_mod_cat2	-0.573408075	0.12752057	-4.496592771	3.03E-05	0.005538616	37	8	81020215	TPD52	NM_005079;NM_001025253	Body;Body					TRUE
3799	cg05916264	cg05916264	0.615138196	0.676147914	0.282368553	0.179140671	0.061009719	-0.103227882	Disease_cat2.DNA_mod_cat2	-0.577451223	0.128443232	-4.495769948	3.04E-05	0.005542289	37	14	71370423				chr14:71373964-71375402	N_Shelf			NA
959	cg01359236	cg01359236	0.514653578	0.600187784	0.207468299	0.183458155	0.085534206	-0.024010144	Disease_cat2.DNA_mod_cat2	-0.966314522	0.214956355	-4.495398724	3.04E-05	0.005542409	37	8	11763828				chr8:11759862-11760212	S_Shelf			NA
4329	cg06874326	cg06874326	0.33354368	0.407544057	0.244000603	0.178138685	0.074000378	-0.065861917	Disease_cat2.DNA_mod_cat2	-0.83646177	0.186099989	-4.494690047	3.05E-05	0.00554919	37	8	101662790	SNX31	NM_152628	TSS1500	chr8:101661671-101662022	S_Shore			NA		8:101661719-101662792	Unclassified_Cell_type_specific
1218	cg01770076	cg01770076	0.575684475	0.627448032	0.186064657	0.139283781	0.051763557	-0.046780876	Disease_cat2.DNA_mod_cat2	-1.707930529	0.380154011	-4.492733153	3.07E-05	0.005559113	37	2	84739765				chr2:84743463-84743685	N_Shelf			NA
4797	cg07608094	cg07608094	0.384343144	0.464255645	0.224872851	0.185795011	0.079912502	-0.03907784	Disease_cat2.DNA_mod_cat2	-1.145983769	0.255056467	-4.493059055	3.07E-05	0.005559113	37	6	32134964	EGFL8	NM_030652	Body	chr6:32134460-32135196	Island			TRUE	6:32242466-32243210
6669	cg11146034	cg11146034	0.211847552	0.266339599	0.371148676	0.300287622	0.054492047	-0.070861054	Disease_cat2.DNA_mod_cat2	-0.673716302	0.149945015	-4.493089014	3.07E-05	0.005559113	37	12	96590670	ELK3	NM_005230	5'UTR	chr12:96588665-96589145	S_Shore		RDMR	NA
6688	cg11193419	cg11193419	0.414943784	0.464687998	0.287863836	0.182831327	0.049744213	-0.105032509	Disease_cat2.DNA_mod_cat2	1.22570458	0.272783431	4.49332489	3.06E-05	0.005559113	37	8	58173162				chr8:58172076-58173863	Island			NA	8:58334174-58336552
2696	cg04061411	cg04061411	0.328224493	0.408750906	0.163929827	0.104342143	0.080526413	-0.059587685	Disease_cat2.DNA_mod_cat2	1.558103525	0.346844111	4.492230008	3.08E-05	0.005561893	37	15	78385733	SH2D7	NM_001101404	Body					TRUE
404	cg00565658	cg00565658	0.633207293	0.641384616	0.146986433	0.102666281	0.008177323	-0.044320151	Disease_cat2.DNA_mod_cat2	-0.722985268	0.161044186	-4.489359625	3.11E-05	0.005572087	37	4	1348867	KIAA1530	NM_020894	Body					NA	4:1338545-1339055
521	cg00748431	cg00748431	0.586895086	0.659652751	0.264665121	0.187032732	0.072757665	-0.07763239	Disease_cat2.DNA_mod_cat2	-0.877391553	0.195365313	-4.491030363	3.09E-05	0.005572087	37	2	175629917	CHRNA1	NM_001039523;NM_000079	TSS1500;TSS1500					NA
5707	cg09160955	cg09160955	0.738331815	0.801765142	0.214139331	0.156869285	0.063433327	-0.057270046	Disease_cat2.DNA_mod_cat2	-0.839252536	0.186949648	-4.489190251	3.11E-05	0.005572087	37	15	89154092	MIR7-2	NR_029606	TSS1500					TRUE
8763	cg15351214	cg15351214	0.465066202	0.48772624	0.187185737	0.166864332	0.022660038	-0.020321405	Disease_cat2.DNA_mod_cat2	-0.882513133	0.19656747	-4.489619444	3.10E-05	0.005572087	37	14	71277192	MAP3K9	NM_033141	TSS1500	chr14:71275512-71276571	S_Shore		RDMR	NA	14:70346848-70346946
9971	cg18000216	cg18000216	0.691738896	0.70174682	0.125287408	0.122073545	0.010007925	-0.003213863	Disease_cat2.DNA_mod_cat2	-0.768893842	0.171266048	-4.48947034	3.11E-05	0.005572087	37	3	55642757	ERC2	NM_015576	3'UTR					TRUE		3:55642662-55642789	Unclassified_Cell_type_specific
10690	cg19550914	cg19550914	0.460403341	0.533049222	0.16246224	0.125739217	0.072645881	-0.036723022	Disease_cat2.DNA_mod_cat2	-1.379625414	0.307262031	-4.490061493	3.10E-05	0.005572087	37	3	52084505	DUSP7	NM_001947	3'UTR					NA
13208	cg25449585	cg25449585	0.759072574	0.806400481	0.156806362	0.10412818	0.047327908	-0.052678182	Disease_cat2.DNA_mod_cat2	-0.75301709	0.167723519	-4.489633252	3.10E-05	0.005572087	37	8	28682229	INTS9	NM_018250;NR_026826;NM_001145159	Body;Body;Body					TRUE
10071	cg18180056	cg18180056	0.633196777	0.696065823	0.128211497	0.118509793	0.062869046	-0.009701704	Disease_cat2.DNA_mod_cat2	-0.850101396	0.18938816	-4.488672341	3.11E-05	0.005575236	37	12	130344375	TMEM132D	NM_133448	Body	chr12:130339683-130343584	S_Shore			NA
3776	cg05880252	cg05880252	0.159447192	0.257696148	0.411563768	0.346858709	0.098248956	-0.064705059	Disease_cat2.DNA_mod_cat2	-1.58153921	0.352437344	-4.487433688	3.13E-05	0.005592695	37	2	124773563								NA
848	cg01215442	cg01215442	0.494299008	0.53769737	0.142899622	0.108732754	0.043398362	-0.034166868	Disease_cat2.DNA_mod_cat2	-0.462297345	0.103088042	-4.48449051	3.16E-05	0.005610271	37	19	18980443	GDF1	NM_001492;NM_021267	Body;3'UTR	chr19:18979351-18981200	Island			NA		19:18980340-18981151	Unclassified_Cell_type_specific
1711	cg02529909	cg02529909	0.508631055	0.55118185	0.239183232	0.191524734	0.042550795	-0.047658498	Disease_cat2.DNA_mod_cat2	-1.451614594	0.323703136	-4.484400772	3.16E-05	0.005610271	37	5	75919850	F2RL2	NM_004101;NM_006633	TSS1500;Body					NA
2360	cg03569524	cg03569524	0.697348142	0.768778206	0.18236479	0.140604161	0.071430065	-0.04176063	Disease_cat2.DNA_mod_cat2	-0.805406205	0.179605398	-4.484309575	3.16E-05	0.005610271	37	8	103611943				chr8:103613059-103613390	N_Shore			NA
4815	cg07654864	cg07654864	0.367498053	0.454697766	0.460410328	0.372528629	0.087199713	-0.087881699	Disease_cat2.DNA_mod_cat2	-0.739390891	0.164834497	-4.48565625	3.15E-05	0.005610271	37	16	19183628	SYT17	NM_016524	Body	chr16:19179002-19180217	S_Shelf			NA
4852	cg07717704	cg07717704	0.646523806	0.696818569	0.258736724	0.197649023	0.050294763	-0.061087701	Disease_cat2.DNA_mod_cat2	-1.634122533	0.364429773	-4.484053312	3.17E-05	0.005610271	37	10	100230759	HPSE2	NM_001166244;NM_001166245;NM_021828;NM_001166246	Body;Body;Body;Body	chr10:100227438-100227832	S_Shelf			TRUE
10237	cg18513062	cg18513062	0.226369553	0.226626436	0.162023465	0.188447554	0.000256883	0.026424089	Disease_cat2.DNA_mod_cat2	-0.906907989	0.202194059	-4.485334508	3.15E-05	0.005610271	37	17	763049	NXN	NM_022463	Body					TRUE		17:762978-763070	Unclassified_Cell_type_specific
11339	cg21053474	cg21053474	0.739209629	0.805730234	0.177815635	0.116763737	0.066520605	-0.061051898	Disease_cat2.DNA_mod_cat2	-1.453170016	0.324012916	-4.484913849	3.16E-05	0.005610271	37	4	46737408	COX7B2	NM_130902	5'UTR					NA
995	cg01407235	cg01407235	0.247435322	0.305430816	0.177743306	0.124581966	0.057995494	-0.053161341	Disease_cat2.DNA_mod_cat2	-1.686957499	0.376340579	-4.482528842	3.18E-05	0.005631055	37	2	69001799	ARHGAP25	NM_001007231;NM_014882;NM_001166276;NM_001166277	Body;TSS200;TSS200;Body					NA		2:69001773-69002434	Promoter_Associated
2734	cg04131194	cg04131194	0.400706978	0.488629862	0.269033341	0.208142938	0.087922884	-0.060890403	Disease_cat2.DNA_mod_cat2	-0.772581521	0.172389879	-4.481594429	3.19E-05	0.005631055	37	1	44405267				chr1:44401757-44402423	S_Shelf			NA
3598	cg05545882	cg05545882	0.470076884	0.487979064	0.221830645	0.174712616	0.01790218	-0.047118029	Disease_cat2.DNA_mod_cat2	-1.713585981	0.382347557	-4.481749526	3.19E-05	0.005631055	37	10	43216927								NA
11898	cg22374165	cg22374165	0.478184556	0.529906249	0.419933732	0.365450579	0.051721693	-0.054483153	Disease_cat2.DNA_mod_cat2	-0.807128595	0.180079894	-4.482058356	3.19E-05	0.005631055	37	2	39199173	LOC100271715	NM_001145451	3'UTR					NA
11546	cg21565543	cg21565543	0.759733213	0.822508516	0.132911107	0.105375101	0.062775303	-0.027536006	Disease_cat2.DNA_mod_cat2	-1.561867806	0.348553751	-4.480995548	3.20E-05	0.005635967	37	6	19714951								TRUE
5272	cg08370173	cg08370173	0.699768235	0.743407575	0.157052713	0.114320414	0.04363934	-0.042732299	Disease_cat2.DNA_mod_cat2	-1.276971738	0.285019797	-4.480291377	3.21E-05	0.005643	37	17	75537444								TRUE	17:73048612-73049121
9392	cg16682721	cg16682721	0.322901013	0.373997474	0.308061344	0.272922038	0.05109646	-0.035139306	Disease_cat2.DNA_mod_cat2	-0.612239168	0.136682728	-4.479272371	3.22E-05	0.005656365	37	11	71931577	FOLR2	NM_000803;NM_001113535;NM_001113534;NM_001113536	Body;Body;Body;Body	chr11:71934247-71936321	N_Shelf			NA
997	cg01410440	cg01410440	0.205449351	0.25705976	0.159644663	0.141992529	0.051610409	-0.017652135	Disease_cat2.DNA_mod_cat2	-0.959680224	0.214301379	-4.478180347	3.23E-05	0.005671239	37	7	157193063	DNAJB6	NM_058246	Body	chr7:157192920-157193155	Island			NA	7:156885702-156886170
2521	cg03794862	cg03794862	0.71200312	0.774306765	0.153596968	0.101911142	0.062303645	-0.051685827	Disease_cat2.DNA_mod_cat2	1.512676899	0.33783611	4.477546524	3.24E-05	0.005676921	37	7	116960883	WNT2	NM_003391;NR_024047	Body;Body	chr7:116962841-116964803	N_Shore			NA
3359	cg05141400	cg05141400	0.36976443	0.39314832	0.143190902	0.10185445	0.023383891	-0.041336452	Disease_cat2.DNA_mod_cat2	1.709382227	0.381800017	4.477166451	3.24E-05	0.00567706	37	X	30260122	MAGEB4	NM_002367;NM_002367	5'UTR;1stExon					NA
5612	cg08943375	cg08943375	0.784317828	0.75157875	0.100716559	0.125310797	-0.032739078	0.024594239	Disease_cat2.DNA_mod_cat2	-1.477939269	0.330156027	-4.476487324	3.25E-05	0.00567706	37	1	156452258	MEF2D	NM_005920	Body					NA	1:154718864-154718902
9183	cg16264393	cg16264393	0.594989199	0.67232968	0.134537632	0.106242365	0.07734048	-0.028295267	Disease_cat2.DNA_mod_cat2	-1.176459709	0.26280226	-4.476596627	3.25E-05	0.00567706	37	19	2076579	MOBKL2A	NM_130807	Body	chr19:2076483-2076982	Island			NA	19:2027484-2027982
5377	cg08550748	cg08550748	0.662402359	0.771931709	0.258242382	0.145620116	0.10952935	-0.112622266	Disease_cat2.DNA_mod_cat2	-1.625121813	0.363118611	-4.475457228	3.26E-05	0.005685802	37	6	66999374								TRUE
13905	cg27072025	cg27072025	0.706578779	0.750647243	0.18598048	0.141775539	0.044068465	-0.04420494	Disease_cat2.DNA_mod_cat2	-1.69823255	0.379463274	-4.475354182	3.26E-05	0.005685802	37	10	135203200	PAOX	NM_207128;NM_152911;NM_207127	Body;Body;3'UTR	chr10:135203101-135203316	Island			NA	10:135053054-135053296	10:135202261-135203945	Promoter_Associated
13309	cg25730584	cg25730584	0.487421465	0.427044128	0.187835036	0.264958475	-0.060377337	0.077123439	Disease_cat2.DNA_mod_cat2	-0.925313876	0.206857659	-4.473191276	3.29E-05	0.005722501	37	7	70146354	AUTS2	NM_015570;NM_001127231	Body;Body					TRUE
2749	cg04146995	cg04146995	0.509270256	0.556961202	0.305597068	0.265816993	0.047690947	-0.039780075	Disease_cat2.DNA_mod_cat2	1.489348533	0.333123027	4.470866348	3.32E-05	0.005762746	37	1	2001651	PRKCZ	NM_002744	Body	chr1:2005179-2005565	N_Shelf			NA		1:2001638-2001700	Unclassified_Cell_type_specific
9410	cg16717546	cg16717546	0.516194116	0.565137748	0.241201283	0.171408703	0.048943632	-0.06979258	Disease_cat2.DNA_mod_cat2	-1.541078306	0.344725873	-4.470445732	3.32E-05	0.005764222	37	7	24474486								TRUE
12208	cg23063374	cg23063374	0.641768862	0.604304083	0.165688799	0.194030717	-0.037464779	0.028341918	Disease_cat2.DNA_mod_cat2	-0.695431716	0.155580649	-4.469911403	3.33E-05	0.005768032	37	13	22030131	ZDHHC20	NM_153251	Body	chr13:22032862-22033730	N_Shelf			NA
6051	cg09831491	cg09831491	0.122592581	0.150700073	0.209550228	0.17611405	0.028107492	-0.033436178	Disease_cat2.DNA_mod_cat2	-0.506348731	0.113298784	-4.469145343	3.34E-05	0.005769492	37	3	44689721	ZNF197	NM_001024855;NM_003420	3'UTR;TSS1500	chr3:44690126-44690587	N_Shore			NA
10118	cg18289306	cg18289306	0.582144811	0.635983304	0.191546961	0.156640745	0.053838493	-0.034906216	Disease_cat2.DNA_mod_cat2	-0.709338462	0.158709476	-4.469414695	3.33E-05	0.005769492	37	13	113640169	MCF2L	NM_001112732;NM_024979	Body;Body					NA	13:112688170-112689638
2068	cg03100814	cg03100814	0.533696069	0.699456535	0.267048049	0.138848833	0.165760466	-0.128199216	Disease_cat2.DNA_mod_cat2	-1.417675622	0.31744238	-4.465930543	3.38E-05	0.005776505	37	6	32367672	BTNL2	NM_019602	Body					NA
4995	cg07965110	cg07965110	0.479810484	0.473974792	0.151427047	0.115218402	-0.005835692	-0.036208646	Disease_cat2.DNA_mod_cat2	-0.799275842	0.178981213	-4.465696872	3.38E-05	0.005776505	37	1	24863166				chr1:24861702-24861920	S_Shore			NA		1:24863056-24863486	Promoter_Associated_Cell_type_specific
5027	cg08007925	cg08007925	0.527206711	0.587547927	0.195204151	0.161441182	0.060341216	-0.033762969	Disease_cat2.DNA_mod_cat2	-1.723142365	0.385775325	-4.466699271	3.37E-05	0.005776505	37	1	3332160	PRDM16	NM_022114;NM_199454	Body;Body	chr1:3331986-3332227	Island			NA	1:3321925-3322221	1:3331734-3332299	Unclassified_Cell_type_specific
7278	cg12542490	cg12542490	0.500640055	0.517441853	0.142909733	0.102880653	0.016801799	-0.04002908	Disease_cat2.DNA_mod_cat2	-1.661812062	0.372013009	-4.467080509	3.36E-05	0.005776505	37	13	113802886	F10	NM_000504	Body	chr13:113803217-113803479	N_Shore			NA	13:112850887-112851021
8728	cg15265853	cg15265853	0.585200196	0.660524276	0.241798132	0.185640536	0.07532408	-0.056157596	Disease_cat2.DNA_mod_cat2	-0.700377657	0.156756564	-4.467931937	3.35E-05	0.005776505	37	17	29401371								TRUE
10224	cg18485261	cg18485261	0.107981197	0.158484856	0.236515831	0.213488198	0.050503658	-0.023027633	Disease_cat2.DNA_mod_cat2	-1.596206905	0.35737358	-4.466493875	3.37E-05	0.005776505	37	10	131448524	MGMT	NM_002412	Body					NA	10:131338514-131338821
10878	cg19991046	cg19991046	0.572724405	0.609969169	0.204072601	0.165892864	0.037244763	-0.038179737	Disease_cat2.DNA_mod_cat2	-1.647907675	0.36893988	-4.46660219	3.37E-05	0.005776505	37	8	142183677	DENND3	NM_014957	Body	chr8:142183432-142183767	Island			TRUE	8:142252639-142252944	8:142183268-142183686	Unclassified
11399	cg21191275	cg21191275	0.258742825	0.258829255	0.132709014	0.113340693	8.64296E-05	-0.019368321	Disease_cat2.DNA_mod_cat2	-1.787363643	0.400199776	-4.466178515	3.37E-05	0.005776505	37	9	135907982	GTF3C5	NM_001122823;NM_012087	Body;Body	chr9:135905412-135906550	S_Shore			NA
12817	cg24557281	cg24557281	0.386788774	0.475717632	0.234933477	0.107887521	0.088928857	-0.127045956	Disease_cat2.DNA_mod_cat2	-0.691569172	0.154836411	-4.466450553	3.37E-05	0.005776505	37	4	4547745				chr4:4543437-4544104	S_Shelf			NA		4:4547745-4547864	Unclassified_Cell_type_specific
11041	cg20375836	cg20375836	0.676471457	0.728160506	0.204563237	0.150223393	0.051689048	-0.054339845	Disease_cat2.DNA_mod_cat2	-1.754727993	0.393039456	-4.464508503	3.39E-05	0.005793836	37	13	99135543	STK24	NM_003576;NM_001032296	Body;Body					NA	13:97933544-97933627
2431	cg03673965	cg03673965	0.590149108	0.633967425	0.16423185	0.147472376	0.043818317	-0.016759474	Disease_cat2.DNA_mod_cat2	-1.63977102	0.367421944	-4.462909873	3.41E-05	0.005798567	37	6	108497734	NR2E1	NM_003269	Body	chr6:108497595-108497996	Island			NA	6:108603834-108604609
4014	cg06351520	cg06351520	0.774736593	0.812047551	0.128667458	0.102341271	0.037310958	-0.026326187	Disease_cat2.DNA_mod_cat2	-1.803914818	0.404180714	-4.463139269	3.41E-05	0.005798567	37	2	3131276								NA	2:3110274-3110380
8496	cg14836018	cg14836018	0.407063297	0.439991459	0.104769591	0.10758612	0.032928162	0.002816529	Disease_cat2.DNA_mod_cat2	-0.578835077	0.12969615	-4.463008924	3.41E-05	0.005798567	37	14	51706425	TMX1	NM_030755	TSS1500	chr14:51706791-51707499	N_Shore			NA		14:51706160-51707629	Promoter_Associated
10088	cg18222602	cg18222602	0.620934208	0.695865524	0.245729204	0.184244986	0.074931317	-0.061484218	Disease_cat2.DNA_mod_cat2	-1.058200831	0.237062785	-4.463799885	3.40E-05	0.005798567	37	12	117448211	FBXW8	NM_153348;NM_012174	Body;Body					TRUE	12:115932538-115932595
1349	cg01965425	cg01965425	0.576273313	0.650761776	0.289946767	0.230089046	0.074488463	-0.05985772	Disease_cat2.DNA_mod_cat2	-0.573455244	0.128504742	-4.46252204	3.42E-05	0.005799527	37	4	89629891	FAM13AOS	NR_002806	TSS1500					NA
314	cg00452266	cg00452266	0.391821477	0.391920077	0.144434462	0.112914873	9.86007E-05	-0.031519589	Disease_cat2.DNA_mod_cat2	-0.70201406	0.157405867	-4.45989767	3.45E-05	0.005825555	37	2	220431399	OBSL1	NM_015311	Body	chr2:220432788-220433041	N_Shore			NA
6948	cg11814564	cg11814564	0.741449752	0.800180235	0.166303754	0.103997545	0.058730483	-0.062306208	Disease_cat2.DNA_mod_cat2	-0.453394499	0.101642034	-4.460698822	3.44E-05	0.005825555	37	1	200748674	CAMSAP1L1	NM_203459	Body					TRUE
8090	cg14108492	cg14108492	0.662650165	0.736357958	0.217659019	0.143100688	0.073707793	-0.074558331	Disease_cat2.DNA_mod_cat2	-1.543975768	0.346184492	-4.459979588	3.45E-05	0.005825555	37	20	35060132	DLGAP4	NM_014902	Body	chr20:35060057-35060262	Island			NA	20:34493472-34494190
11091	cg20497026	cg20497026	0.709804025	0.74258974	0.133410515	0.109699515	0.032785715	-0.023711001	Disease_cat2.DNA_mod_cat2	-0.613414183	0.137524049	-4.460413928	3.44E-05	0.005825555	37	12	58170306	FAM119B	NM_206914;NM_015433	Body;Body	chr12:58166252-58166741	S_Shelf			NA
10053	cg18139178	cg18139178	0.645843724	0.768813867	0.292538904	0.165257598	0.122970144	-0.127281307	Disease_cat2.DNA_mod_cat2	-1.794280556	0.402410613	-4.458830104	3.46E-05	0.005840605	37	10	134997342	KNDC1	NM_152643	Body	chr10:134996318-134996548	S_Shore			NA	10:134847290-134847471
1414	cg02059509	cg02059509	0.620604931	0.680115518	0.240349421	0.185521104	0.059510587	-0.054828317	Disease_cat2.DNA_mod_cat2	1.401278534	0.314341661	4.457819977	3.47E-05	0.005851057	37	10	30405144								NA
6297	cg10307940	cg10307940	0.264371141	0.333781402	0.363760335	0.269383829	0.069410261	-0.094376505	Disease_cat2.DNA_mod_cat2	-1.486481295	0.333467616	-4.457648134	3.48E-05	0.005851057	37	8	6637707								NA	8:6625086-6625143	8:6636880-6637974	Unclassified
5356	cg08527435	cg08527435	0.282308681	0.328428996	0.188397003	0.12632711	0.046120315	-0.062069893	Disease_cat2.DNA_mod_cat2	-0.697869324	0.156569774	-4.457241683	3.48E-05	0.005852476	37	19	2200504	DOT1L	NM_032482	Body	chr19:2199921-2200126	S_Shore			NA	19:2151334-2152694
1027	cg01463110	cg01463110	0.523251166	0.675538155	0.210779139	0.150222023	0.152286989	-0.060557116	Disease_cat2.DNA_mod_cat2	-1.565688852	0.351448351	-4.454961435	3.51E-05	0.005856808	37	Y	14648161				chrY:14649050-14649669	N_Shore			NA
3475	cg05343184	cg05343184	0.613958475	0.65668725	0.173227651	0.123567928	0.042728776	-0.049659723	Disease_cat2.DNA_mod_cat2	-1.638053973	0.367592416	-4.456169119	3.49E-05	0.005856808	37	1	3058151	PRDM16	NM_022114;NM_199454	Body;Body	chr1:3059050-3059268	N_Shore			NA	1:3047996-3048095
5555	cg08865208	cg08865208	0.633906466	0.752222647	0.174498723	0.108325796	0.118316181	-0.066172928	Disease_cat2.DNA_mod_cat2	-0.484493778	0.108714559	-4.45656757	3.49E-05	0.005856808	37	12	118469768	RFC5	NM_001130113;NM_007370;NM_001130112;NM_181578	3'UTR;3'UTR;3'UTR;3'UTR					NA
6064	cg09849967	cg09849967	0.141096958	0.268983171	0.328925356	0.244263436	0.127886213	-0.08466192	Disease_cat2.DNA_mod_cat2	-0.783160277	0.175792894	-4.455016693	3.51E-05	0.005856808	37	3	49138870	QARS	NM_005051	Body	chr3:49141934-49142373	N_Shelf			NA
6659	cg11119301	cg11119301	0.785267967	0.77614283	0.137854694	0.13536328	-0.009125137	-0.002491414	Disease_cat2.DNA_mod_cat2	-0.741688644	0.166491977	-4.454801102	3.51E-05	0.005856808	37	12	91666402								TRUE
8996	cg15891358	cg15891358	0.613824292	0.67697999	0.259275444	0.200805772	0.063155698	-0.058469672	Disease_cat2.DNA_mod_cat2	-0.517592165	0.116189338	-4.454730322	3.51E-05	0.005856808	37	10	128210552	C10orf90	NM_001004298	TSS1500					NA
9152	cg16200799	cg16200799	0.411231382	0.549284128	0.151552918	0.112186776	0.138052745	-0.039366142	Disease_cat2.DNA_mod_cat2	1.532725614	0.344071042	4.454677749	3.51E-05	0.005856808	37	17	60717850	MRC2	NM_006039	Body					TRUE
3474	cg05342682	cg05342682	0.281206563	0.357944876	0.152186029	0.151470716	0.076738314	-0.000715313	Disease_cat2.DNA_mod_cat2	-1.385392717	0.311028854	-4.454225702	3.52E-05	0.005859238	37	7	94953680	PON1	NM_000446	Body	chr7:94953769-94953971	N_Shore			TRUE
7755	cg13547053	cg13547053	0.563980316	0.651412666	0.322035297	0.234062252	0.08743235	-0.087973044	Disease_cat2.DNA_mod_cat2	-0.695136009	0.156077543	-4.453786211	3.52E-05	0.005861416	37	2	179184864	OSBPL6	NM_145739;NM_032523	TSS200;Body					NA
2641	cg03980224	cg03980224	0.249072332	0.221040506	0.239773819	0.312262116	-0.028031827	0.072488297	Disease_cat2.DNA_mod_cat2	-0.70811905	0.159064456	-4.451774266	3.55E-05	0.005890773	37	5	34686875	RAI14	NM_001145523;NM_015577;NM_001145522;NM_001145520;NM_001145525;NM_001145521	TSS1500;5'UTR;5'UTR;5'UTR;5'UTR;5'UTR					TRUE
6783	cg11422851	cg11422851	0.613904558	0.650156623	0.167942623	0.126599418	0.036252065	-0.041343205	Disease_cat2.DNA_mod_cat2	-0.974286567	0.218857883	-4.451685978	3.55E-05	0.005890773	37	8	38508140				chr8:38508299-38508748	N_Shore			TRUE	8:38627215-38627905
13316	cg25741259	cg25741259	0.494475863	0.612845605	0.446447785	0.342739233	0.118369742	-0.103708551	Disease_cat2.DNA_mod_cat2	1.328450189	0.298436019	4.451373511	3.55E-05	0.005890773	37	19	6022752	RFX2	NM_000635;NM_134433	Body;Body	chr19:6024734-6024988	N_Shore			TRUE		19:6022130-6022805	Unclassified
2049	cg03058602	cg03058602	0.680636782	0.74591546	0.20796401	0.127449527	0.065278678	-0.080514482	Disease_cat2.DNA_mod_cat2	-1.456145114	0.327171091	-4.450714478	3.56E-05	0.005892189	37	6	31930566	SKIV2L	NM_006929	Body	chr6:31926489-31926940	S_Shelf			NA
12786	cg24505884	cg24505884	0.576451831	0.645676263	0.226115658	0.188903444	0.069224432	-0.037212214	Disease_cat2.DNA_mod_cat2	-1.207531759	0.271316432	-4.450639971	3.56E-05	0.005892189	37	3	127408609	MGLL	NM_001003794;NM_007283	3'UTR;3'UTR					TRUE
1869	cg02787852	cg02787852	0.372205016	0.464313216	0.285429726	0.2373754	0.092108201	-0.048054326	Disease_cat2.DNA_mod_cat2	-1.557379045	0.349960076	-4.450162041	3.57E-05	0.005894526	37	16	27414536	IL21R	NM_181079;NM_181078;NM_181079	1stExon;5'UTR;5'UTR					NA
7738	cg13521797	cg13521797	0.373323685	0.509910743	0.157884799	0.115525631	0.136587059	-0.042359168	Disease_cat2.DNA_mod_cat2	-0.770488592	0.173161704	-4.449532284	3.58E-05	0.005894526	37	2	203737787	ICA1L	NM_138468	TSS1500	chr2:203735925-203736883	S_Shore			NA
11282	cg20944701	cg20944701	0.330517391	0.387934953	0.312004315	0.213893976	0.057417562	-0.098110339	Disease_cat2.DNA_mod_cat2	-1.258414562	0.28280848	-4.449705903	3.58E-05	0.005894526	37	11	18811712	PTPN5	NM_006906;NM_001039970;NM_032781	5'UTR;5'UTR;5'UTR	chr11:18812572-18814079	N_Shore			NA
7771	cg13564055	cg13564055	0.541549599	0.648217757	0.169161744	0.117649547	0.106668158	-0.051512198	Disease_cat2.DNA_mod_cat2	-1.042868603	0.234415932	-4.448795764	3.59E-05	0.005896083	37	17	2288120	MNT	NM_020310	3'UTR					TRUE		17:2288108-2288277	Unclassified_Cell_type_specific
14050	cg27353689	cg27353689	0.224296102	0.278161058	0.447100618	0.370204413	0.053864956	-0.076896204	Disease_cat2.DNA_mod_cat2	-0.73111283	0.164331715	-4.449006264	3.58E-05	0.005896083	37	15	90033146	RHCG	NM_016321	Body	chr15:90029931-90030328	S_Shelf			NA
26	cg00026141	cg00026141	0.243881893	0.308214709	0.212467275	0.131439003	0.064332816	-0.081028271	Disease_cat2.DNA_mod_cat2	-1.402000438	0.31520959	-4.447835609	3.60E-05	0.00590234	37	3	191579258				chr3:191580928-191581300	N_Shore			NA
7401	cg12790698	cg12790698	0.610477053	0.711291117	0.134256079	0.110470547	0.100814064	-0.023785532	Disease_cat2.DNA_mod_cat2	-0.43618508	0.098063313	-4.447994532	3.60E-05	0.00590234	37	15	65911129								TRUE
167	cg00231207	cg00231207	0.548976009	0.663761248	0.205958653	0.102095183	0.114785239	-0.103863469	Disease_cat2.DNA_mod_cat2	1.301107688	0.292593881	4.446804166	3.61E-05	0.005917013	37	4	4616630								TRUE
320	cg00459913	cg00459913	0.799741108	0.780578445	0.118648274	0.14296944	-0.019162663	0.024321166	Disease_cat2.DNA_mod_cat2	-0.780025855	0.175469898	-4.445354243	3.63E-05	0.00592176	37	8	11469136				chr8:11471014-11471249	N_Shore			NA
879	cg01250141	cg01250141	0.405514679	0.436554023	0.212154792	0.139331945	0.031039344	-0.072822847	Disease_cat2.DNA_mod_cat2	-1.535018304	0.345315554	-4.445262566	3.63E-05	0.00592176	37	7	35223574				chr7:35225363-35226580	N_Shore			NA
2100	cg03157862	cg03157862	0.404863446	0.51304851	0.108284178	0.110194364	0.108185065	0.001910186	Disease_cat2.DNA_mod_cat2	-0.774277238	0.174170534	-4.445512237	3.63E-05	0.00592176	37	16	66519174								NA
3285	cg05011265	cg05011265	0.588884246	0.664251414	0.194000216	0.127446599	0.075367168	-0.066553617	Disease_cat2.DNA_mod_cat2	-0.798095191	0.179526805	-4.445548914	3.63E-05	0.00592176	37	14	22958399								NA
4293	cg06820541	cg06820541	0.721111008	0.82775967	0.231788315	0.129636619	0.106648662	-0.102151696	Disease_cat2.DNA_mod_cat2	-1.59860477	0.359722613	-4.44399299	3.65E-05	0.00593464	37	14	61185926	SIX4	NM_017420	Body	chr14:61188116-61190772	N_Shelf			NA
5608	cg08939418	cg08939418	0.567733262	0.683567835	0.304310674	0.182877126	0.115834573	-0.121433548	Disease_cat2.DNA_mod_cat2	-1.49531319	0.336472524	-4.444087063	3.65E-05	0.00593464	37	7	23511443	IGF2BP3	NM_006547	TSS1500	chr7:23508184-23509712	S_Shore			NA	7:23477914-23477969	7:23509936-23511553	Promoter_Associated
12935	cg24831140	cg24831140	0.570781007	0.615222181	0.241653362	0.183902115	0.044441174	-0.057751247	Disease_cat2.DNA_mod_cat2	-0.691061036	0.155541959	-4.442923563	3.66E-05	0.00595024	37	15	40337898								TRUE		15:40336470-40338118	Unclassified
9522	cg17014947	cg17014947	0.473002788	0.552824459	0.336450952	0.282568426	0.079821671	-0.053882527	Disease_cat2.DNA_mod_cat2	-1.671526983	0.376252483	-4.442567317	3.67E-05	0.005950861	37	15	35529521	LOC723972	NR_003144	TSS200					NA	15:33316757-33316972
1802	cg02679012	cg02679012	0.585173069	0.624232237	0.125384239	0.105251331	0.039059168	-0.020132908	Disease_cat2.DNA_mod_cat2	-1.782238793	0.401302647	-4.441133913	3.69E-05	0.005954887	37	17	773283	NXN	NM_022463	Body					TRUE	17:719737-720034
5411	cg08615694	cg08615694	0.507768896	0.559370277	0.199174856	0.158984667	0.051601381	-0.040190189	Disease_cat2.DNA_mod_cat2	-1.540295621	0.346829634	-4.441072712	3.69E-05	0.005954887	37	7	158073619	PTPRN2	NM_002847;NM_130842;NM_130843	Body;Body;Body					NA	7:157766296-157766381
8083	cg14095321	cg14095321	0.499202177	0.57392434	0.269469214	0.172077324	0.074722162	-0.09739189	Disease_cat2.DNA_mod_cat2	-1.024963393	0.230775837	-4.441380891	3.68E-05	0.005954887	37	22	39644037				chr22:39638219-39640966	S_Shelf			NA
12200	cg23055707	cg23055707	0.741175416	0.76527284	0.131564702	0.107534318	0.024097424	-0.024030384	Disease_cat2.DNA_mod_cat2	-1.217326981	0.274104675	-4.44110258	3.69E-05	0.005954887	37	2	1681153	PXDN	NM_012293	Body					NA	2:1660102-1660161
12527	cg23843953	cg23843953	0.64699832	0.737949134	0.253737891	0.167904584	0.090950814	-0.085833307	Disease_cat2.DNA_mod_cat2	-1.619449729	0.364680149	-4.440740011	3.69E-05	0.005955051	37	1	230262390	GALNT2	NM_004481	Body					TRUE
197	cg00276918	cg00276918	0.36703175	0.409240887	0.133760078	0.121693127	0.042209136	-0.012066951	Disease_cat2.DNA_mod_cat2	-1.588768007	0.357894436	-4.439208462	3.71E-05	0.005960838	37	7	132468183								TRUE
261	cg00369333	cg00369333	0.31567591	0.384906291	0.293372972	0.214843162	0.069230381	-0.078529809	Disease_cat2.DNA_mod_cat2	-0.544306547	0.122606487	-4.439459616	3.71E-05	0.005960838	37	19	54495381	CACNG6	NM_145814;NM_031897;NM_145815	TSS200;TSS200;TSS200	chr19:54496202-54496612	N_Shore			NA		19:54495120-54495387	Unclassified_Cell_type_specific
7756	cg13550148	cg13550148	0.60845532	0.684764074	0.264726828	0.199432883	0.076308754	-0.065293945	Disease_cat2.DNA_mod_cat2	1.598563161	0.360104134	4.439169146	3.71E-05	0.005960838	37	1	247093553	AHCTF1	NM_015446	Body	chr1:247094485-247095667	N_Shore			NA		1:247093508-247093921	Promoter_Associated_Cell_type_specific
10809	cg19858334	cg19858334	0.298820486	0.307203276	0.132227685	0.122195771	0.00838279	-0.010031913	Disease_cat2.DNA_mod_cat2	-0.843836678	0.190057863	-4.43989355	3.70E-05	0.005960838	37	1	85220942				chr1:85220018-85220338	S_Shore			NA
8035	cg14020320	cg14020320	0.365656282	0.431900317	0.213284922	0.176030249	0.066244035	-0.037254673	Disease_cat2.DNA_mod_cat2	1.349451343	0.304089673	4.437675666	3.73E-05	0.005976711	37	11	2323851	TSPAN32	NM_139022;NR_024621;NM_001142946	Body;TSS1500;TSS1500					NA
8509	cg14848685	cg14848685	0.603351034	0.676763568	0.196295413	0.138147851	0.073412534	-0.058147562	Disease_cat2.DNA_mod_cat2	-1.377853959	0.310478436	-4.437841083	3.73E-05	0.005976711	37	6	138613022	KIAA1244	NM_020340	Body	chr6:138612989-138613218	Island			NA	6:138654697-138654911
12858	cg24662827	cg24662827	0.555317564	0.59492657	0.213905245	0.157390128	0.039609007	-0.056515118	Disease_cat2.DNA_mod_cat2	-0.62893401	0.141733256	-4.437448388	3.73E-05	0.005976711	37	6	17990913				chr6:17987415-17988405	S_Shelf			NA
116	cg00161683	cg00161683	0.574968555	0.67766379	0.271624348	0.174329896	0.102695236	-0.097294452	Disease_cat2.DNA_mod_cat2	-1.557794917	0.35119546	-4.435692068	3.76E-05	0.005986649	37	8	95563352	KIAA1429	NM_015496;NM_183009	Body;Body	chr8:95565657-95566011	N_Shelf			NA
818	cg01168822	cg01168822	0.48796898	0.579957284	0.198382409	0.163023301	0.091988304	-0.035359108	Disease_cat2.DNA_mod_cat2	-1.554880221	0.350526935	-4.435836642	3.76E-05	0.005986649	37	6	33334703	LYPLA2P1	NR_001444	TSS1500					NA
11353	cg21091766	cg21091766	0.353120507	0.390292968	0.293758222	0.237146823	0.037172461	-0.056611399	Disease_cat2.DNA_mod_cat2	-0.70997706	0.160059882	-4.435696514	3.76E-05	0.005986649	37	5	176898673	DBN1	NM_080881;NM_004395	Body;Body	chr5:176893860-176894794	S_Shelf			TRUE		5:176898485-176898768	Unclassified_Cell_type_specific
11366	cg21125503	cg21125503	0.663588728	0.637037067	0.119055758	0.19577208	-0.026551661	0.076716322	Disease_cat2.DNA_mod_cat2	-1.15684866	0.260751159	-4.43660026	3.75E-05	0.005986649	37	12	125414015				chr12:125412891-125413165	S_Shore			NA
13337	cg25792439	cg25792439	0.460848595	0.555120221	0.465912771	0.353940923	0.094271627	-0.111971848	Disease_cat2.DNA_mod_cat2	-1.524471324	0.343724614	-4.435153208	3.76E-05	0.005991266	37	17	78163268	CARD14	NM_052819;NM_024110	Body;Body	chr17:78165077-78165293	N_Shore			NA
3622	cg05586533	cg05586533	0.463133215	0.401364672	0.111788482	0.152810354	-0.061768543	0.041021872	Disease_cat2.DNA_mod_cat2	-1.438391223	0.324343021	-4.434783949	3.77E-05	0.005992302	37	2	9697629				chr2:9695522-9696606	S_Shore			NA
11741	cg22014430	cg22014430	0.648909019	0.682836948	0.168386446	0.122534582	0.033927929	-0.045851864	Disease_cat2.DNA_mod_cat2	-0.753251605	0.169872457	-4.434218576	3.78E-05	0.005997499	37	1	24077973	TCEB3	NM_003198	Body					NA		1:24077859-24078193	Gene_Associated
9450	cg16824113	cg16824113	0.671901121	0.758057866	0.205982807	0.130823921	0.086156745	-0.075158886	Disease_cat2.DNA_mod_cat2	1.580990213	0.356582304	4.433731555	3.78E-05	0.006001047	37	12	132166485								TRUE	12:130732180-130732509
5091	cg08104492	cg08104492	0.45846908	0.510845327	0.304440282	0.256985377	0.052376247	-0.047454905	Disease_cat2.DNA_mod_cat2	-0.566038888	0.127693763	-4.432784144	3.80E-05	0.006014378	37	7	127408129	SND1	NM_014390	Body					TRUE
5145	cg08192872	cg08192872	0.220647056	0.272621529	0.254158613	0.187722437	0.051974473	-0.066436176	Disease_cat2.DNA_mod_cat2	-0.753753336	0.17006853	-4.432056513	3.81E-05	0.006023067	37	7	72719729	NSUN5	NM_001168348;NM_148956;NM_018044;NM_001168347	Body;Body;Body;Body	chr7:72717665-72717985	S_Shore		CDMR	NA
5893	cg09493290	cg09493290	0.619681174	0.703446665	0.278567311	0.195289567	0.083765491	-0.083277744	Disease_cat2.DNA_mod_cat2	-0.815938987	0.184155164	-4.43071467	3.82E-05	0.006031305	37	15	71496545	THSD4	NM_024817	Body					TRUE
6845	cg11596947	cg11596947	0.144591728	0.165182773	0.197032856	0.133730187	0.020591045	-0.063302669	Disease_cat2.DNA_mod_cat2	-0.709324114	0.160084856	-4.430925771	3.82E-05	0.006031305	37	11	15966774				chr11:15962882-15963223	S_Shelf			NA
11483	cg21404878	cg21404878	0.392976064	0.511872373	0.292747735	0.211366318	0.118896309	-0.081381417	Disease_cat2.DNA_mod_cat2	-0.781536926	0.176368775	-4.431265822	3.82E-05	0.006031305	37	15	72578605	BRUNOL6	NM_052840	3'UTR	chr15:72581710-72582317	N_Shelf			NA		15:72577712-72578632	Unclassified
4577	cg07246713	cg07246713	0.504563634	0.465921418	0.235577152	0.324545679	-0.038642215	0.088968527	Disease_cat2.DNA_mod_cat2	-1.787041075	0.403490496	-4.428954564	3.85E-05	0.006048547	37	20	62722933	OPRL1	NM_000913;NM_182647	5'UTR;5'UTR	chr20:62718472-62719016	S_Shelf			NA	20:62193347-62194541
6078	cg09866712	cg09866712	0.636186274	0.713384979	0.226928679	0.158856066	0.077198705	-0.068072613	Disease_cat2.DNA_mod_cat2	-0.432122963	0.097559103	-4.429345386	3.84E-05	0.006048547	37	14	24673830	TSSK4	NM_174944	TSS1500					NA
11933	cg22451412	cg22451412	0.422767612	0.48352359	0.23578251	0.152690846	0.060755978	-0.083091664	Disease_cat2.DNA_mod_cat2	-0.513153822	0.115858996	-4.429123656	3.85E-05	0.006048547	37	15	42227210	EHD4	NM_139265	Body					TRUE		15:42226878-42227560	Promoter_Associated_Cell_type_specific
10034	cg18113295	cg18113295	0.552038167	0.61770703	0.243266983	0.187734846	0.065668863	-0.055532136	Disease_cat2.DNA_mod_cat2	-0.780681463	0.176311929	-4.427842558	3.86E-05	0.006065558	37	2	232135730	ARMC9	NM_025139	Body					NA	2:231843870-231844016
1540	cg02228160	cg02228160	0.341385149	0.384436123	0.156727254	0.137729211	0.043050974	-0.018998043	Disease_cat2.DNA_mod_cat2	-0.663591411	0.149933768	-4.425896972	3.89E-05	0.006080192	37	5	143192067	HMHB1	NM_021182	Body					NA
5687	cg09122593	cg09122593	0.466900513	0.605279568	0.276871389	0.178804984	0.138379055	-0.098066406	Disease_cat2.DNA_mod_cat2	-0.864061805	0.195206001	-4.426410057	3.88E-05	0.006080192	37	1	203020141	PPFIA4	NM_015053	TSS200					NA
10488	cg19083670	cg19083670	0.36439304	0.433704005	0.225739414	0.152708381	0.069310965	-0.073031033	Disease_cat2.DNA_mod_cat2	-0.645204673	0.145775162	-4.426026104	3.89E-05	0.006080192	37	6	52539514	TMEM14A	NM_014051	5'UTR	chr6:52535714-52535988	S_Shelf			NA
11042	cg20382146	cg20382146	0.480941703	0.587979482	0.438709938	0.338455482	0.10703778	-0.100254456	Disease_cat2.DNA_mod_cat2	-0.75002548	0.169437038	-4.426573374	3.88E-05	0.006080192	37	13	100617055	ZIC5	NM_033132	3'UTR	chr13:100620241-100624348	N_Shelf			NA
9473	cg16893463	cg16893463	0.666038532	0.718266126	0.225211937	0.181515837	0.052227594	-0.0436961	Disease_cat2.DNA_mod_cat2	-0.628218828	0.141958133	-4.425381027	3.90E-05	0.006084508	37	8	131220937	ASAP1	NM_018482	Body					TRUE
13722	cg26655856	cg26655856	0.630272911	0.660019583	0.132378334	0.116316751	0.029746672	-0.016061583	Disease_cat2.DNA_mod_cat2	-1.516950765	0.342852796	-4.424495821	3.91E-05	0.006096775	37	16	88977887	CBFA2T3	NM_175931;NM_005187	5'UTR;Body	chr16:88975850-88976169	S_Shore			NA	16:87505160-87505665
1055	cg01518459	cg01518459	0.758648922	0.810275669	0.14428086	0.100184936	0.051626746	-0.044095924	Disease_cat2.DNA_mod_cat2	-1.504358564	0.340182607	-4.422208933	3.94E-05	0.006112725	37	19	30199590	C19orf12	NM_001031726;NM_031448	Body;5'UTR			low-CpG:34891339-34891431		NA
9076	cg16061354	cg16061354	0.538466485	0.578928772	0.164262153	0.117757731	0.040462287	-0.046504422	Disease_cat2.DNA_mod_cat2	-0.886764979	0.200540494	-4.421874905	3.94E-05	0.006112725	37	17	1528465	SLC43A2	NM_152346	Body	chr17:1531110-1533229	N_Shelf			NA
10013	cg18077160	cg18077160	0.326409187	0.402291637	0.29695151	0.229252317	0.07588245	-0.067699192	Disease_cat2.DNA_mod_cat2	-1.035208605	0.23409671	-4.42214076	3.94E-05	0.006112725	37	19	48987205				chr19:48988310-48988525	N_Shore			NA
10096	cg18235662	cg18235662	0.492838438	0.560939367	0.423114441	0.353151592	0.06810093	-0.069962849	Disease_cat2.DNA_mod_cat2	-1.406515501	0.318058034	-4.422197681	3.94E-05	0.006112725	37	6	164975487								TRUE
12581	cg23954731	cg23954731	0.147025669	0.186421838	0.442230782	0.400064767	0.03939617	-0.042166015	Disease_cat2.DNA_mod_cat2	-1.425361401	0.322335148	-4.421985663	3.94E-05	0.006112725	37	19	55998081	NAT14	NM_020378	Body	chr19:55997776-55998219	Island			NA	19:60689589-60689969
13547	cg26266708	cg26266708	0.41551608	0.520412635	0.454249437	0.329749393	0.104896555	-0.124500044	Disease_cat2.DNA_mod_cat2	1.678924897	0.379569446	4.423235102	3.93E-05	0.006112725	37	15	76630962	ISL2	NM_145805	Body	chr15:76630029-76630970	Island		CDMR	NA	15:74417056-74418051
12566	cg23930114	cg23930114	0.129512841	0.165025984	0.274492414	0.223011857	0.035513143	-0.051480557	Disease_cat2.DNA_mod_cat2	-0.740484049	0.167497756	-4.420859529	3.96E-05	0.006121167	37	14	93419209	ITPK1	NM_001142593;NM_014216;NM_001142594	Body;Body;Body					NA	14:92488717-92489071	14:93417564-93419297	Unclassified
12790	cg24512794	cg24512794	0.247892944	0.306233168	0.261222056	0.220986735	0.058340224	-0.040235321	Disease_cat2.DNA_mod_cat2	-1.318487886	0.298232977	-4.420999645	3.96E-05	0.006121167	37	2	203640233	ICA1L	NM_138468	3'UTR	chr2:203638927-203639157	S_Shore			NA
5522	cg08789970	cg08789970	0.183225741	0.245380145	0.403385056	0.344688822	0.062154404	-0.058696234	Disease_cat2.DNA_mod_cat2	1.503385713	0.340109089	4.420304433	3.97E-05	0.006126428	37	2	201050370								TRUE
2925	cg04406200	cg04406200	0.540206388	0.496197446	0.208214592	0.290275003	-0.044008942	0.082060411	Disease_cat2.DNA_mod_cat2	-1.488912707	0.336899781	-4.419452874	3.98E-05	0.00613706	37	1	240568125	FMN2	NM_020066	Body	chr1:240569320-240569679	N_Shore			TRUE
5457	cg08676242	cg08676242	0.411022891	0.365162834	0.159857058	0.209564609	-0.045860056	0.04970755	Disease_cat2.DNA_mod_cat2	1.730409401	0.391570625	4.419150193	3.98E-05	0.00613706	37	7	75616848	TMEM120A	NM_031925	Body					NA	7:75454734-75455136
12745	cg24395851	cg24395851	0.495463541	0.583253717	0.377582084	0.287257182	0.087790177	-0.090324902	Disease_cat2.DNA_mod_cat2	-1.432515475	0.324180669	-4.418880006	3.99E-05	0.00613706	37	3	62941754								TRUE
4987	cg07952421	cg07952421	0.413115318	0.48608079	0.389102522	0.362329978	0.072965471	-0.026772544	Disease_cat2.DNA_mod_cat2	-1.652090092	0.37409122	-4.416276037	4.02E-05	0.006186911	37	4	69435601	UGT2B15	NM_001076;NM_001077	TSS1500;TSS1500					NA
3259	cg04963607	cg04963607	0.226626599	0.358587899	0.401773136	0.332437459	0.1319613	-0.069335677	Disease_cat2.DNA_mod_cat2	1.622302145	0.367482444	4.414638499	4.05E-05	0.006202384	37	7	598459	PRKAR1B	NM_001164759;NM_001164762;NM_001164758;NM_001164760;NM_001164761;NM_002735	Body;Body;Body;Body;Body;Body	chr7:599089-599327	N_Shore			NA
10733	cg19694404	cg19694404	0.547674331	0.614067331	0.224465477	0.164761791	0.066393	-0.059703686	Disease_cat2.DNA_mod_cat2	-0.655440759	0.148460761	-4.414909067	4.04E-05	0.006202384	37	1	200306620								TRUE
12621	cg24069188	cg24069188	0.163061359	0.220056029	0.300140121	0.246140849	0.05699467	-0.053999272	Disease_cat2.DNA_mod_cat2	-0.490968042	0.111202987	-4.415061626	4.04E-05	0.006202384	37	3	10363881	SEC13	NM_001136232;NR_024273;NM_183352;NR_024272	TSS1500;TSS1500;TSS1500;TSS1500	chr3:10362506-10362941	S_Shore			NA
3078	cg04675204	cg04675204	0.156504596	0.19757278	0.193709623	0.139790042	0.041068183	-0.053919581	Disease_cat2.DNA_mod_cat2	-0.766087113	0.17358209	-4.413399507	4.06E-05	0.006222753	37	16	10179771	GRIN2A	NM_001134407;NM_000833;NM_001134408	Body;Body;Body					NA
588	cg00855398	cg00855398	0.254889223	0.225788631	0.170517146	0.202511152	-0.029100592	0.031994005	Disease_cat2.DNA_mod_cat2	-1.077344653	0.24412975	-4.413000278	4.07E-05	0.00622375	37	15	28362491	HERC2	NM_004667	Body	chr15:28362257-28362492	Island			NA
7418	cg12840847	cg12840847	0.394362185	0.47818701	0.4795164	0.398610599	0.083824825	-0.080905802	Disease_cat2.DNA_mod_cat2	-0.983366539	0.222862875	-4.412428664	4.08E-05	0.00622375	37	17	75208309	SEC14L1	NM_001143999;NM_003003;NM_001143998;NM_001039573;NM_001144001	Body;Body;Body;Body;Body	chr17:75209459-75209672	N_Shore			NA	17:72719559-72720176
13005	cg24999883	cg24999883	0.396925696	0.41109716	0.109659588	0.104834124	0.014171465	-0.004825463	Disease_cat2.DNA_mod_cat2	-0.924097572	0.209429071	-4.41246082	4.08E-05	0.00622375	37	14	99880641	SETD3	NM_032233;NM_199123	Body;Body					NA	14:98950257-98950422
5845	cg09415518	cg09415518	0.590652443	0.668915999	0.145234168	0.103881721	0.078263556	-0.041352447	Disease_cat2.DNA_mod_cat2	-1.426048652	0.323215739	-4.412064388	4.08E-05	0.006224988	37	4	69093675	TMPRSS11B	NM_182502	Body					NA		4:69093515-69093705	Unclassified_Cell_type_specific
6592	cg10963255	cg10963255	0.377999123	0.420532998	0.245490786	0.20080044	0.042533875	-0.044690347	Disease_cat2.DNA_mod_cat2	-0.370731146	0.084041314	-4.411296383	4.09E-05	0.006229863	37	1	204041002	SOX13	NM_005686	TSS1500	chr1:204042245-204044510	N_Shore			NA
10294	cg18664915	cg18664915	0.571320373	0.660774873	0.242910627	0.197309445	0.0894545	-0.045601182	Disease_cat2.DNA_mod_cat2	-1.123230915	0.254630005	-4.411227629	4.10E-05	0.006229863	37	7	1043861	C7orf50	NM_001134395;NM_032350;NM_001134396	Body;Body;Body	chr7:1045943-1046441	N_Shelf			NA
4782	cg07579839	cg07579839	0.322547536	0.307937239	0.178634634	0.268487734	-0.014610297	0.0898531	Disease_cat2.DNA_mod_cat2	-0.627955097	0.14237874	-4.410455508	4.11E-05	0.006240088	37	4	2933748	MFSD10	NM_001120;NM_001146069	Body;Body	chr4:2933644-2933879	Island			NA	4:2902575-2903615	4:2933530-2934013	Promoter_Associated
11470	cg21379733	cg21379733	0.57160573	0.589932161	0.216834342	0.149723571	0.018326432	-0.067110771	Disease_cat2.DNA_mod_cat2	0.560717959	0.127160649	4.409524187	4.12E-05	0.006253844	37	3	71136296	FOXP1	NM_032682	Body					TRUE		3:71136183-71137112	Promoter_Associated
1651	cg02404974	cg02404974	0.62761059	0.662968515	0.127483164	0.103197871	0.035357924	-0.024285293	Disease_cat2.DNA_mod_cat2	-1.420951517	0.322452249	-4.406703688	4.16E-05	0.006277348	37	6	41376295				chr6:41376590-41377167	N_Shore		RDMR	NA
1938	cg02879836	cg02879836	0.233376875	0.254031657	0.226619498	0.169811138	0.020654782	-0.05680836	Disease_cat2.DNA_mod_cat2	-1.571609903	0.356606039	-4.407132053	4.16E-05	0.006277348	37	10	26931991	LOC731789	NR_026794	TSS200					NA	10:26971909-26972111
3103	cg04712895	cg04712895	0.488791827	0.479355183	0.128136449	0.174873462	-0.009436644	0.046737013	Disease_cat2.DNA_mod_cat2	-1.841128986	0.417739641	-4.407360002	4.15E-05	0.006277348	37	7	150801789	AGAP3	NM_001042535;NM_031946	Body;Body					NA	7:150432605-150432746
3506	cg05383328	cg05383328	0.537708395	0.53326789	0.187398411	0.225916723	-0.004440505	0.038518312	Disease_cat2.DNA_mod_cat2	1.434954959	0.32561452	4.406913305	4.16E-05	0.006277348	37	12	123471521	PITPNM2	NM_020845	Body	chr12:123470553-123471102	S_Shore			NA	12:122037452-122038104	12:123471457-123471625	Unclassified_Cell_type_specific
7606	cg13284470	cg13284470	0.620618105	0.712039451	0.314539634	0.230839785	0.091421346	-0.083699849	Disease_cat2.DNA_mod_cat2	-1.220777137	0.277032112	-4.40662683	4.16E-05	0.006277348	37	2	69001115	ARHGAP25	NM_001166276;NM_001007231;NM_001166277;NM_014882	TSS1500;Body;Body;TSS1500					NA
8104	cg14127046	cg14127046	0.309828317	0.410297466	0.294493912	0.249761429	0.100469149	-0.044732483	Disease_cat2.DNA_mod_cat2	-1.57037625	0.356319185	-4.407217782	4.15E-05	0.006277348	37	2	236147233								TRUE
703	cg01009068	cg01009068	0.284939898	0.375456872	0.203331284	0.174654598	0.090516974	-0.028676687	Disease_cat2.DNA_mod_cat2	-1.454264325	0.330068024	-4.405953377	4.17E-05	0.006281498	37	2	218642407								TRUE
1694	cg02491905	cg02491905	0.361227306	0.376059878	0.14259513	0.235770444	0.014832572	0.093175314	Disease_cat2.DNA_mod_cat2	-0.817252647	0.185506214	-4.405527061	4.18E-05	0.006281498	37	2	10975305								NA	2:10892722-10892780	2:10974702-10976339	Unclassified
6618	cg11019890	cg11019890	0.168619651	0.240843007	0.174993672	0.130979477	0.072223356	-0.044014195	Disease_cat2.DNA_mod_cat2	-1.444527783	0.327876731	-4.405703866	4.18E-05	0.006281498	37	X	152113691	ZNF185	NM_007150	Body	chrX:152110054-152110495	S_Shelf			NA
3490	cg05360774	cg05360774	0.296020088	0.307915893	0.117632612	0.160636717	0.011895805	0.043004104	Disease_cat2.DNA_mod_cat2	-1.606098522	0.364619765	-4.404858642	4.19E-05	0.006282867	37	2	151838548								TRUE
11327	cg21011403	cg21011403	0.40886582	0.507538231	0.247183724	0.189830934	0.098672412	-0.057352789	Disease_cat2.DNA_mod_cat2	-1.548348711	0.351501849	-4.40495183	4.19E-05	0.006282867	37	2	43302362								TRUE
10619	cg19402230	cg19402230	0.550854311	0.573557727	0.164899192	0.102092744	0.022703417	-0.062806448	Disease_cat2.DNA_mod_cat2	-1.484059268	0.336949082	-4.40440217	4.20E-05	0.006286269	37	4	77224943				chr4:77227354-77228482	N_Shelf			NA
48	cg00072799	cg00072799	0.56886479	0.64159205	0.201139175	0.144456665	0.07272726	-0.05668251	Disease_cat2.DNA_mod_cat2	-1.718569592	0.390268818	-4.403553434	4.21E-05	0.006298375	37	X	78427682	GPR174	NM_032553;NM_032553	1stExon;3'UTR					NA
5701	cg09152105	cg09152105	0.468213098	0.593207627	0.470949702	0.335170509	0.12499453	-0.135779194	Disease_cat2.DNA_mod_cat2	-0.493171554	0.112029934	-4.402140903	4.23E-05	0.006323053	37	1	153509635	S100A5	NM_002962;NM_014624	3'UTR;TSS1500	chr1:153508424-153508840	S_Shore			NA
13577	cg26311782	cg26311782	0.661039475	0.682598516	0.141337092	0.104767799	0.021559041	-0.036569294	Disease_cat2.DNA_mod_cat2	-1.894063433	0.430338311	-4.401335845	4.24E-05	0.006334267	37	10	712032	DIP2C	NM_014974	Body	chr10:711896-712395	Island			TRUE	10:701897-702033
2076	cg03125498	cg03125498	0.359704295	0.369566255	0.162144649	0.114373727	0.009861961	-0.047770922	Disease_cat2.DNA_mod_cat2	-1.09098417	0.247904467	-4.400824979	4.25E-05	0.006338935	37	19	34112111	CHST8	NM_001127895;NM_001127896	TSS1500;TSS1500	chr19:34112279-34114353	N_Shore			NA
3584	cg05523267	cg05523267	0.619822274	0.696268487	0.208550565	0.151403142	0.076446213	-0.057147423	Disease_cat2.DNA_mod_cat2	-1.702066349	0.386872267	-4.399556378	4.27E-05	0.006348187	37	16	341185	AXIN1	NM_003502;NM_181050	Body;Body	chr16:341081-341421	Island			NA	16:280742-282088
7252	cg12477931	cg12477931	0.236852565	0.286255999	0.190148115	0.165266332	0.049403434	-0.024881783	Disease_cat2.DNA_mod_cat2	-0.742810283	0.168839408	-4.39950774	4.27E-05	0.006348187	37	10	104193363	CUEDC2	NM_024040	TSS1500	chr10:104191984-104192527	S_Shore			NA		10:104193291-104193460	Unclassified_Cell_type_specific
9344	cg16584696	cg16584696	0.330734832	0.371294873	0.159672038	0.120915661	0.040560041	-0.038756377	Disease_cat2.DNA_mod_cat2	-1.674072533	0.380469653	-4.40001593	4.26E-05	0.006348187	37	10	134875826				chr10:134876330-134878539	N_Shore			NA	10:134725647-134725969
4620	cg07311579	cg07311579	0.457830117	0.494187019	0.139580421	0.10682912	0.036356903	-0.032751301	Disease_cat2.DNA_mod_cat2	-1.408652281	0.320227798	-4.398906932	4.28E-05	0.006354904	37	10	8006759	TAF3	NM_031923	Body					NA	10:8046636-8046766
10394	cg18863922	cg18863922	0.486652001	0.62015788	0.154190134	0.119645904	0.133505879	-0.03454423	Disease_cat2.DNA_mod_cat2	-1.415298218	0.321824195	-4.397737155	4.30E-05	0.006374228	37	1	156889882	C1orf92	NM_144702	TSS1500	chr1:156890243-156890806	N_Shore			NA		1:156889817-156890575	Unclassified
11885	cg22342922	cg22342922	0.554293029	0.648769509	0.307942555	0.235476622	0.09447648	-0.072465934	Disease_cat2.DNA_mod_cat2	-1.409644985	0.320560038	-4.397444528	4.30E-05	0.006374228	37	8	118158694	SLC30A8	NM_173851	Body					NA
7044	cg12019265	cg12019265	0.387695246	0.374298712	0.100586	0.135996675	-0.013396533	0.035410675	Disease_cat2.DNA_mod_cat2	-1.378766575	0.313640803	-4.396005121	4.32E-05	0.006393116	37	15	36523650								TRUE
13566	cg26298533	cg26298533	0.398530234	0.496520766	0.270475214	0.195459016	0.097990533	-0.075016198	Disease_cat2.DNA_mod_cat2	-0.580678968	0.132088743	-4.396127603	4.32E-05	0.006393116	37	4	106633699	GSTCD	NM_001031720;NM_024751	5'UTR;5'UTR	chr4:106629575-106630214	S_Shelf			NA
8082	cg14090647	cg14090647	0.634168085	0.597326458	0.197080221	0.271984846	-0.036841627	0.074904624	Disease_cat2.DNA_mod_cat2	1.31624874	0.299512561	4.394636186	4.34E-05	0.006417236	37	22	24108000	C22orf15	NM_182520	3'UTR	chr22:24110029-24110995	N_Shelf			NA
7532	cg13120096	cg13120096	0.482008114	0.542375621	0.147920605	0.117547512	0.060367507	-0.030373093	Disease_cat2.DNA_mod_cat2	-0.906960409	0.206474485	-4.392602837	4.37E-05	0.006456524	37	7	151255584	PRKAG2	NM_016203;NM_001040633;NM_024429	Body;Body;Body					TRUE
4243	cg06746009	cg06746009	0.672800561	0.691979195	0.129500558	0.101658442	0.019178634	-0.027842116	Disease_cat2.DNA_mod_cat2	1.592847532	0.362646538	4.392286607	4.38E-05	0.006456929	37	7	101896452	CUX1	NM_181500;NM_001913	Body;Body	chr7:101891665-101892634	S_Shelf			NA
270	cg00387200	cg00387200	0.510101205	0.593420497	0.307762505	0.211836893	0.083319292	-0.095925613	Disease_cat2.DNA_mod_cat2	-1.567237129	0.356913617	-4.391082476	4.40E-05	0.00647436	37	10	123442326								TRUE	10:123431981-123432389
466	cg00661018	cg00661018	0.541268481	0.566885807	0.170386489	0.114092045	0.025617326	-0.056294444	Disease_cat2.DNA_mod_cat2	-0.543169144	0.123734672	-4.389789355	4.42E-05	0.00647436	37	8	145769086	KIAA1688	NM_025251	Body	chr8:145770743-145771165	N_Shore			NA
5535	cg08821930	cg08821930	0.611748231	0.692362087	0.317553569	0.233035106	0.080613856	-0.084518462	Disease_cat2.DNA_mod_cat2	-0.732522985	0.16686452	-4.38992655	4.41E-05	0.00647436	37	10	124318805	DMBT1	NM_007329;NM_017579;NM_004406	TSS1500;TSS1500;TSS1500					NA
7205	cg12376422	cg12376422	0.567349762	0.582829965	0.208245594	0.148576888	0.015480203	-0.059668706	Disease_cat2.DNA_mod_cat2	-1.645451391	0.374839438	-4.389749917	4.42E-05	0.00647436	37	9	138136051				chr9:138136050-138136294	Island			NA	9:137275837-137276235
10107	cg18262801	cg18262801	0.52573823	0.705138494	0.260206675	0.143522273	0.179400264	-0.116684402	Disease_cat2.DNA_mod_cat2	-1.40569636	0.320223434	-4.389736075	4.42E-05	0.00647436	37	16	67270860	FHOD1	NM_013241	Body	chr16:67270859-67271295	Island			NA
12112	cg22871947	cg22871947	0.692913326	0.733501513	0.223217444	0.164120511	0.040588188	-0.059096933	Disease_cat2.DNA_mod_cat2	-1.734405756	0.395003082	-4.390866391	4.40E-05	0.00647436	37	10	50506875	C10orf71	NM_199459;NM_001135196	TSS1500;TSS1500					TRUE	10:50176870-50176919
825	cg01180835	cg01180835	0.399075943	0.445403861	0.168031915	0.11676491	0.046327918	-0.051267005	Disease_cat2.DNA_mod_cat2	-1.65300507	0.376692006	-4.388213827	4.44E-05	0.006475301	37	6	2686022	MYLK4	NM_001012418	Body	chr6:2685400-2685625	S_Shore			NA
1428	cg02079421	cg02079421	0.590988392	0.667895524	0.215671206	0.144916496	0.076907133	-0.07075471	Disease_cat2.DNA_mod_cat2	-0.820795683	0.187002518	-4.38922263	4.43E-05	0.006475301	37	21	47851545	PCNT	NM_006031	Body	chr21:47851448-47851683	Island			NA	21:46675898-46676597
2949	cg04451485	cg04451485	0.338480215	0.484873282	0.137968066	0.140284061	0.146393067	0.002315995	Disease_cat2.DNA_mod_cat2	-0.709893762	0.161773771	-4.388188258	4.44E-05	0.006475301	37	6	170048365	WDR27	NM_182552	Body					NA	6:169790290-169790350
7630	cg13340442	cg13340442	0.25970973	0.347633056	0.219821632	0.186152372	0.087923326	-0.033669261	Disease_cat2.DNA_mod_cat2	-0.504229225	0.114920719	-4.387626784	4.45E-05	0.006475301	37	2	45893166	PRKCE	NM_005400	Body					TRUE
8919	cg15700850	cg15700850	0.648293133	0.709147274	0.200333552	0.139650165	0.060854141	-0.060683387	Disease_cat2.DNA_mod_cat2	-1.086365182	0.247587326	-4.387806117	4.45E-05	0.006475301	37	17	73720840	ITGB4	NM_001005731;NM_001005619;NM_000213	Body;1stExon;Body	chr17:73717023-73717847	S_Shelf			NA
9060	cg16018002	cg16018002	0.321309936	0.489813253	0.37595799	0.290303276	0.168503317	-0.085654714	Disease_cat2.DNA_mod_cat2	-0.745945364	0.169986354	-4.388266155	4.44E-05	0.006475301	37	6	11251104	NEDD9	NM_001142393	Body					NA
12562	cg23922804	cg23922804	0.400220168	0.452447222	0.173733658	0.147361357	0.052227055	-0.026372301	Disease_cat2.DNA_mod_cat2	-0.43496753	0.099102311	-4.389075556	4.43E-05	0.006475301	37	12	52436085								NA
2248	cg03384920	cg03384920	0.705265638	0.800314919	0.175725642	0.112264083	0.095049282	-0.063461559	Disease_cat2.DNA_mod_cat2	-1.494124719	0.340566697	-4.387172118	4.46E-05	0.006478955	37	2	79587308								TRUE
2220	cg03336120	cg03336120	0.519478748	0.479206827	0.266850975	0.334515844	-0.040271921	0.067664868	Disease_cat2.DNA_mod_cat2	-1.640027585	0.373922649	-4.386007613	4.48E-05	0.00649211	37	13	69561352				chr13:69558904-69559304	S_Shelf			NA
12863	cg24677222	cg24677222	0.148791839	0.206789287	0.176873901	0.127039546	0.057997448	-0.049834354	Disease_cat2.DNA_mod_cat2	-0.582677474	0.132840587	-4.386291021	4.47E-05	0.00649211	37	3	140102647	CLSTN2	NM_022131	Body					TRUE
9038	cg15982595	cg15982595	0.73874213	0.76281186	0.131864779	0.111050951	0.024069731	-0.020813828	Disease_cat2.DNA_mod_cat2	-1.161278694	0.264855894	-4.384568065	4.50E-05	0.006518323	37	13	113301180	C13orf35	NM_207440	TSS200	chr13:113303306-113303540	N_Shelf			NA
13009	cg25003047	cg25003047	0.381601863	0.335684636	0.1180358	0.169062555	-0.045917227	0.051026756	Disease_cat2.DNA_mod_cat2	1.430743579	0.326338062	4.384237524	4.50E-05	0.006519181	37	5	134882702				chr5:134879443-134879819	S_Shelf		RDMR	NA		5:134882643-134882786	Unclassified_Cell_type_specific
6575	cg10920224	cg10920224	0.571358863	0.636462184	0.310481214	0.235694548	0.065103321	-0.074786666	Disease_cat2.DNA_mod_cat2	-0.733125057	0.167230333	-4.383923924	4.51E-05	0.006519657	37	14	103367591	TRAF3	NM_145726;NM_003300;NM_145725	Body;Body;Body				CDMR	NA	14:102437180-102437462	14:103367430-103368598	Unclassified
3639	cg05623614	cg05623614	0.29118936	0.379805707	0.249295373	0.201941269	0.088616347	-0.047354104	Disease_cat2.DNA_mod_cat2	-1.49032076	0.340115422	-4.381808837	4.54E-05	0.006560336	37	18	5145386	LOC642597	NM_001145194	3'UTR					NA
8431	cg14693090	cg14693090	0.345123055	0.441296479	0.481101889	0.376873202	0.096173424	-0.104228687	Disease_cat2.DNA_mod_cat2	-0.618196163	0.141090123	-4.381569386	4.55E-05	0.006560336	37	12	11899281	ETV6	NM_001987	Body					TRUE		12:11899174-11899319	Unclassified_Cell_type_specific
2768	cg04170298	cg04170298	0.500565245	0.524885783	0.147927595	0.108586733	0.024320537	-0.039340863	Disease_cat2.DNA_mod_cat2	-1.582885758	0.361320904	-4.380830835	4.56E-05	0.006570639	37	15	86805563	AGBL1	NM_152336	Body					NA
135	cg00182053	cg00182053	0.699280606	0.663954935	0.133796504	0.168615889	-0.035325671	0.034819385	Disease_cat2.DNA_mod_cat2	-0.6164282	0.140735973	-4.380032967	4.57E-05	0.006575598	37	12	31538503	DENND5B	NM_144973	3'UTR					NA
2587	cg03890628	cg03890628	0.301120357	0.366428634	0.114611352	0.10152074	0.065308277	-0.013090612	Disease_cat2.DNA_mod_cat2	-1.789268566	0.408497353	-4.38012279	4.57E-05	0.006575598	37	1	9666902	TMEM201	NM_001130924	Body	chr1:9670617-9670868	N_Shelf			NA	1:9589139-9589490
12665	cg24152776	cg24152776	0.321980812	0.43239254	0.359151389	0.303911487	0.110411728	-0.055239901	Disease_cat2.DNA_mod_cat2	-0.771962104	0.176280161	-4.379177441	4.58E-05	0.006587818	37	6	89200366								TRUE
13030	cg25038082	cg25038082	0.369848537	0.50704973	0.411388938	0.303846876	0.137201193	-0.107542062	Disease_cat2.DNA_mod_cat2	-0.547196916	0.124961543	-4.378922514	4.59E-05	0.006587818	37	17	37896074	GRB7	NM_005310;NM_001030002	5'UTR;5'UTR					TRUE
8081	cg14088628	cg14088628	0.314824246	0.437141333	0.269550044	0.191420291	0.122317086	-0.078129752	Disease_cat2.DNA_mod_cat2	-1.554803913	0.355093313	-4.378578412	4.59E-05	0.006589056	37	14	71023160								NA	14:70092338-70092914
2780	cg04194294	cg04194294	0.458482115	0.551182652	0.261653782	0.214150511	0.092700536	-0.047503272	Disease_cat2.DNA_mod_cat2	-0.814083949	0.186011706	-4.376519998	4.63E-05	0.006600662	37	6	32123686	PPT2	NM_005155;NM_138717	Body;Body	chr6:32121829-32122529	S_Shore			NA		6:32120376-32123743	Promoter_Associated
3175	cg04843461	cg04843461	0.601623933	0.624593409	0.144570958	0.116908929	0.022969476	-0.027662029	Disease_cat2.DNA_mod_cat2	-1.647392207	0.376431505	-4.376339884	4.63E-05	0.006600662	37	1	1974661				chr1:1974686-1974942	N_Shore			NA	1:1964521-1964772	1:1974531-1975844	Unclassified
4822	cg07671011	cg07671011	0.720232117	0.782678377	0.177509623	0.108669128	0.06244626	-0.068840495	Disease_cat2.DNA_mod_cat2	-0.73760991	0.168541041	-4.376440917	4.63E-05	0.006600662	37	8	1015962								NA	8:1003148-1003450
8461	cg14768087	cg14768087	0.580367966	0.637211127	0.197628301	0.121849877	0.05684316	-0.075778425	Disease_cat2.DNA_mod_cat2	-0.767949098	0.175465963	-4.376627145	4.63E-05	0.006600662	37	3	188888497	TPRG1	NM_198485	TSS1500					NA
10444	cg18997137	cg18997137	0.679707887	0.734766123	0.180296127	0.137519993	0.055058237	-0.042776134	Disease_cat2.DNA_mod_cat2	-0.591045174	0.135039559	-4.376829876	4.62E-05	0.006600662	37	13	52419689	FLJ37307	NR_027048;NR_027047	TSS1500;TSS1500					NA		13:52418692-52420099	Unclassified
12962	cg24879726	cg24879726	0.52049583	0.55749489	0.181510294	0.125640633	0.03699906	-0.055869661	Disease_cat2.DNA_mod_cat2	-1.390314391	0.317640167	-4.377010643	4.62E-05	0.006600662	37	1	94032892	BCAR3	NM_003567	Body					TRUE
5971	cg09660894	cg09660894	0.20767386	0.227303634	0.161203709	0.125009557	0.019629774	-0.036194152	Disease_cat2.DNA_mod_cat2	-0.92799919	0.212113763	-4.375006952	4.65E-05	0.006604841	37	5	14358043	TRIO	NM_007118	Body					TRUE	5:14411036-14411295
6707	cg11221687	cg11221687	0.377453941	0.39078436	0.111885994	0.10498937	0.013330419	-0.006896625	Disease_cat2.DNA_mod_cat2	-1.192896285	0.27263261	-4.375471758	4.65E-05	0.006604841	37	17	5083868	ZNF594	NM_032530	3'UTR					NA
8818	cg15481603	cg15481603	0.164078272	0.236673733	0.102040346	0.103414526	0.072595461	0.00137418	Disease_cat2.DNA_mod_cat2	-0.801113685	0.183104777	-4.375165403	4.65E-05	0.006604841	37	15	51977697	SCG3	NM_001165257;NM_013243	5'UTR;Body	chr15:51973533-51973838	S_Shelf			NA
13495	cg26152051	cg26152051	0.778761111	0.846147036	0.188815883	0.122555996	0.067385925	-0.066259888	Disease_cat2.DNA_mod_cat2	-0.662297419	0.151354617	-4.375799235	4.64E-05	0.006604841	37	2	219994830	NHEJ1	NM_024782	Body				CDMR	NA
12069	cg22756363	cg22756363	0.262423409	0.255985259	0.16064474	0.217212155	-0.00643815	0.056567415	Disease_cat2.DNA_mod_cat2	-1.37212539	0.313660383	-4.374557525	4.66E-05	0.006608598	37	4	158817904								TRUE
1297	cg01902845	cg01902845	0.401286052	0.475175894	0.255359604	0.187146753	0.073889842	-0.06821285	Disease_cat2.DNA_mod_cat2	1.622396665	0.37099564	4.373088222	4.68E-05	0.006609436	37	1	214170993	PROX1	NM_002763	Body					NA	1:212236997-212238160
2228	cg03352893	cg03352893	0.764442896	0.844010033	0.191025	0.116709282	0.079567137	-0.074315718	Disease_cat2.DNA_mod_cat2	1.576537654	0.360447795	4.373830767	4.67E-05	0.006609436	37	16	604188	SOLH	NM_005632	3'UTR	chr16:604801-605348	N_Shore			NA	16:543935-544427
3586	cg05524387	cg05524387	0.666575318	0.712190683	0.136597265	0.11130101	0.045615365	-0.025296255	Disease_cat2.DNA_mod_cat2	-1.752463973	0.40073092	-4.373168836	4.68E-05	0.006609436	37	8	141107113	TRAPPC9	NM_001160372;NM_031466	Body;Body	chr8:141107837-141110984	N_Shore			NA
6542	cg10837278	cg10837278	0.579202053	0.664758408	0.281278962	0.202951996	0.085556355	-0.078326967	Disease_cat2.DNA_mod_cat2	-1.685479681	0.385322676	-4.374203195	4.67E-05	0.006609436	37	5	71428303	MAP1B	NM_005909	Body					TRUE
13332	cg25781868	cg25781868	0.659236589	0.719807189	0.185544511	0.140477002	0.0605706	-0.045067509	Disease_cat2.DNA_mod_cat2	-1.31347065	0.300343602	-4.373226671	4.68E-05	0.006609436	37	11	67289522	CABP2	NM_016366;NM_031204	Body;Body	chr11:67287234-67287568	S_Shore			NA
518	cg00745735	cg00745735	0.747953467	0.812085231	0.176129399	0.11794415	0.064131764	-0.058185249	Disease_cat2.DNA_mod_cat2	-1.703055753	0.389480588	-4.372633209	4.69E-05	0.006613364	37	10	69868860	MYPN	NM_032578	TSS1500					NA
4438	cg07025989	cg07025989	0.646227294	0.644087735	0.161435976	0.15811995	-0.00213956	-0.003316026	Disease_cat2.DNA_mod_cat2	-1.175197362	0.268815897	-4.371755448	4.71E-05	0.006620495	37	14	99725468	BCL11B	NM_022898;NM_138576	Body;Body					NA	14:98795201-98795266
6635	cg11068938	cg11068938	0.391800033	0.51663835	0.150572151	0.123087539	0.124838317	-0.027484612	Disease_cat2.DNA_mod_cat2	-1.626578419	0.372052594	-4.371904519	4.70E-05	0.006620495	37	17	80753237	TBCD	NM_005993	Body					NA	17:78346427-78346897
13402	cg25955614	cg25955614	0.473021261	0.578198583	0.159678062	0.113910175	0.105177322	-0.045767887	Disease_cat2.DNA_mod_cat2	-0.711633247	0.16279946	-4.371226079	4.71E-05	0.006626178	37	7	86596648	KIAA1324L	NM_001142749;NR_030672;NM_152748	Body;Body;TSS1500					NA
5055	cg08048963	cg08048963	0.250296288	0.307916126	0.252276577	0.187280774	0.057619838	-0.064995803	Disease_cat2.DNA_mod_cat2	-1.149302364	0.263018295	-4.369666992	4.74E-05	0.006649243	37	6	31936527	SKIV2L	NM_006929	Body	chr6:31939730-31940559	N_Shelf			NA
5301	cg08430972	cg08430972	0.444742846	0.492291579	0.360594604	0.30562475	0.047548733	-0.054969853	Disease_cat2.DNA_mod_cat2	-0.45980489	0.105224414	-4.369754825	4.74E-05	0.006649243	37	16	54153079				chr16:54155953-54156180	N_Shelf			NA
4328	cg06872138	cg06872138	0.655746812	0.637988479	0.121046644	0.170627855	-0.017758333	0.04958121	Disease_cat2.DNA_mod_cat2	-0.524876763	0.120130195	-4.369232577	4.75E-05	0.00665275	37	5	137875267	ETF1	NM_004730	Body	chr5:137878264-137879425	N_Shelf			NA
5857	cg09435861	cg09435861	0.358551102	0.446810322	0.396400203	0.313746363	0.088259221	-0.082653841	Disease_cat2.DNA_mod_cat2	-1.597452895	0.365660343	-4.368679634	4.76E-05	0.006659034	37	6	110968114	CDK19	NM_015076	Body	chr6:110967011-110967823	S_Shore			NA	6:111074594-111075103	6:110967964-110968513	Unclassified
6003	cg09732255	cg09732255	0.386702079	0.40355976	0.139241422	0.114065735	0.01685768	-0.025175687	Disease_cat2.DNA_mod_cat2	-1.602510518	0.366899822	-4.367705906	4.77E-05	0.006663823	37	2	2190278	MYT1L	NM_015025	5'UTR	chr2:2189200-2190138	S_Shore			NA	2:2169285-2169409
12014	cg22656275	cg22656275	0.582131073	0.62301064	0.166479982	0.130624693	0.040879566	-0.035855289	Disease_cat2.DNA_mod_cat2	-1.517875776	0.347498959	-4.368000936	4.77E-05	0.006663823	37	X	48685303				chrX:48684837-48686064	Island			NA	X:48569619-48570986	X:48684961-48685494	Unclassified_Cell_type_specific
12061	cg22736624	cg22736624	0.488907436	0.541589009	0.218502519	0.162456735	0.052681573	-0.056045783	Disease_cat2.DNA_mod_cat2	-1.42931983	0.327253358	-4.367624641	4.77E-05	0.006663823	37	1	209365350								TRUE
1550	cg02241111	cg02241111	0.425470274	0.425105657	0.243895135	0.187941513	-0.000364617	-0.055953622	Disease_cat2.DNA_mod_cat2	-1.547237531	0.354308586	-4.366920793	4.79E-05	0.006664847	37	6	144611514	UTRN	NM_007124	TSS1500	chr6:144605926-144608280	S_Shelf			NA
5176	cg08228600	cg08228600	0.328962055	0.340976184	0.181082247	0.133105853	0.012014129	-0.047976394	Disease_cat2.DNA_mod_cat2	-1.471147463	0.336857275	-4.367272349	4.78E-05	0.006664847	37	11	120911604	TBCEL	NM_152715;NM_001130047	5'UTR;5'UTR					TRUE
10057	cg18150852	cg18150852	0.742391011	0.798074377	0.186049578	0.138621076	0.055683365	-0.047428502	Disease_cat2.DNA_mod_cat2	-0.56650593	0.129732208	-4.366733131	4.79E-05	0.006664847	37	20	4807932				chr20:4803013-4804146	S_Shelf			NA
6745	cg11320187	cg11320187	0.642693679	0.676279673	0.155884318	0.140237979	0.033585994	-0.015646339	Disease_cat2.DNA_mod_cat2	-1.334043461	0.305539651	-4.366187688	4.80E-05	0.00667101	37	20	33578094	MYH7B	NM_020884;NR_030223	Body;TSS200					NA
4520	cg07156336	cg07156336	0.643418752	0.616127054	0.104181589	0.109563117	-0.027291697	0.005381528	Disease_cat2.DNA_mod_cat2	-0.674607709	0.154529229	-4.365567037	4.81E-05	0.006678946	37	3	128501650	RAB7A	NM_004637	5'UTR					TRUE
132	cg00179663	cg00179663	0.217381526	0.266308463	0.160661941	0.126745637	0.048926936	-0.033916304	Disease_cat2.DNA_mod_cat2	-1.620537814	0.37130386	-4.364451843	4.83E-05	0.006683821	37	4	92189705	FAM190A	NM_001145065	Body					TRUE
2439	cg03685259	cg03685259	0.221391169	0.258587567	0.201717386	0.153578646	0.037196398	-0.04813874	Disease_cat2.DNA_mod_cat2	-1.509144799	0.345854405	-4.363526315	4.84E-05	0.006683821	37	5	179806747								NA	5:179739218-179739505
3633	cg05614408	cg05614408	0.41061734	0.461441092	0.137584622	0.106857479	0.050823751	-0.030727142	Disease_cat2.DNA_mod_cat2	-0.645592396	0.147929807	-4.364180608	4.83E-05	0.006683821	37	5	94901279	ARSK	NM_198150	Body					TRUE
4337	cg06886789	cg06886789	0.666599457	0.697849452	0.177208273	0.126860065	0.031249995	-0.050348209	Disease_cat2.DNA_mod_cat2	-1.522493241	0.348883922	-4.363896251	4.84E-05	0.006683821	37	4	6299403	WFS1	NM_006005;NM_001145853	Body;Body					NA	4:6350207-6350305	4:6299363-6299419	Unclassified_Cell_type_specific
4908	cg07826859	cg07826859	0.552810446	0.601783969	0.262614279	0.210132878	0.048973523	-0.052481401	Disease_cat2.DNA_mod_cat2	-0.56030592	0.128390203	-4.364086247	4.83E-05	0.006683821	37	7	45020086	MYO1G	NM_033054	TSS1500					TRUE		7:45019870-45020107	Unclassified
9973	cg18006379	cg18006379	0.598311226	0.687606726	0.231794089	0.168569887	0.089295499	-0.063224202	Disease_cat2.DNA_mod_cat2	-1.72954663	0.396298085	-4.364256849	4.83E-05	0.006683821	37	10	132907652	TCERG1L	NM_174937	Body					NA	10:132797570-132798285
12911	cg24782497	cg24782497	0.709556072	0.769089834	0.16890178	0.113532239	0.059533762	-0.055369541	Disease_cat2.DNA_mod_cat2	-0.46215223	0.105915766	-4.363394122	4.85E-05	0.006683821	37	19	18385409	KIAA1683	NM_025249;NM_001145305;NM_001145304	TSS200;TSS200;TSS200					NA		19:18385327-18386522	Unclassified
7061	cg12052340	cg12052340	0.392957022	0.501601239	0.496853186	0.387578098	0.108644216	-0.109275088	Disease_cat2.DNA_mod_cat2	-0.557393193	0.127759179	-4.362842642	4.86E-05	0.006690197	37	8	17943990	ASAH1	NM_001127505;NM_004315	TSS1500;TSS1500	chr8:17941489-17942459	S_Shore			NA
8899	cg15672065	cg15672065	0.534867844	0.601707757	0.356283065	0.286902476	0.066839914	-0.069380589	Disease_cat2.DNA_mod_cat2	-0.603256845	0.138305797	-4.361761111	4.87E-05	0.006709046	37	6	32805142	TAP2	NM_000544;NM_018833	Body;Body	chr6:32806284-32806669	N_Shore			NA
6525	cg10802176	cg10802176	0.605100891	0.626591552	0.227381731	0.180953238	0.02149066	-0.046428493	Disease_cat2.DNA_mod_cat2	-1.415270241	0.324579871	-4.36031426	4.90E-05	0.00672999	37	12	42299446								TRUE
9586	cg17139554	cg17139554	0.512821507	0.538095834	0.208588272	0.159844535	0.025274327	-0.048743737	Disease_cat2.DNA_mod_cat2	-0.595955016	0.136668489	-4.360588326	4.89E-05	0.00672999	37	12	11004644	PRR4	NM_001098538	Body					NA
4587	cg07264238	cg07264238	0.515161304	0.588768543	0.367809831	0.294212677	0.073607238	-0.073597154	Disease_cat2.DNA_mod_cat2	-1.135449094	0.260426946	-4.35995242	4.91E-05	0.006731954	37	17	33474376	UNC45B	NM_173167;NM_001033576	TSS1500;TSS1500					TRUE
12291	cg23258033	cg23258033	0.407508161	0.497532801	0.194736372	0.113814418	0.09002464	-0.080921954	Disease_cat2.DNA_mod_cat2	-1.526623921	0.350188194	-4.359438575	4.91E-05	0.006737515	37	12	72071095	THAP2	NM_031435	3'UTR					NA
3087	cg04686204	cg04686204	0.482968609	0.528393712	0.226534942	0.183592193	0.045425103	-0.042942749	Disease_cat2.DNA_mod_cat2	-1.111637032	0.255105192	-4.357563336	4.95E-05	0.006768749	37	16	88739359	MGC23284	NR_024399;NR_024402	Body;Body					TRUE		16:88738538-88739527	Unclassified_Cell_type_specific
9174	cg16251641	cg16251641	0.189567499	0.223602284	0.18068746	0.122588839	0.034034785	-0.058098622	Disease_cat2.DNA_mod_cat2	-0.629975862	0.144567516	-4.357658493	4.94E-05	0.006768749	37	19	3527905	FZR1	NM_001136197;NM_016263;NM_001136198	Body;Body;Body	chr19:3531568-3532102	N_Shelf			NA
9959	cg17955195	cg17955195	0.274487309	0.343262691	0.318402068	0.236775091	0.068775382	-0.081626977	Disease_cat2.DNA_mod_cat2	-1.437631574	0.330055326	-4.355729055	4.98E-05	0.006805783	37	9	5656398	KIAA1432	NM_020829;NM_001135920	TSS200;5'UTR					NA
5952	cg09609051	cg09609051	0.738091426	0.821111552	0.190318011	0.114568336	0.083020126	-0.075749675	Disease_cat2.DNA_mod_cat2	-0.809044229	0.185792633	-4.354554942	5.00E-05	0.006817344	37	11	65102891	DPF2	NM_006268	Body	chr11:65101109-65101843	S_Shore		RDMR	NA
9086	cg16085171	cg16085171	0.439714232	0.491466443	0.154319928	0.110163386	0.05175221	-0.044156542	Disease_cat2.DNA_mod_cat2	-0.833847419	0.19149478	-4.354413303	5.00E-05	0.006817344	37	12	123569118	PITPNM2	NM_020845	5'UTR					TRUE
11963	cg22526531	cg22526531	0.134064862	0.175872754	0.135549782	0.113817159	0.041807892	-0.021732623	Disease_cat2.DNA_mod_cat2	-0.821279821	0.188591412	-4.35481028	4.99E-05	0.006817344	37	1	35913782	KIAA0319L	NM_024874	Body					NA		1:35913733-35913787	Gene_Associated_Cell_type_specific
3539	cg05426006	cg05426006	0.151425517	0.201716173	0.305599493	0.231739164	0.050290656	-0.073860329	Disease_cat2.DNA_mod_cat2	1.468532655	0.337287392	4.353950638	5.01E-05	0.00682179	37	13	45781603	GTF2F2	NM_004128	Body					TRUE
2792	cg04208743	cg04208743	0.601129815	0.661889048	0.112969427	0.116566909	0.060759233	0.003597481	Disease_cat2.DNA_mod_cat2	-0.694756532	0.159620722	-4.352545992	5.03E-05	0.006842189	37	11	130702343								TRUE
13522	cg26212701	cg26212701	0.252406155	0.311395632	0.31703611	0.254319884	0.058989477	-0.062716226	Disease_cat2.DNA_mod_cat2	-1.455279855	0.334334644	-4.352764152	5.03E-05	0.006842189	37	13	114223840				chr13:114220278-114220621	S_Shelf			NA
4614	cg07303017	cg07303017	0.358232251	0.488503984	0.352890917	0.27963693	0.130271733	-0.073253987	Disease_cat2.DNA_mod_cat2	-0.606721259	0.139417066	-4.35184356	5.05E-05	0.006852421	37	13	79974649	RBM26	NM_022118	Body					TRUE
11152	cg20666186	cg20666186	0.569542444	0.661372559	0.175920983	0.123712767	0.091830115	-0.052208216	Disease_cat2.DNA_mod_cat2	-1.160041486	0.266581018	-4.351553208	5.05E-05	0.006852774	37	19	4038956				chr19:4037344-4038887	S_Shore			NA		19:4038893-4039257	Unclassified_Cell_type_specific
8279	cg14427382	cg14427382	0.390786831	0.312822215	0.120844791	0.198871886	-0.077964616	0.078027095	Disease_cat2.DNA_mod_cat2	-1.463816258	0.33643015	-4.351025788	5.06E-05	0.006858828	37	6	32847112	PPP1R2P1	NR_027771	Body	chr6:32847498-32847846	N_Shore			NA
670	cg00966357	cg00966357	0.208981358	0.341341858	0.186807957	0.194533796	0.1323605	0.007725839	Disease_cat2.DNA_mod_cat2	-1.63609874	0.376123207	-4.349901073	5.08E-05	0.006859536	37	12	46945908								TRUE
4192	cg06664147	cg06664147	0.645511809	0.704765591	0.149985727	0.102808241	0.059253781	-0.047177486	Disease_cat2.DNA_mod_cat2	-1.732441464	0.398246613	-4.350172496	5.08E-05	0.006859536	37	16	89371698	ANKRD11	NM_013275	Body	chr16:89371487-89371710	Island			NA	16:87899027-87899211
8998	cg15893493	cg15893493	0.664864625	0.713184415	0.218714165	0.178526972	0.04831979	-0.040187194	Disease_cat2.DNA_mod_cat2	-1.553826035	0.357209823	-4.349897268	5.08E-05	0.006859536	37	8	124194847	FAM83A	NM_207006;NM_032899;NM_207006;NM_032899	1stExon;1stExon;5'UTR;5'UTR			low-CpG:124264006-124264133		NA
12355	cg23403099	cg23403099	0.649005197	0.718125581	0.254442107	0.186650823	0.069120384	-0.067791284	Disease_cat2.DNA_mod_cat2	-0.512176808	0.117728523	-4.3504904	5.07E-05	0.006859536	37	17	32942254	TMEM132E	NM_207313	Body					TRUE
10963	cg20185691	cg20185691	0.454946033	0.538299817	0.260946618	0.199628037	0.083353784	-0.061318582	Disease_cat2.DNA_mod_cat2	-1.526887113	0.351096545	-4.348909534	5.10E-05	0.006876703	37	6	8551990								TRUE		6:8551872-8552015	Unclassified_Cell_type_specific
10752	cg19736009	cg19736009	0.646936234	0.714845849	0.201843486	0.135152448	0.067909615	-0.066691038	Disease_cat2.DNA_mod_cat2	-1.159257892	0.266618999	-4.347994316	5.11E-05	0.006892166	37	10	73994187	C10orf104	NM_173473	3'UTR					NA
1424	cg02072834	cg02072834	0.177840647	0.208448308	0.230168116	0.199508545	0.030607661	-0.030659571	Disease_cat2.DNA_mod_cat2	1.668374737	0.383794154	4.347056149	5.13E-05	0.006895015	37	14	76589894								TRUE
9149	cg16197636	cg16197636	0.142593624	0.163189843	0.143746624	0.104779633	0.020596219	-0.038966991	Disease_cat2.DNA_mod_cat2	-1.59804963	0.36761267	-4.347101611	5.13E-05	0.006895015	37	8	42234724	DKK4	NM_014420	TSS200					TRUE
11086	cg20476171	cg20476171	0.60691487	0.703119091	0.24001814	0.146814264	0.096204221	-0.093203876	Disease_cat2.DNA_mod_cat2	-0.866597874	0.199341577	-4.347301175	5.13E-05	0.006895015	37	8	143419223	TSNARE1	NM_145003	Body					NA	8:143416696-143417149
8204	cg14282280	cg14282280	0.241383255	0.306304251	0.459195966	0.414661751	0.064920996	-0.044534215	Disease_cat2.DNA_mod_cat2	-0.505129485	0.116214671	-4.346520821	5.14E-05	0.006901354	37	6	42540883	UBR2	NM_015255	Body					TRUE
3440	cg05279382	cg05279382	0.235555914	0.325066942	0.327573123	0.243806929	0.089511028	-0.083766194	Disease_cat2.DNA_mod_cat2	-1.494193841	0.343845161	-4.345542737	5.16E-05	0.006911826	37	10	17240228	TRDMT1	NM_176083;NM_176081;NM_004412	Body;Body;Body	chr10:17243304-17243787	N_Shelf			NA
11748	cg22026192	cg22026192	0.599867448	0.58783781	0.115060846	0.134909224	-0.012029638	0.019848377	Disease_cat2.DNA_mod_cat2	-0.799427876	0.183964375	-4.345558081	5.16E-05	0.006911826	37	12	124944377	NCOR2	NM_006312;NM_001077261	Body;Body	chr12:124941314-124941584	S_Shelf			NA
2796	cg04217498	cg04217498	0.452016564	0.548944496	0.331899175	0.202310012	0.096927932	-0.129589163	Disease_cat2.DNA_mod_cat2	-1.526163248	0.351302849	-4.344295109	5.18E-05	0.006935471	37	5	124532763								TRUE
8453	cg14747072	cg14747072	0.308105767	0.355596045	0.133959712	0.100795758	0.047490278	-0.033163954	Disease_cat2.DNA_mod_cat2	-0.612694806	0.14105248	-4.343736501	5.19E-05	0.006942435	37	12	57645108	STAC3	NM_145064	TSS200					NA
10879	cg19991086	cg19991086	0.296278922	0.371716677	0.165159965	0.118816951	0.075437755	-0.046343014	Disease_cat2.DNA_mod_cat2	1.337095834	0.30785481	4.343267635	5.20E-05	0.006947228	37	2	26953767	KCNK3	NM_002246	3'UTR	chr2:26950538-26951474	S_Shelf			NA		2:26953711-26953855	Unclassified_Cell_type_specific
13345	cg25813942	cg25813942	0.58689927	0.677828029	0.235103387	0.149772413	0.090928759	-0.085330974	Disease_cat2.DNA_mod_cat2	-0.644647658	0.148441166	-4.342782242	5.21E-05	0.006952433	37	18	2843518				chr18:2846565-2848175	N_Shelf			NA
1751	cg02584161	cg02584161	0.440381617	0.516350413	0.167836986	0.108985164	0.075968796	-0.058851822	Disease_cat2.DNA_mod_cat2	-1.367171095	0.314845974	-4.342348986	5.22E-05	0.006956378	37	6	156086665								TRUE
1513	cg02200373	cg02200373	0.397134491	0.478053998	0.271769134	0.197425195	0.080919508	-0.074343939	Disease_cat2.DNA_mod_cat2	-0.63151695	0.145459152	-4.341541535	5.23E-05	0.00695682	37	X	128913578	SASH3	NM_018990	TSS1500					NA
6526	cg10805880	cg10805880	0.66568461	0.740417593	0.210203958	0.142170439	0.074732983	-0.068033519	Disease_cat2.DNA_mod_cat2	-1.42796147	0.328916052	-4.341416174	5.23E-05	0.00695682	37	19	50400850	IL4I1	NM_152899;NM_172374	TSS1500;Body					TRUE		19:50400026-50401370	Unclassified
10850	cg19931925	cg19931925	0.130729842	0.183718032	0.149105634	0.118628858	0.05298819	-0.030476776	Disease_cat2.DNA_mod_cat2	-1.660231243	0.382418334	-4.341400755	5.23E-05	0.00695682	37	4	7338730	SORCS2	NM_020777	Body					NA	4:7389600-7389754
13149	cg25334860	cg25334860	0.501960747	0.584758679	0.228015486	0.159053974	0.082797932	-0.068961512	Disease_cat2.DNA_mod_cat2	-1.616962145	0.372464773	-4.34124852	5.24E-05	0.00695682	37	17	1094299								NA	17:1040991-1041183
10531	cg19188899	cg19188899	0.550518007	0.6292741	0.323362645	0.24548795	0.078756093	-0.077874695	Disease_cat2.DNA_mod_cat2	-1.72227606	0.396818531	-4.340210761	5.26E-05	0.006975537	37	13	112838565								NA	13:111886529-111886625
6383	cg10494397	cg10494397	0.152198642	0.194043632	0.205359411	0.177160294	0.041844989	-0.028199118	Disease_cat2.DNA_mod_cat2	-0.27401762	0.063148288	-4.339272328	5.27E-05	0.006991877	37	4	15593854	CC2D2A	NM_001080522	Body					TRUE
4687	cg07439859	cg07439859	0.502126609	0.581083029	0.292727194	0.193231002	0.078956421	-0.099496192	Disease_cat2.DNA_mod_cat2	-1.046977828	0.241388153	-4.337320682	5.31E-05	0.00700673	37	16	88507062	ZNF469	NM_001127464	3'UTR	chr16:88502814-88504340	S_Shelf			TRUE	16:87034557-87034585	16:88507056-88507258	Unclassified_Cell_type_specific
4722	cg07488338	cg07488338	0.347335145	0.411785642	0.204719609	0.179941833	0.064450496	-0.024777776	Disease_cat2.DNA_mod_cat2	-1.501477824	0.346162562	-4.33749339	5.31E-05	0.00700673	37	5	89663024								TRUE
9009	cg15920453	cg15920453	0.613963442	0.642421923	0.136520505	0.169199236	0.028458481	0.032678731	Disease_cat2.DNA_mod_cat2	-1.414777293	0.326144662	-4.337882714	5.30E-05	0.00700673	37	13	113635755	MCF2L	NM_001112732;NM_024979	Body;Body	chr13:113635654-113635899	Island			NA	13:112683691-112684237
9659	cg17293600	cg17293600	0.296019014	0.359775599	0.382089185	0.319201544	0.063756585	-0.062887641	Disease_cat2.DNA_mod_cat2	-0.635191396	0.146439076	-4.337581277	5.30E-05	0.00700673	37	11	65620771	SNX32	NM_152760	Body	chr11:65624495-65628596	N_Shelf		RDMR	NA		11:65620297-65621302	Promoter_Associated
10842	cg19925025	cg19925025	0.28495595	0.316769813	0.176473006	0.134569082	0.031813863	-0.041903925	Disease_cat2.DNA_mod_cat2	-0.590182578	0.136067991	-4.337409371	5.31E-05	0.00700673	37	19	710823	PALM	NM_002579;NM_001040134	Body;Body	chr19:710822-711066	Island			NA	19:661823-662031
5562	cg08873568	cg08873568	0.651176797	0.714409886	0.244670849	0.191695829	0.06323309	-0.05297502	Disease_cat2.DNA_mod_cat2	-1.66381271	0.383649238	-4.336807023	5.32E-05	0.007012746	37	19	4894976	ARRDC5	NM_001080523	Body	chr19:4891191-4891425	S_Shelf			NA
13569	cg26302548	cg26302548	0.273170634	0.240508798	0.109928055	0.128525953	-0.032661836	0.018597898	Disease_cat2.DNA_mod_cat2	-1.214020695	0.279988334	-4.335968847	5.33E-05	0.007026745	37	4	183933170								TRUE
5583	cg08912922	cg08912922	0.597910424	0.643149049	0.207634975	0.146925262	0.045238625	-0.060709713	Disease_cat2.DNA_mod_cat2	-1.347010013	0.310699768	-4.335407211	5.35E-05	0.007033969	37	5	132161548	SHROOM1	NM_133456	1stExon	chr5:132160904-132161809	Island			NA	5:132188831-132189708	5:132160986-132162521	Unclassified_Cell_type_specific
1010	cg01435791	cg01435791	0.382576613	0.518950556	0.28891477	0.195823809	0.136373942	-0.093090961	Disease_cat2.DNA_mod_cat2	-1.356619854	0.312945396	-4.335004994	5.35E-05	0.007037282	37	19	4585323				chr19:4584182-4585172	S_Shore			NA		19:4583423-4585397	Unclassified
2160	cg03234839	cg03234839	0.640838611	0.66795074	0.134813484	0.105387812	0.027112129	-0.029425673	Disease_cat2.DNA_mod_cat2	-0.898404349	0.207298413	-4.333869884	5.37E-05	0.007058669	37	21	46408037				chr21:46407925-46408143	Island			NA	21:45232257-45232876
11469	cg21375895	cg21375895	0.643271824	0.713835154	0.260770125	0.20542076	0.07056333	-0.055349365	Disease_cat2.DNA_mod_cat2	-1.200300852	0.276978329	-4.333555104	5.38E-05	0.007059845	37	3	75832003	ZNF717	NM_001128223	Body	chr3:75834254-75834761	N_Shelf			NA	3:75914609-75914694
6445	cg10620434	cg10620434	0.467645854	0.568470088	0.134592506	0.117129618	0.100824234	-0.017462888	Disease_cat2.DNA_mod_cat2	-0.627652497	0.144854551	-4.332984307	5.39E-05	0.007067351	37	1	5586357								NA	1:5508708-5508966
28	cg00027669	cg00027669	0.404361584	0.468525573	0.226078085	0.167217196	0.064163989	-0.058860889	Disease_cat2.DNA_mod_cat2	-0.71384433	0.164971877	-4.32706679	5.50E-05	0.007077329	37	17	37382699	STAC2	NM_198993	TSS1500	chr17:37380953-37382363	S_Shore		CDMR	NA
191	cg00265277	cg00265277	0.570254472	0.619546904	0.157575827	0.102652537	0.049292432	-0.05492329	Disease_cat2.DNA_mod_cat2	-1.519103005	0.350681966	-4.331853799	5.41E-05	0.007077329	37	9	140731552	MIR602	NR_030333	TSS1500	chr9:140728478-140729896	S_Shore			NA
508	cg00734967	cg00734967	0.593634839	0.646828286	0.249695667	0.190226195	0.053193447	-0.059469472	Disease_cat2.DNA_mod_cat2	-1.614313898	0.37292472	-4.328792951	5.47E-05	0.007077329	37	3	62301156				chr3:62304514-62304780	N_Shelf			NA
2122	cg03183215	cg03183215	0.373181725	0.464222318	0.299555646	0.196135932	0.091040593	-0.103419714	Disease_cat2.DNA_mod_cat2	-0.956302795	0.220983217	-4.327490612	5.50E-05	0.007077329	37	10	1252341	ADARB2	NM_018702	Body	chr10:1252141-1252505	Island			NA	10:1242142-1242800
5505	cg08761324	cg08761324	0.519473177	0.536983618	0.160694909	0.152863359	0.017510441	-0.00783155	Disease_cat2.DNA_mod_cat2	-0.831982851	0.192041474	-4.332308191	5.40E-05	0.007077329	37	10	121357524	TIAL1	NM_001033925;NM_003252	TSS1500;TSS1500	chr10:121355813-121356958	S_Shore			NA	10:121347390-121347515	10:121357412-121357586	Promoter_Associated_Cell_type_specific
7363	cg12717963	cg12717963	0.698240253	0.770244286	0.174344095	0.126956396	0.072004033	-0.047387699	Disease_cat2.DNA_mod_cat2	1.203995493	0.27824797	4.327059399	5.50E-05	0.007077329	37	5	180622179	TRIM7	NM_203293;NM_203296;NM_203297;NM_203295;NM_203294	Body;Body;Body;Body;Body	chr5:180622178-180622658	Island			NA
7571	cg13204673	cg13204673	0.773935301	0.812389645	0.143414369	0.100258167	0.038454343	-0.043156202	Disease_cat2.DNA_mod_cat2	-1.624604517	0.375358332	-4.328142948	5.48E-05	0.007077329	37	7	16945442								TRUE
7893	cg13759931	cg13759931	0.555294398	0.604782985	0.161872893	0.111679921	0.049488587	-0.050192972	Disease_cat2.DNA_mod_cat2	-1.56228663	0.360683274	-4.331464039	5.42E-05	0.007077329	37	9	30791170								NA	9:30780884-30781171
8455	cg14753809	cg14753809	0.496778024	0.564108303	0.204982866	0.145398362	0.067330279	-0.059584504	Disease_cat2.DNA_mod_cat2	-1.461496498	0.337438024	-4.33115534	5.43E-05	0.007077329	37	3	93647605	PROS1	NM_000313	Body					NA
8724	cg15249357	cg15249357	0.459832718	0.53219655	0.239337671	0.166341304	0.072363832	-0.072996367	Disease_cat2.DNA_mod_cat2	-1.715659113	0.396246154	-4.329781107	5.45E-05	0.007077329	37	10	88296605				chr10:88296170-88296619	Island			NA	10:88286177-88286688	10:88295982-88297017	Unclassified_Cell_type_specific
9663	cg17297475	cg17297475	0.464608899	0.51806239	0.401743115	0.344758546	0.053453491	-0.056984569	Disease_cat2.DNA_mod_cat2	-1.787070091	0.412689796	-4.330298707	5.44E-05	0.007077329	37	11	644218				chr11:643879-644377	Island			NA	11:633906-634489
9771	cg17549853	cg17549853	0.569201957	0.587007635	0.212309898	0.151648135	0.017805678	-0.060661764	Disease_cat2.DNA_mod_cat2	-0.961346611	0.22209176	-4.328600977	5.47E-05	0.007077329	37	21	46932386	COL18A1	NM_030582;NM_130444;NM_130445	3'UTR;3'UTR;3'UTR	chr21:46932081-46932387	Island			NA
9927	cg17886654	cg17886654	0.615087579	0.649652558	0.129154825	0.101895636	0.034564979	-0.027259189	Disease_cat2.DNA_mod_cat2	-0.736984162	0.17029977	-4.327569913	5.49E-05	0.007077329	37	10	90683002	STAMBPL1	NM_020799	3'UTR					NA
10647	cg19475658	cg19475658	0.662532041	0.739651346	0.227129764	0.153682889	0.077119305	-0.073446875	Disease_cat2.DNA_mod_cat2	-1.399232237	0.323357819	-4.327194684	5.50E-05	0.007077329	37	14	101056148				chr14:101053105-101053424	S_Shelf			NA
11250	cg20885198	cg20885198	0.511939566	0.563549504	0.361915903	0.292984806	0.051609938	-0.068931097	Disease_cat2.DNA_mod_cat2	-0.777565202	0.179710359	-4.326768943	5.51E-05	0.007077329	37	17	41852574	DUSP3	NM_004090	Body	chr17:41855634-41856346	N_Shelf			NA		17:41852316-41852613	Gene_Associated_Cell_type_specific
11257	cg20901787	cg20901787	0.570488266	0.635280649	0.224949983	0.162253117	0.064792383	-0.062696866	Disease_cat2.DNA_mod_cat2	-1.180225073	0.272585434	-4.329743729	5.45E-05	0.007077329	37	17	79936477	ASPSCR1	NM_024083	Body	chr17:79935137-79936051	S_Shore			NA	17:77529729-77529873
11296	cg20962532	cg20962532	0.184395697	0.274186279	0.444364153	0.378843702	0.089790582	-0.06552045	Disease_cat2.DNA_mod_cat2	-1.520197152	0.351333746	-4.326931783	5.51E-05	0.007077329	37	11	128712462	KCNJ1	NM_153765;NM_153766;NM_153764;NM_000220;NM_153767	5'UTR;5'UTR;5'UTR;TSS200;5'UTR					NA
12558	cg23907051	cg23907051	0.428207059	0.552480467	0.388053247	0.310242315	0.124273408	-0.077810932	Disease_cat2.DNA_mod_cat2	-0.753709267	0.174145341	-4.328047275	5.48E-05	0.007077329	37	2	101730305	TBC1D8	NM_001102426	Body					TRUE
12902	cg24742400	cg24742400	0.546921614	0.612190473	0.201461965	0.146819573	0.065268859	-0.054642393	Disease_cat2.DNA_mod_cat2	-1.38757388	0.320633887	-4.327595856	5.49E-05	0.007077329	37	22	29448243	ZNRF3	NM_032173	Body	chr22:29445203-29445482	S_Shelf			NA
12909	cg24779381	cg24779381	0.339167559	0.389739537	0.199789317	0.147628333	0.050571978	-0.052160984	Disease_cat2.DNA_mod_cat2	-1.02863362	0.237605799	-4.329160419	5.46E-05	0.007077329	37	15	74466794	ISLR	NM_201526;NM_005545	TSS200;5'UTR	chr15:74467613-74467892	N_Shore			NA
13452	cg26070751	cg26070751	0.750561279	0.78677076	0.164934802	0.121037564	0.036209482	-0.043897238	Disease_cat2.DNA_mod_cat2	1.280939653	0.296029562	4.327066676	5.50E-05	0.007077329	37	5	1959916								NA	5:2012850-2012962
13961	cg27178045	cg27178045	0.105579182	0.162311697	0.246639109	0.149921976	0.056732515	-0.096717134	Disease_cat2.DNA_mod_cat2	-1.562607735	0.360879833	-4.329994621	5.45E-05	0.007077329	37	7	23753823	STK31	NM_032944;NM_031414;NM_001122833	Body;Body;Body					TRUE
2240	cg03369247	cg03369247	0.165398676	0.225215702	0.290685936	0.174572978	0.059817026	-0.116112958	Disease_cat2.DNA_mod_cat2	-0.912038786	0.210870975	-4.325103465	5.54E-05	0.00708076	37	8	20032030	SLC18A1	NM_001142324;NM_003053;NM_001135691;NM_001142325	Body;Body;Body;Body					NA
2393	cg03615568	cg03615568	0.73608768	0.815189471	0.191163838	0.107995925	0.079101791	-0.083167912	Disease_cat2.DNA_mod_cat2	-0.704186358	0.162815215	-4.32506481	5.54E-05	0.00708076	37	11	106892666				chr11:106888323-106890203	S_Shelf			NA
4717	cg07479786	cg07479786	0.388354832	0.4552158	0.354230391	0.290928706	0.066860968	-0.063301685	Disease_cat2.DNA_mod_cat2	-0.63813559	0.147540568	-4.325153393	5.54E-05	0.00708076	37	1	150967828	ANXA9	NM_003568	3'UTR					NA		1:150967677-150968537	Unclassified
7650	cg13373757	cg13373757	0.55168086	0.641725483	0.280446254	0.228919316	0.090044623	-0.051526938	Disease_cat2.DNA_mod_cat2	-0.425676243	0.098405852	-4.325720809	5.53E-05	0.00708076	37	12	2263558	CACNA1C	NM_001129844;NM_001129827;NM_001129839;NM_001129834;NM_001129841;NM_000719;NM_001129830;NM_001167625;NM_001129843;NM_001167624;NM_001129835;NM_001129837;NM_001167623;NM_001129840;NM_199460;NM_001129833;NM_001129832;NM_001129829;NM_001129846;NM_001129836;NM_001129838;NM_001129831;NM_001129842	Body;Body;Body;Body;Body;Body;Body;Body;Body;Body;Body;Body;Body;Body;Body;Body;Body;Body;Body;Body;Body;Body;Body					TRUE
9516	cg17007896	cg17007896	0.299271222	0.305440496	0.114672618	0.15221325	0.006169273	0.037540632	Disease_cat2.DNA_mod_cat2	-1.222219858	0.282569093	-4.325384086	5.54E-05	0.00708076	37	11	69261044				chr11:69258149-69258544	S_Shelf			NA		11:69261027-69261060	Unclassified_Cell_type_specific
10363	cg18803257	cg18803257	0.54376495	0.62690296	0.342895382	0.256104284	0.08313801	-0.086791098	Disease_cat2.DNA_mod_cat2	-1.313467997	0.303663615	-4.325404604	5.54E-05	0.00708076	37	10	77158025	ZNF503	NM_032772	3'UTR	chr10:77155128-77169600	Island			TRUE
7568	cg13198793	cg13198793	0.235607981	0.323489917	0.311111436	0.2120576	0.087881936	-0.099053836	Disease_cat2.DNA_mod_cat2	-0.596426228	0.137913795	-4.324630665	5.55E-05	0.007085067	37	6	131705123								TRUE
13081	cg25157839	cg25157839	0.45389988	0.536802689	0.305887841	0.225145037	0.082902809	-0.080742804	Disease_cat2.DNA_mod_cat2	-1.481757619	0.34270968	-4.323652657	5.57E-05	0.007102863	37	3	43626312	ANO10	NM_018075	Body					TRUE
2683	cg04037585	cg04037585	0.465868247	0.565700153	0.273360352	0.219141503	0.099831905	-0.054218849	Disease_cat2.DNA_mod_cat2	-1.615045382	0.373601941	-4.322904155	5.58E-05	0.007115002	37	16	56231292	GNAO1	NM_020988;NM_138736	Body;Body					TRUE
1723	cg02544002	cg02544002	0.408711038	0.487860287	0.342773634	0.259142623	0.079149249	-0.083631011	Disease_cat2.DNA_mod_cat2	-0.458885163	0.106234363	-4.319554903	5.65E-05	0.007157256	37	3	129323778	PLXND1	NM_015103	Body	chr3:129323915-129325332	N_Shore			NA
2614	cg03935444	cg03935444	0.473273816	0.577789343	0.32278702	0.22084107	0.104515527	-0.10194595	Disease_cat2.DNA_mod_cat2	-1.659201318	0.384232977	-4.318216858	5.68E-05	0.007157256	37	7	2754314	AMZ1	NM_133463	3'UTR	chr7:2758004-2758257	N_Shelf			NA	7:2720526-2720889
3545	cg05435390	cg05435390	0.36064781	0.410567001	0.240097135	0.165257452	0.049919191	-0.074839683	Disease_cat2.DNA_mod_cat2	-1.577329067	0.365199197	-4.31909238	5.66E-05	0.007157256	37	10	77863526	C10orf11	NM_032024	Body					TRUE
3786	cg05895711	cg05895711	0.332337619	0.444349709	0.265705396	0.215430051	0.112012089	-0.050275345	Disease_cat2.DNA_mod_cat2	-1.347834119	0.312153779	-4.317852963	5.68E-05	0.007157256	37	8	143051905				chr8:143054784-143055048	N_Shelf			NA
4441	cg07035001	cg07035001	0.481249364	0.635874834	0.220181325	0.13905684	0.15462547	-0.081124485	Disease_cat2.DNA_mod_cat2	-1.501637202	0.347538565	-4.320778617	5.63E-05	0.007157256	37	7	146321053	CNTNAP2	NM_014141	Body					NA
4924	cg07856761	cg07856761	0.46431056	0.561204762	0.238143571	0.202319868	0.096894202	-0.035823703	Disease_cat2.DNA_mod_cat2	-1.393154963	0.322448557	-4.32054954	5.63E-05	0.007157256	37	22	37216030	PVALB	NM_002854	TSS1500	chr22:37212769-37213467	S_Shelf			NA		22:37215851-37216138	Unclassified_Cell_type_specific
5491	cg08736421	cg08736421	0.21721023	0.311876458	0.131334862	0.105594546	0.094666229	-0.025740316	Disease_cat2.DNA_mod_cat2	-1.418001415	0.328263391	-4.319706226	5.65E-05	0.007157256	37	5	176076983	TSPAN17	NM_012171;NM_001006616;NM_130465	Body;Body;Body	chr5:176074138-176074623	S_Shelf			NA	5:176009564-176009775
6042	cg09816756	cg09816756	0.326403971	0.313519304	0.149011911	0.1012231	-0.012884667	-0.047788811	Disease_cat2.DNA_mod_cat2	-1.535863813	0.355692651	-4.317952052	5.68E-05	0.007157256	37	4	69047758	LOC100130017	NR_015446	TSS1500	chr4:69048062-69048437	N_Shore			NA
8791	cg15429214	cg15429214	0.415880013	0.56918577	0.267666304	0.181970003	0.153305757	-0.085696301	Disease_cat2.DNA_mod_cat2	-1.966377768	0.455186997	-4.319933962	5.64E-05	0.007157256	37	22	43166281				chr22:43165947-43166287	Island			NA	22:41495715-41496231
9031	cg15962313	cg15962313	0.448788188	0.619243987	0.492445237	0.330359034	0.170455799	-0.162086203	Disease_cat2.DNA_mod_cat2	-0.741643664	0.171759763	-4.317912703	5.68E-05	0.007157256	37	11	126810400	KIRREL3	NM_001161707;NM_032531	Body;Body					NA
9343	cg16578568	cg16578568	0.309825192	0.424998149	0.198769417	0.12384205	0.115172957	-0.074927366	Disease_cat2.DNA_mod_cat2	-1.376809035	0.318829415	-4.318324998	5.67E-05	0.007157256	37	16	29757405	C16orf54	NM_175900	TSS200					NA		16:29756661-29757722	Promoter_Associated
11840	cg22240717	cg22240717	0.632844793	0.696030266	0.257014354	0.189470133	0.063185473	-0.067544221	Disease_cat2.DNA_mod_cat2	-1.476789221	0.341955485	-4.318659254	5.67E-05	0.007157256	37	21	44573947				chr21:44573815-44574073	Island			NA	21:43446808-43447796	21:44573760-44574226	Unclassified_Cell_type_specific
12536	cg23873941	cg23873941	0.736066012	0.807201493	0.190007047	0.125993356	0.071135481	-0.064013692	Disease_cat2.DNA_mod_cat2	-1.296190463	0.30008195	-4.319454947	5.65E-05	0.007157256	37	14	24773029	C14orf21	NM_174913	Body	chr14:24768620-24769364	S_Shelf			NA
13455	cg26074662	cg26074662	0.269856816	0.392028526	0.288814786	0.239731165	0.12217171	-0.049083621	Disease_cat2.DNA_mod_cat2	-1.376724826	0.318871429	-4.317491942	5.69E-05	0.007159867	37	22	19969472	ARVCF	NM_001670	Body	chr22:19967279-19967808	S_Shore			NA		22:19969362-19969509	Unclassified_Cell_type_specific
7517	cg13065475	cg13065475	0.732497004	0.785970733	0.161720612	0.11102426	0.053473729	-0.050696352	Disease_cat2.DNA_mod_cat2	-1.49933454	0.347335651	-4.31667333	5.71E-05	0.007167522	37	14	61176368	SIX4	NM_017420	3'UTR					NA
12673	cg24171152	cg24171152	0.626142133	0.693913642	0.274798229	0.217376835	0.067771509	-0.057421394	Disease_cat2.DNA_mod_cat2	-0.876357935	0.203008219	-4.316859373	5.70E-05	0.007167522	37	12	90051243	ATP2B1	NM_001001323;NM_001682	TSS1500;TSS1500					NA
9328	cg16556504	cg16556504	0.467348416	0.604762952	0.192611373	0.137622435	0.137414536	-0.054988938	Disease_cat2.DNA_mod_cat2	-0.937072851	0.217108215	-4.316155654	5.72E-05	0.007174074	37	15	99504255	IGF1R	NM_000875	3'UTR	chr15:99500472-99500721	S_Shelf			NA	15:97321633-97321860
410	cg00574213	cg00574213	0.561386148	0.586360021	0.164247203	0.100447358	0.024973873	-0.063799845	Disease_cat2.DNA_mod_cat2	-1.581462979	0.366488369	-4.315179173	5.74E-05	0.007179335	37	1	1906947	KIAA1751	NM_001080484	Body	chr1:1910268-1913800	N_Shelf			NA	1:1896711-1897029
11287	cg20948091	cg20948091	0.560910933	0.579248726	0.208300556	0.15522856	0.018337793	-0.053071996	Disease_cat2.DNA_mod_cat2	-0.933226673	0.216264346	-4.315212801	5.74E-05	0.007179335	37	3	49608040	BSN	NM_003458	Body					TRUE
13479	cg26120902	cg26120902	0.260691119	0.240665975	0.180590466	0.136874066	-0.020025144	-0.043716399	Disease_cat2.DNA_mod_cat2	-1.586824188	0.367708205	-4.315444054	5.73E-05	0.007179335	37	11	46765391	CKAP5	NM_001008938;NM_014756	3'UTR;3'UTR					TRUE
487	cg00695558	cg00695558	0.639047729	0.705157982	0.176519471	0.130254231	0.066110253	-0.04626524	Disease_cat2.DNA_mod_cat2	-0.653836509	0.15157547	-4.313603711	5.77E-05	0.00720213	37	8	42992137				chr8:42995248-42995519	N_Shelf			NA
1724	cg02544031	cg02544031	0.661146159	0.706463803	0.239451067	0.192777099	0.045317644	-0.046673968	Disease_cat2.DNA_mod_cat2	-0.516679855	0.1197711	-4.313894204	5.76E-05	0.00720213	37	12	120029973	TMEM233	NM_001136534	TSS1500	chr12:120031494-120033212	N_Shore			NA
11817	cg22163472	cg22163472	0.419347827	0.509305467	0.289553034	0.220248126	0.08995764	-0.069304908	Disease_cat2.DNA_mod_cat2	-0.562454356	0.130393772	-4.313506278	5.77E-05	0.00720213	37	1	33402454	RNF19B	NM_153341;NM_001127361	Body;3'UTR					NA
11829	cg22204915	cg22204915	0.578351127	0.668756745	0.2669336	0.170051685	0.090405618	-0.096881915	Disease_cat2.DNA_mod_cat2	-1.310801287	0.303939527	-4.312704239	5.79E-05	0.007215905	37	7	17582718								TRUE
2173	cg03261725	cg03261725	0.515965242	0.609992334	0.393926081	0.313106665	0.094027091	-0.080819416	Disease_cat2.DNA_mod_cat2	-1.230300761	0.285318796	-4.312021419	5.80E-05	0.007217926	37	17	70367843								TRUE
3341	cg05112254	cg05112254	0.535874981	0.641433767	0.14173803	0.108102724	0.105558786	-0.033635306	Disease_cat2.DNA_mod_cat2	-1.372455966	0.318296779	-4.311875127	5.80E-05	0.007217926	37	12	2224410	CACNA1C	NM_001129844;NM_001129827;NM_001129839;NM_001129834;NM_001129841;NM_000719;NM_001129830;NM_001167625;NM_001129843;NM_001167624;NM_001129835;NM_001129837;NM_001167623;NM_001129840;NM_199460;NM_001129833;NM_001129832;NM_001129829;NM_001129846;NM_001129836;NM_001129838;NM_001129831;NM_001129842	Body;Body;Body;Body;Body;Body;Body;Body;Body;Body;Body;Body;Body;Body;Body;Body;Body;Body;Body;Body;Body;Body;Body	chr12:2224409-2224645	Island			NA	12:2094671-2094906
11768	cg22074114	cg22074114	0.600346661	0.658848407	0.292518612	0.248947549	0.058501746	-0.043571063	Disease_cat2.DNA_mod_cat2	-1.059262104	0.245662339	-4.311861995	5.80E-05	0.007217926	37	3	134326341	KY	NM_178554	Body					TRUE
3403	cg05224662	cg05224662	0.461008663	0.502392374	0.156782557	0.125214532	0.041383711	-0.031568025	Disease_cat2.DNA_mod_cat2	-1.212277357	0.281291247	-4.309687451	5.85E-05	0.007253629	37	2	127950633	CYP27C1	NM_001001665	Body					NA	2:127667103-127667312
5582	cg08912400	cg08912400	0.563315213	0.60256317	0.194152469	0.147094197	0.039247957	-0.047058272	Disease_cat2.DNA_mod_cat2	-0.575072381	0.133430943	-4.309887722	5.84E-05	0.007253629	37	20	61993427	CHRNA4	NM_000744	TSS1500	chr20:61992186-61993599	Island			NA	20:61461204-61463938	20:61993365-61994068	Unclassified_Cell_type_specific
6666	cg11133264	cg11133264	0.540381117	0.561068965	0.109809324	0.118660221	0.020687848	0.008850897	Disease_cat2.DNA_mod_cat2	1.240880884	0.287901753	4.310084503	5.84E-05	0.007253629	37	17	72355995	BTBD17	NM_001080466	Body	chr17:72356096-72356327	N_Shore			NA
8489	cg14829660	cg14829660	0.686436253	0.734604426	0.23339311	0.176853275	0.048168173	-0.056539834	Disease_cat2.DNA_mod_cat2	-1.198628358	0.278143448	-4.30938915	5.85E-05	0.007254777	37	8	142201574	DENND3	NM_014957	Body					NA	8:142270756-142271037
10243	cg18527651	cg18527651	0.312311345	0.4372029	0.39428817	0.328801007	0.124891555	-0.065487163	Disease_cat2.DNA_mod_cat2	-0.589140997	0.136731514	-4.308743333	5.87E-05	0.0072616	37	3	10284280	IRAK2	NM_001570	3'UTR					NA		3:10283889-10284590	Unclassified_Cell_type_specific
12097	cg22834511	cg22834511	0.676906278	0.669246828	0.102346493	0.14638312	-0.00765945	0.044036627	Disease_cat2.DNA_mod_cat2	-1.431745495	0.332298359	-4.308614402	5.87E-05	0.0072616	37	2	8423122								NA	2:8340519-8340607
6132	cg09981464	cg09981464	0.566477417	0.632619657	0.25213227	0.177896903	0.06614224	-0.074235367	Disease_cat2.DNA_mod_cat2	-1.102410033	0.255896571	-4.308029717	5.88E-05	0.007263633	37	16	87441659	ZCCHC14	NM_015144	3'UTR	chr16:87441387-87441671	Island			NA	16:85998896-85999172
10038	cg18119803	cg18119803	0.393042786	0.389207767	0.176462232	0.125926574	-0.003835018	-0.050535658	Disease_cat2.DNA_mod_cat2	-1.276228857	0.296229618	-4.308241914	5.88E-05	0.007263633	37	7	24330680	NPY	NM_000905	Body					TRUE
4752	cg07530172	cg07530172	0.131904201	0.143209364	0.181784403	0.124715144	0.011305163	-0.057069259	Disease_cat2.DNA_mod_cat2	-0.81898144	0.190157162	-4.306866125	5.91E-05	0.007266897	37	11	95431373								TRUE
5064	cg08069883	cg08069883	0.699580782	0.798255502	0.246895254	0.146685455	0.09867472	-0.100209799	Disease_cat2.DNA_mod_cat2	-1.409024117	0.327135251	-4.307160758	5.90E-05	0.007266897	37	3	72081820								TRUE
5205	cg08258494	cg08258494	0.762754603	0.739594946	0.112982533	0.127158653	-0.023159657	0.014176121	Disease_cat2.DNA_mod_cat2	-0.75670914	0.175701142	-4.306796945	5.91E-05	0.007266897	37	1	239987344	CHRM3	NM_000740	5'UTR					NA	1:238053934-238054035
9762	cg17527975	cg17527975	0.554689633	0.614800111	0.217273466	0.150952856	0.060110478	-0.06632061	Disease_cat2.DNA_mod_cat2	1.57591721	0.365922846	4.306692596	5.91E-05	0.007266897	37	8	142192487	DENND3	NM_014957	Body					NA	8:142261619-142261751	8:142191523-142192837	Gene_Associated
12552	cg23895846	cg23895846	0.413163118	0.380359141	0.109599603	0.133461449	-0.032803977	0.023861846	Disease_cat2.DNA_mod_cat2	-0.701239887	0.162827469	-4.306643661	5.91E-05	0.007266897	37	14	77938718				chr14:77941993-77942316	N_Shelf			NA
5280	cg08382220	cg08382220	0.701374462	0.736291646	0.15439939	0.115410815	0.034917185	-0.038988574	Disease_cat2.DNA_mod_cat2	-0.352117749	0.081776834	-4.305837389	5.93E-05	0.007277168	37	16	70834335	VAC14	NM_018052	Body	chr16:70834689-70835298	N_Shore			NA		16:70834158-70835930	Promoter_Associated
9548	cg17069473	cg17069473	0.350286123	0.408958971	0.303326272	0.224738273	0.058672848	-0.078587999	Disease_cat2.DNA_mod_cat2	-0.917335431	0.213049564	-4.305737187	5.93E-05	0.007277168	37	11	113947359	ZBTB16	NM_006006;NM_001018011	Body;Body					TRUE		11:113946491-113947640	Promoter_Associated
5900	cg09502435	cg09502435	0.70267705	0.758613423	0.186116863	0.130073041	0.055936374	-0.056043822	Disease_cat2.DNA_mod_cat2	-0.76995322	0.178835337	-4.305375179	5.94E-05	0.00728	37	22	25598690	CRYBB3	NM_004076	Body					NA		22:25597907-25598975	Unclassified
5856	cg09432964	cg09432964	0.250796564	0.380978227	0.291725682	0.211195545	0.130181664	-0.080530137	Disease_cat2.DNA_mod_cat2	-1.438625059	0.334185028	-4.304875855	5.95E-05	0.007286326	37	3	155704884								NA
7731	cg13509765	cg13509765	0.750168149	0.680170171	0.122234272	0.13316723	-0.069997978	0.010932958	Disease_cat2.DNA_mod_cat2	-0.539110382	0.125244782	-4.304453822	5.96E-05	0.007290697	37	9	133734608	ABL1	NM_005157;NM_007313	Body;Body	chr9:133738154-133738408	N_Shelf			TRUE		9:133733238-133734987	Gene_Associated_Cell_type_specific
7309	cg12605662	cg12605662	0.530470487	0.602312506	0.237542877	0.17928055	0.071842019	-0.058262327	Disease_cat2.DNA_mod_cat2	-1.618182926	0.37597828	-4.303926621	5.97E-05	0.007291405	37	18	56935199	RAX	NM_013435	3'UTR	chr18:56934833-56936827	Island		RDMR	NA	18:55085814-55086681
11049	cg20392616	cg20392616	0.502442469	0.555982857	0.324406662	0.225979438	0.053540387	-0.098427223	Disease_cat2.DNA_mod_cat2	-0.791868043	0.183984073	-4.304003236	5.96E-05	0.007291405	37	7	135392013	SLC13A4	NM_012450	Body					TRUE		7:135391983-135392220	Unclassified_Cell_type_specific
161	cg00226580	cg00226580	0.391525991	0.442337929	0.241091656	0.171015692	0.050811938	-0.070075963	Disease_cat2.DNA_mod_cat2	-1.512996214	0.351659126	-4.302451152	6.00E-05	0.007322633	37	5	89000691								TRUE
3401	cg05220114	cg05220114	0.424211819	0.447113977	0.320793608	0.261842672	0.022902158	-0.058950936	Disease_cat2.DNA_mod_cat2	-1.339065422	0.311255244	-4.302145739	6.00E-05	0.007323386	37	19	58223693				chr19:58220189-58220517	S_Shelf			NA
8371	cg14582452	cg14582452	0.540880776	0.575974023	0.162399255	0.1240814	0.035093247	-0.038317854	Disease_cat2.DNA_mod_cat2	-0.730853412	0.169899739	-4.301674718	6.01E-05	0.007323386	37	5	139933025	SRA1	NM_001035235	Body	chr5:139936755-139937193	N_Shelf			NA
10491	cg19089617	cg19089617	0.601751418	0.682771994	0.188081237	0.137591145	0.081020575	-0.050490092	Disease_cat2.DNA_mod_cat2	-0.462100471	0.107418145	-4.301884669	6.01E-05	0.007323386	37	2	42154188								TRUE
6093	cg09889477	cg09889477	0.596610852	0.576568377	0.153778808	0.209734372	-0.020042474	0.055955564	Disease_cat2.DNA_mod_cat2	1.440423936	0.334876987	4.301352412	6.02E-05	0.007323631	37	17	75881093	FLJ45079	NR_028337	TSS1500	chr17:75883803-75884328	N_Shelf			NA
7877	cg13728834	cg13728834	0.400162488	0.451330102	0.210235786	0.190506303	0.051167613	-0.019729483	Disease_cat2.DNA_mod_cat2	-0.81814899	0.190226503	-4.300920111	6.03E-05	0.007323631	37	9	35846324	TMEM8B	NM_001042590;NM_016446;NM_001042589	Body;Body;Body	chr9:35846310-35846638	Island			NA
9594	cg17155978	cg17155978	0.574121678	0.701058711	0.380991451	0.254239018	0.126937033	-0.126752434	Disease_cat2.DNA_mod_cat2	-1.268278415	0.294868653	-4.301163928	6.02E-05	0.007323631	37	17	80960169	B3GNTL1	NM_001009905	Body	chr17:80960510-80963045	N_Shore			NA	17:78553425-78553560
1181	cg01712700	cg01712700	0.47112818	0.536676243	0.345625888	0.289579342	0.065548063	-0.056046546	Disease_cat2.DNA_mod_cat2	-1.470992669	0.342060795	-4.300383704	6.04E-05	0.007328712	37	2	241535695	CAPN10	NM_021251;NM_023083;NM_023085;NM_023089	Body;Body;Body;Body	chr2:241535684-241535953	Island			NA		2:241534926-241536043	Gene_Associated
5660	cg09040942	cg09040942	0.46484893	0.621242696	0.253769212	0.150195968	0.156393766	-0.103573244	Disease_cat2.DNA_mod_cat2	-1.670380267	0.388440164	-4.300225421	6.04E-05	0.007328712	37	7	158060003	PTPRN2	NM_002847;NM_130842;NM_130843	Body;Body;Body	chr7:158060894-158061100	N_Shore			NA	7:157752680-157752781
10032	cg18112235	cg18112235	0.428951778	0.543541978	0.383851719	0.237213997	0.114590199	-0.146637722	Disease_cat2.DNA_mod_cat2	-0.611733385	0.142266135	-4.299922707	6.05E-05	0.007329644	37	2	196451226								TRUE		2:196451154-196451269	Unclassified_Cell_type_specific
12382	cg23470598	cg23470598	0.278222843	0.323327124	0.137476751	0.124256565	0.045104281	-0.013220186	Disease_cat2.DNA_mod_cat2	-0.947673809	0.220417604	-4.299447016	6.06E-05	0.007329644	37	14	104161211	KLC1	NM_182923;NM_001130107	Body;Body	chr14:104165051-104165278	N_Shelf			NA	14:103230964-103231040
13973	cg27201802	cg27201802	0.136151168	0.232450772	0.185478624	0.165682889	0.096299605	-0.019795735	Disease_cat2.DNA_mod_cat2	-1.227792617	0.28555449	-4.299678897	6.06E-05	0.007329644	37	6	30138225	TRIM15	NM_033229	Body	chr6:30139718-30140263	N_Shore			NA		6:30137754-30140152	Unclassified
6674	cg11157153	cg11157153	0.639245483	0.708334002	0.168498178	0.10854617	0.069088519	-0.059952008	Disease_cat2.DNA_mod_cat2	-0.54730322	0.127311563	-4.298927819	6.07E-05	0.0073366	37	11	66755110								TRUE
3619	cg05581460	cg05581460	0.687754865	0.770197215	0.262479297	0.181672601	0.08244235	-0.080806696	Disease_cat2.DNA_mod_cat2	-0.92478184	0.215148148	-4.298349051	6.08E-05	0.007345093	37	7	157584183	PTPRN2	NM_002847;NM_130842;NM_130843	Body;Body;Body	chr7:157586711-157587112	N_Shelf			NA	7:157276833-157277025
13084	cg25162588	cg25162588	0.391793277	0.440439034	0.149824005	0.121394377	0.048645757	-0.028429628	Disease_cat2.DNA_mod_cat2	-0.920326765	0.214166582	-4.297247298	6.11E-05	0.007367008	37	18	42530893	SETBP1	NM_015559	Body			low-CpG:40784672-40785272		NA
85	cg00115297	cg00115297	0.587141063	0.569800913	0.189339665	0.190872945	-0.017340151	0.00153328	Disease_cat2.DNA_mod_cat2	-1.546483101	0.359939188	-4.296512162	6.12E-05	0.007379562	37	15	83409459								NA
6118	cg09958483	cg09958483	0.567180428	0.617958274	0.297882362	0.205609125	0.050777845	-0.092273237	Disease_cat2.DNA_mod_cat2	1.456086865	0.338953686	4.295828388	6.14E-05	0.007384491	37	11	64527240	PYGM	NM_001164716;NM_005609	1stExon;1stExon					NA	11:64283747-64283887	11:64526979-64527838	Unclassified
9041	cg15994519	cg15994519	0.359557289	0.342060003	0.169071306	0.165793317	-0.017497285	-0.003277989	Disease_cat2.DNA_mod_cat2	-0.813535468	0.189377037	-4.295850654	6.14E-05	0.007384491	37	14	71585510								TRUE
3885	cg06086073	cg06086073	0.495763321	0.535671971	0.228469838	0.163533225	0.03990865	-0.064936613	Disease_cat2.DNA_mod_cat2	-1.139949948	0.265409913	-4.295054149	6.15E-05	0.007395981	37	6	28549832	SCAND3	NM_052923	Body					NA
6251	cg10210715	cg10210715	0.691782024	0.726815831	0.153356793	0.124303367	0.035033807	-0.029053427	Disease_cat2.DNA_mod_cat2	-1.860356329	0.433155686	-4.294890708	6.16E-05	0.007395981	37	6	160221411	PNLDC1	NM_173516;NM_173516	5'UTR;1stExon	chr6:160221146-160221493	Island			NA	6:160141154-160141821
5905	cg09508448	cg09508448	0.472017591	0.533841063	0.39359658	0.318693744	0.061823472	-0.074902836	Disease_cat2.DNA_mod_cat2	-1.528800212	0.356030801	-4.294011099	6.18E-05	0.007412334	37	19	4679533	DPP9	NM_139159	Body	chr19:4682726-4683430	N_Shelf			NA	19:4630120-4630636
3877	cg06068039	cg06068039	0.77519952	0.827548146	0.156232478	0.104105189	0.052348626	-0.052127289	Disease_cat2.DNA_mod_cat2	-0.692718431	0.161360661	-4.292982111	6.20E-05	0.007419452	37	6	34031208	GRM4	NM_000841	Body					NA
4907	cg07825369	cg07825369	0.271366332	0.357023867	0.445594988	0.396658505	0.085657535	-0.048936483	Disease_cat2.DNA_mod_cat2	-0.781819144	0.182135706	-4.292508928	6.21E-05	0.007419452	37	1	2281216	MORN1	NM_024848	Body					NA
5058	cg08058160	cg08058160	0.463783722	0.548443497	0.185333684	0.142588665	0.084659775	-0.042745019	Disease_cat2.DNA_mod_cat2	-1.704006851	0.396947425	-4.292777186	6.20E-05	0.007419452	37	2	7073095	RNF144A	NM_014746	5'UTR					NA
6632	cg11062417	cg11062417	0.246944325	0.284909325	0.163946772	0.115426517	0.037965	-0.048520255	Disease_cat2.DNA_mod_cat2	-1.465235274	0.341361433	-4.292328103	6.21E-05	0.007419452	37	5	76578232	PDE8B	NM_001029853;NM_001029854;NM_003719;NM_001029851;NM_001029852	Body;Body;Body;Body;Body					TRUE		5:76578074-76578623	Unclassified_Cell_type_specific
9011	cg15921824	cg15921824	0.607979588	0.635440753	0.139132678	0.115514249	0.027461165	-0.023618429	Disease_cat2.DNA_mod_cat2	-1.583697907	0.368965325	-4.292267588	6.21E-05	0.007419452	37	7	569826				chr7:569812-570042	Island			NA	7:536339-536546
9120	cg16149077	cg16149077	0.235127751	0.330169048	0.587731085	0.521332233	0.095041296	-0.066398852	Disease_cat2.DNA_mod_cat2	-1.310371622	0.305253589	-4.292731254	6.20E-05	0.007419452	37	4	54017750	SCFD2	NM_152540	Body					TRUE
8378	cg14595930	cg14595930	0.546388087	0.588784382	0.358173737	0.308701819	0.042396295	-0.049471917	Disease_cat2.DNA_mod_cat2	-1.513825696	0.352729424	-4.291747706	6.22E-05	0.007426583	37	5	1260478	TERT	NM_198255;NM_198253	Body;Body	chr5:1256968-1257222	S_Shelf			NA	5:1313298-1313515
3208	cg04881673	cg04881673	0.603190326	0.661481624	0.235115314	0.161739927	0.058291298	-0.073375387	Disease_cat2.DNA_mod_cat2	-1.365803146	0.318285786	-4.291122021	6.24E-05	0.007430161	37	4	83581941	SCD5	NM_001037582;NM_024906	Body;3'UTR					NA
10880	cg19991780	cg19991780	0.666047476	0.628619271	0.101592402	0.13589271	-0.037428205	0.034300307	Disease_cat2.DNA_mod_cat2	-0.62724009	0.146169373	-4.291186854	6.24E-05	0.007430161	37	3	128533372	RAB7A	NM_004637	3'UTR					NA
11745	cg22022716	cg22022716	0.505821821	0.600559373	0.234750896	0.131517278	0.094737552	-0.103233618	Disease_cat2.DNA_mod_cat2	-1.53912704	0.358702322	-4.290819845	6.25E-05	0.007431683	37	8	26276541								TRUE
1939	cg02881082	cg02881082	0.297682591	0.319060709	0.120770173	0.126572272	0.021378118	0.0058021	Disease_cat2.DNA_mod_cat2	-1.734512728	0.40430603	-4.290098584	6.26E-05	0.007444061	37	14	101694374								NA	14:100763447-100764380
5011	cg07987311	cg07987311	0.706896897	0.770558553	0.225435767	0.164386213	0.063661656	-0.061049554	Disease_cat2.DNA_mod_cat2	-1.586812755	0.36996634	-4.289073306	6.28E-05	0.007464357	37	15	94899387	MCTP2	NM_018349;NM_001159643;NM_001159644;NM_001159644	Body;Body;1stExon;5'UTR					NA
533	cg00771553	cg00771553	0.420646813	0.508381192	0.352663405	0.293653779	0.087734378	-0.059009627	Disease_cat2.DNA_mod_cat2	-0.396127986	0.092367488	-4.288608399	6.29E-05	0.007470129	37	1	116184225	VANGL1	NM_138959	TSS1500	chr1:116184380-116185561	N_Shore			NA		1:116183852-116184250	Unclassified_Cell_type_specific
2287	cg03457400	cg03457400	0.58895522	0.678528608	0.253777566	0.145425397	0.089573389	-0.108352169	Disease_cat2.DNA_mod_cat2	-1.440965855	0.336041458	-4.288059764	6.31E-05	0.007478089	37	1	3426236	MEGF6	NM_001409	Body	chr1:3426361-3426570	N_Shore			NA
364	cg00515455	cg00515455	0.291468838	0.362869082	0.204800421	0.136767674	0.071400244	-0.068032747	Disease_cat2.DNA_mod_cat2	-1.447855892	0.337894702	-4.284932211	6.37E-05	0.007517709	37	6	88761370	SPACA1	NM_030960	Body	chr6:88757292-88757879	S_Shelf			NA
628	cg00907503	cg00907503	0.599755667	0.643798936	0.16623752	0.118713906	0.044043269	-0.047523615	Disease_cat2.DNA_mod_cat2	-1.59196353	0.37157858	-4.284325353	6.39E-05	0.007517709	37	1	42732821	FOXJ3	NM_014947	Body					TRUE
3244	cg04929868	cg04929868	0.438685615	0.487026456	0.251374077	0.20078779	0.048340841	-0.050586287	Disease_cat2.DNA_mod_cat2	-0.605594364	0.14129895	-4.285908437	6.35E-05	0.007517709	37	4	83346765	HNRPDL	NM_031372;NR_003249	3'UTR;Body	chr4:83350053-83352459	N_Shelf			NA
4475	cg07086224	cg07086224	0.416092188	0.456244292	0.390733911	0.336601566	0.040152105	-0.054132345	Disease_cat2.DNA_mod_cat2	-1.634485672	0.381521421	-4.284125565	6.39E-05	0.007517709	37	2	38191377	FAM82A1	NM_001170793;NM_001170791;NM_001170792;NM_144713	Body;Body;Body;Body					NA	2:38044536-38044882
5633	cg08983215	cg08983215	0.793515782	0.841605369	0.144528856	0.104418546	0.048089587	-0.04011031	Disease_cat2.DNA_mod_cat2	-1.545958326	0.360698849	-4.286008476	6.35E-05	0.007517709	37	16	2140326	PKD1	NM_001009944;NR_030646;NM_000296	Body;TSS200;Body	chr16:2139803-2142170	Island			NA	16:2079683-2082494
7028	cg11991824	cg11991824	0.243493311	0.226652073	0.127758319	0.191394142	-0.016841238	0.063635824	Disease_cat2.DNA_mod_cat2	1.437974615	0.335600456	4.284781466	6.38E-05	0.007517709	37	6	31651283				chr6:31650648-31651292	Island			NA	6:31758628-31759271
7518	cg13069892	cg13069892	0.510788738	0.548220454	0.15900197	0.126138935	0.037431717	-0.032863035	Disease_cat2.DNA_mod_cat2	-1.544353949	0.360447558	-4.284545457	6.38E-05	0.007517709	37	1	156623074	BCAN	NM_198427;NM_021948	3'UTR;Body					NA
10655	cg19482843	cg19482843	0.341468241	0.413060895	0.162822505	0.135823747	0.071592654	-0.026998758	Disease_cat2.DNA_mod_cat2	-1.292940665	0.301725397	-4.285156887	6.37E-05	0.007517709	37	8	141559741	EIF2C2	NM_012154;NM_001164623	Body;Body	chr8:141559164-141559368	S_Shore			NA	8:141628865-141628924
11893	cg22362802	cg22362802	0.346916004	0.438883544	0.498220163	0.43772684	0.09196754	-0.060493323	Disease_cat2.DNA_mod_cat2	-1.065104908	0.248594148	-4.284513204	6.38E-05	0.007517709	37	7	100859461	PLOD3	NM_001084	Body	chr7:100860297-100861029	N_Shore			NA	7:100646181-100646478	7:100859193-100859772	Unclassified_Cell_type_specific
13672	cg26529687	cg26529687	0.366751743	0.420938784	0.42352547	0.374808296	0.054187042	-0.048717174	Disease_cat2.DNA_mod_cat2	-0.723665673	0.168908787	-4.284357765	6.39E-05	0.007517709	37	2	133514793	NCKAP5	NM_207363;NM_207481	Body;Body					TRUE
7315	cg12627202	cg12627202	0.502080728	0.572783589	0.378704177	0.31035209	0.070702861	-0.068352088	Disease_cat2.DNA_mod_cat2	-0.436448614	0.101885181	-4.283730059	6.40E-05	0.007521764	37	5	169096691	DOCK2	NM_004946	Body					TRUE
11525	cg21531740	cg21531740	0.704713573	0.764770144	0.17763762	0.12346996	0.060056571	-0.05416766	Disease_cat2.DNA_mod_cat2	-1.334886015	0.311668734	-4.283028326	6.42E-05	0.007527557	37	17	79664259	HGS	NM_004712	Body	chr17:79662850-79663055	S_Shore			NA	17:77274519-77275007
12510	cg23765707	cg23765707	0.615840562	0.650041777	0.20355054	0.159402431	0.034201215	-0.044148109	Disease_cat2.DNA_mod_cat2	-0.891252581	0.208080117	-4.283218383	6.41E-05	0.007527557	37	17	80551747	FOXK2	NM_004514	Body	chr17:80554807-80555019	N_Shelf			TRUE	17:78144598-78145223	17:80550561-80552015	Promoter_Associated_Cell_type_specific
1187	cg01723148	cg01723148	0.592378889	0.620479282	0.225274585	0.182968305	0.028100393	-0.04230628	Disease_cat2.DNA_mod_cat2	-1.82669186	0.426638354	-4.281593165	6.45E-05	0.007558911	37	12	58021295	B4GALNT1	NM_001478	Body	chr12:58021294-58022037	Island			TRUE	12:56307512-56308390	12:58021235-58021569	Unclassified_Cell_type_specific
1698	cg02499967	cg02499967	0.681758427	0.742657813	0.200554198	0.143041073	0.060899387	-0.057513125	Disease_cat2.DNA_mod_cat2	-0.599084389	0.139945267	-4.280847792	6.47E-05	0.007572213	37	10	79188211	KCNMA1	NM_001161353;NM_001161352;NM_002247;NM_001014797	Body;Body;Body;Body					TRUE
1045	cg01501760	cg01501760	0.30213834	0.371960122	0.206088389	0.145791618	0.069821783	-0.060296771	Disease_cat2.DNA_mod_cat2	-0.755754897	0.17656813	-4.280245235	6.48E-05	0.007575027	37	22	40738706				chr22:40742403-40742944	N_Shelf			NA
9166	cg16226644	cg16226644	0.240062281	0.296976178	0.366713029	0.312146369	0.056913897	-0.05456666	Disease_cat2.DNA_mod_cat2	-1.380705044	0.322592916	-4.280022828	6.48E-05	0.007575027	37	6	33246091	B3GALT4	NM_003782	1stExon	chr6:33244677-33245554	S_Shore			NA		6:33244505-33246488	Promoter_Associated
10006	cg18068059	cg18068059	0.631291817	0.719270264	0.29043817	0.212611739	0.087978447	-0.077826431	Disease_cat2.DNA_mod_cat2	-1.477197607	0.34513609	-4.280043868	6.48E-05	0.007575027	37	3	172083178	FNDC3B	NM_001135095;NM_022763	Body;Body					TRUE
898	cg01281038	cg01281038	0.550056035	0.603991463	0.307430704	0.258260156	0.053935428	-0.049170548	Disease_cat2.DNA_mod_cat2	-0.762734656	0.178268357	-4.278575663	6.52E-05	0.007594296	37	16	67966256	CTRL	NM_001907	TSS1500	chr16:67969290-67970418	N_Shelf			NA		16:67965778-67966427	Gene_Associated_Cell_type_specific
1401	cg02046665	cg02046665	0.451545592	0.447877543	0.129374225	0.139067565	-0.003668049	0.00969334	Disease_cat2.DNA_mod_cat2	-1.145367651	0.267686354	-4.27876742	6.51E-05	0.007594296	37	2	63273684	LOC100132215	NR_027069	Body	chr2:63274475-63279430	N_Shore		RDMR	NA
12327	cg23329581	cg23329581	0.634868781	0.667884305	0.175769359	0.139837354	0.033015524	-0.035932006	Disease_cat2.DNA_mod_cat2	-1.077797413	0.251896348	-4.27873378	6.51E-05	0.007594296	37	21	36161054	RUNX1	NM_001001890;NM_001754	3'UTR;3'UTR	chr21:36164144-36164934	N_Shelf			TRUE
4066	cg06451717	cg06451717	0.732825425	0.819517426	0.182593183	0.105387961	0.086692001	-0.077205222	Disease_cat2.DNA_mod_cat2	-1.640626963	0.383487757	-4.278172993	6.53E-05	0.007598633	37	5	150825768	SLC36A1	NM_078483	TSS1500	chr5:150827102-150827500	N_Shore			NA
1558	cg02247068	cg02247068	0.379094316	0.47643083	0.404375427	0.322600693	0.097336514	-0.081774735	Disease_cat2.DNA_mod_cat2	-1.243775024	0.290770573	-4.27751341	6.54E-05	0.007601368	37	15	41793472	ITPKA	NM_002220	Body	chr15:41793562-41795305	N_Shore			TRUE	15:39580651-39582768
7348	cg12682872	cg12682872	0.360780141	0.313299906	0.112280009	0.141748783	-0.047480235	0.029468773	Disease_cat2.DNA_mod_cat2	-0.66616769	0.155742894	-4.277355289	6.54E-05	0.007601368	37	6	32919427	HLA-DMA	NM_006120	Body					NA
8408	cg14648424	cg14648424	0.693002596	0.784888285	0.228036574	0.148547202	0.091885689	-0.079489372	Disease_cat2.DNA_mod_cat2	-1.319880498	0.308565629	-4.277470895	6.54E-05	0.007601368	37	9	116170212	POLE3	NR_027261;NM_017443	Body;3'UTR	chr9:116172303-116173090	N_Shelf			NA
3276	cg04994481	cg04994481	0.497375579	0.535390834	0.230679599	0.168300264	0.038015255	-0.062379335	Disease_cat2.DNA_mod_cat2	-0.847132695	0.198095819	-4.276378468	6.57E-05	0.007602089	37	14	65345381				chr14:65346111-65347346	N_Shore		RDMR	NA
3756	cg05855733	cg05855733	0.376624498	0.468349915	0.399510256	0.303986298	0.091725417	-0.095523958	Disease_cat2.DNA_mod_cat2	-1.731819597	0.404930748	-4.276829075	6.56E-05	0.007602089	37	12	132973200				chr12:132973700-132973914	N_Shore			NA	12:131483273-131483535
6444	cg10618461	cg10618461	0.233792841	0.304446375	0.197069724	0.145926888	0.070653535	-0.051142836	Disease_cat2.DNA_mod_cat2	-1.495094763	0.349604354	-4.276533584	6.56E-05	0.007602089	37	12	39535355				chr12:39538383-39539500	N_Shelf			NA
8542	cg14912575	cg14912575	0.659092177	0.72123579	0.258548693	0.195218794	0.062143614	-0.063329899	Disease_cat2.DNA_mod_cat2	-1.458514765	0.34102794	-4.276818978	6.56E-05	0.007602089	37	14	70038236	C14orf162	NR_024630	TSS1500	chr14:70038108-70040302	Island			NA	14:69107873-69111386
13629	cg26438901	cg26438901	0.607971012	0.665914031	0.169112933	0.105190045	0.057943019	-0.063922889	Disease_cat2.DNA_mod_cat2	-1.314720599	0.307523842	-4.275182666	6.59E-05	0.007627464	37	12	56992994	BAZ2A	NM_013449	Body					NA	12:55279222-55279313
5878	cg09469986	cg09469986	0.715348749	0.777314061	0.169192676	0.105035264	0.061965312	-0.064157412	Disease_cat2.DNA_mod_cat2	-1.410658272	0.330038444	-4.274224107	6.62E-05	0.0076278	37	13	31017306				chr13:31019860-31020137	N_Shelf			NA
6238	cg10180440	cg10180440	0.493327324	0.648772701	0.363220366	0.244885578	0.155445377	-0.118334788	Disease_cat2.DNA_mod_cat2	-1.50399977	0.351852554	-4.27451713	6.61E-05	0.0076278	37	10	102325486				chr10:102321832-102322395	S_Shelf			NA
10511	cg19145272	cg19145272	0.763306224	0.807972606	0.171296185	0.119688689	0.044666382	-0.051607496	Disease_cat2.DNA_mod_cat2	-1.308406442	0.306108456	-4.274323093	6.61E-05	0.0076278	37	2	180613571	ZNF385B	NM_152520	Body					TRUE
11857	cg22268341	cg22268341	0.122498115	0.152340065	0.163881855	0.123655852	0.02984195	-0.040226004	Disease_cat2.DNA_mod_cat2	-0.556270445	0.130140729	-4.274376269	6.61E-05	0.0076278	37	12	79811775	SYT1	NM_005639;NR_031700;NM_001135805;NM_001135806	Body;TSS1500;Body;Body					NA
9290	cg16477662	cg16477662	0.687840281	0.767415634	0.166664444	0.104286435	0.079575353	-0.062378009	Disease_cat2.DNA_mod_cat2	-0.845315521	0.197788722	-4.273830743	6.63E-05	0.007631972	37	5	9482935	SEMA5A	NM_003966	5'UTR					TRUE
3299	cg05035049	cg05035049	0.238111667	0.299998225	0.28177328	0.230043242	0.061886559	-0.051730038	Disease_cat2.DNA_mod_cat2	-1.584743292	0.370909993	-4.272581823	6.65E-05	0.007658882	37	7	66024309	LOC493754	NR_002933	Body	chr7:66021169-66022278	S_Shelf			NA
1220	cg01774705	cg01774705	0.336849864	0.434842961	0.221350184	0.185700408	0.097993097	-0.035649776	Disease_cat2.DNA_mod_cat2	-1.270554853	0.297582202	-4.269592891	6.72E-05	0.007703487	37	17	4447783	MYBBP1A	NM_014520;NM_001105538	Body;Body					NA	17:4394532-4395378
1323	cg01939443	cg01939443	0.262261322	0.298232221	0.156376004	0.116142323	0.035970899	-0.040233681	Disease_cat2.DNA_mod_cat2	-0.5652775	0.13240798	-4.26921021	6.73E-05	0.007703487	37	1	182456796	RGSL1	NM_001137669	Body					NA
4150	cg06601473	cg06601473	0.61454178	0.735646601	0.190844408	0.14049666	0.12110482	-0.050347748	Disease_cat2.DNA_mod_cat2	-0.809493525	0.189612018	-4.269210009	6.73E-05	0.007703487	37	11	33694151	C11orf41	NM_012194	3'UTR					NA
5927	cg09560096	cg09560096	0.334960145	0.360865049	0.154995351	0.106748387	0.025904904	-0.048246964	Disease_cat2.DNA_mod_cat2	-1.328379362	0.311056321	-4.270542892	6.70E-05	0.007703487	37	2	219527018	BCS1L	NM_001079866;NM_004328	Body;Body	chr2:219523901-219524577	S_Shelf			NA
8521	cg14870539	cg14870539	0.606658889	0.692482588	0.226951496	0.143450001	0.085823698	-0.083501495	Disease_cat2.DNA_mod_cat2	-0.505791481	0.118466493	-4.269489783	6.73E-05	0.007703487	37	5	150530752	ANXA6	NM_001155;NM_004033	5'UTR;5'UTR					TRUE
8824	cg15502231	cg15502231	0.654459931	0.712762917	0.208648897	0.160850265	0.058302986	-0.047798631	Disease_cat2.DNA_mod_cat2	-1.450442965	0.339677332	-4.27006111	6.71E-05	0.007703487	37	7	107235907	BCAP29	NM_018844;NM_001008405;NR_027830	Body;Body;Body					TRUE
12587	cg23972735	cg23972735	0.604691025	0.62113143	0.218303405	0.183330397	0.016440406	-0.034973008	Disease_cat2.DNA_mod_cat2	-0.495806569	0.116125539	-4.269573877	6.72E-05	0.007703487	37	12	121890311	KDM2B	NM_032590;NM_001005366	Body;Body	chr12:121890223-121890510	Island		DMR	NA	12:120374628-120376081
12895	cg24726137	cg24726137	0.412054386	0.448799627	0.1528212	0.113007627	0.036745241	-0.039813573	Disease_cat2.DNA_mod_cat2	-0.779578569	0.182619207	-4.268875004	6.74E-05	0.007703487	37	17	74524852	CYGB	NM_134268	Body				CDMR	NA	17:72035912-72036462	17:74524733-74526196	Unclassified
13895	cg27049076	cg27049076	0.483577187	0.5578345	0.378657592	0.285941287	0.074257313	-0.092716304	Disease_cat2.DNA_mod_cat2	-1.553035448	0.36381116	-4.268795516	6.74E-05	0.007703487	37	11	67166521	PPP1CA	NM_001008709;NM_206873;NM_002708	Body;Body;Body	chr11:67166292-67166522	Island			NA
2456	cg03711675	cg03711675	0.655457641	0.772982345	0.257226414	0.13575877	0.117524703	-0.121467644	Disease_cat2.DNA_mod_cat2	-1.14944962	0.269342057	-4.267620255	6.77E-05	0.007703511	37	2	68869106				chr2:68870351-68871055	N_Shore			NA
3826	cg05961962	cg05961962	0.327248107	0.349598723	0.183851028	0.12226849	0.022350617	-0.061582538	Disease_cat2.DNA_mod_cat2	-0.590324094	0.138333654	-4.267393198	6.78E-05	0.007703511	37	16	72602838								TRUE
6249	cg10205958	cg10205958	0.784288325	0.835877679	0.15479984	0.103002412	0.051589354	-0.051797428	Disease_cat2.DNA_mod_cat2	-0.583253441	0.136663235	-4.267815256	6.77E-05	0.007703511	37	1	246787626	CNST	NM_001139459;NM_152609	Body;Body	chr1:246783197-246783917	S_Shelf			NA
9506	cg16979981	cg16979981	0.614655459	0.663308375	0.193808192	0.142772325	0.048652916	-0.051035867	Disease_cat2.DNA_mod_cat2	-0.595647501	0.139551373	-4.268302681	6.75E-05	0.007703511	37	2	48034654	FBXO11	NM_025133	3'UTR					NA
11800	cg22134650	cg22134650	0.665755081	0.731731685	0.177232837	0.112244119	0.065976605	-0.064988718	Disease_cat2.DNA_mod_cat2	-1.487499047	0.348517641	-4.268073895	6.76E-05	0.007703511	37	3	80802625								TRUE
13790	cg26833883	cg26833883	0.418712678	0.354487851	0.218753613	0.26731889	-0.064224828	0.048565277	Disease_cat2.DNA_mod_cat2	-1.034692214	0.242435893	-4.267900271	6.76E-05	0.007703511	37	1	154965572	FLAD1	NM_025207;NM_018655;NM_201398	3'UTR;TSS1500;3'UTR					NA
6631	cg11059760	cg11059760	0.183069408	0.274506551	0.237069621	0.180195979	0.091437143	-0.056873643	Disease_cat2.DNA_mod_cat2	-0.609794854	0.142912007	-4.266925284	6.79E-05	0.007703571	37	11	65836288	SF3B2	NM_006842	3'UTR	chr11:65837254-65838649	N_Shore			TRUE
9792	cg17604985	cg17604985	0.254729341	0.29774767	0.266088219	0.184556975	0.043018329	-0.081531244	Disease_cat2.DNA_mod_cat2	-1.403867471	0.328997812	-4.26710276	6.78E-05	0.007703571	37	5	124256096								TRUE
1767	cg02616048	cg02616048	0.779623898	0.839329582	0.166611447	0.114605713	0.059705684	-0.052005733	Disease_cat2.DNA_mod_cat2	-1.387457001	0.325190834	-4.266593198	6.79E-05	0.007705764	37	10	133947659	JAKMIP3	NM_001105521	Body	chr10:133948325-133948677	N_Shore			NA	10:133797444-133797777
5322	cg08473487	cg08473487	0.388150469	0.422688319	0.183094481	0.131709379	0.03453785	-0.051385102	Disease_cat2.DNA_mod_cat2	-1.586019097	0.371768582	-4.266146125	6.80E-05	0.007705764	37	19	51504516	KLK8	NM_144507;NM_007196;NM_144506;NM_144505	5'UTR;5'UTR;5'UTR;5'UTR	chr19:51505914-51506363	N_Shore			TRUE
9813	cg17656292	cg17656292	0.60907507	0.678068211	0.266949791	0.178543577	0.068993141	-0.088406214	Disease_cat2.DNA_mod_cat2	1.501761491	0.352018063	4.266148958	6.80E-05	0.007705764	37	X	51487720	GSPT2	NM_018094	1stExon	chrX:51486414-51487010	S_Shore		RDMR	NA
8310	cg14478815	cg14478815	0.47000871	0.582192543	0.250714374	0.192892171	0.112183833	-0.057822203	Disease_cat2.DNA_mod_cat2	-1.335712472	0.313190048	-4.264862442	6.83E-05	0.007733947	37	15	62513774				chr15:62516324-62516805	N_Shelf			NA
7211	cg12394706	cg12394706	0.335852596	0.391570439	0.230203194	0.197291598	0.055717843	-0.032911596	Disease_cat2.DNA_mod_cat2	-1.524968711	0.357608624	-4.264351047	6.85E-05	0.007741454	37	8	99988676				chr8:99985733-99986983	S_Shore			NA
7210	cg12393668	cg12393668	0.635434574	0.712641275	0.240451273	0.160887456	0.0772067	-0.079563817	Disease_cat2.DNA_mod_cat2	-0.748626003	0.175570163	-4.263970532	6.86E-05	0.007745454	37	17	42768503	CCDC43	NM_144609;NM_001099225	TSS1500;TSS1500	chr17:42767006-42767253	S_Shore			NA
12653	cg24135977	cg24135977	0.680134808	0.701550483	0.11070252	0.114147436	0.021415675	0.003444917	Disease_cat2.DNA_mod_cat2	-1.366586255	0.320557765	-4.263151304	6.88E-05	0.007761269	37	11	6767826								NA		11:6767548-6767950	Promoter_Associated_Cell_type_specific
2292	cg03464392	cg03464392	0.622994812	0.681083992	0.234232628	0.181445949	0.058089181	-0.05278668	Disease_cat2.DNA_mod_cat2	-0.549278482	0.128865642	-4.26241217	6.89E-05	0.007774957	37	2	1839380	MYT1L	NM_015025	Body	chr2:1842846-1843137	N_Shelf			NA
5509	cg08767743	cg08767743	0.661229267	0.678955046	0.13372447	0.116813489	0.017725779	-0.016910981	Disease_cat2.DNA_mod_cat2	-1.062778632	0.249396626	-4.261399396	6.92E-05	0.007789825	37	7	158673942	WDR60	NM_018051	Body	chr7:158669800-158670005	S_Shelf			NA	7:158366598-158366791
10206	cg18458558	cg18458558	0.395176732	0.39251769	0.181969707	0.115396478	-0.002659042	-0.066573229	Disease_cat2.DNA_mod_cat2	-1.605261542	0.376680353	-4.261601458	6.91E-05	0.007789825	37	19	2946365	ZNF77	NM_021217	TSS1500	chr19:2944682-2945507	S_Shore			NA
61	cg00088691	cg00088691	0.622222283	0.660116001	0.152830442	0.108593411	0.037893717	-0.044237032	Disease_cat2.DNA_mod_cat2	-0.864193794	0.20282027	-4.260884735	6.93E-05	0.007790187	37	16	12620513	SNX29	NM_001080530	Body					NA	16:12527936-12528283
3925	cg06166767	cg06166767	0.472808269	0.576564918	0.20968747	0.160935371	0.103756649	-0.048752099	Disease_cat2.DNA_mod_cat2	-1.514340456	0.355387369	-4.261098141	6.92E-05	0.007790187	37	8	41167848	SFRP1	NM_003012	TSS1500	chr8:41165852-41167140	S_Shore			NA
5911	cg09522131	cg09522131	0.578857811	0.635667119	0.279909735	0.211501409	0.056809307	-0.068408326	Disease_cat2.DNA_mod_cat2	-0.612553113	0.143768388	-4.260694033	6.93E-05	0.007790187	37	2	12442966								TRUE
10260	cg18571782	cg18571782	0.249475597	0.33275034	0.222694689	0.204018887	0.083274742	-0.018675802	Disease_cat2.DNA_mod_cat2	-1.411263856	0.331290317	-4.259900705	6.95E-05	0.007805418	37	13	101791092	NALCN	NM_052867	Body					TRUE
13808	cg26862286	cg26862286	0.650734137	0.711291828	0.151771772	0.112905287	0.060557691	-0.038866485	Disease_cat2.DNA_mod_cat2	-0.648208254	0.152186062	-4.259314183	6.97E-05	0.007815074	37	2	232330307	NCL	NM_005381	TSS1500	chr2:232328445-232330149	S_Shore			NA
2991	cg04525464	cg04525464	0.700982719	0.775108974	0.237252063	0.166201306	0.074126255	-0.071050757	Disease_cat2.DNA_mod_cat2	-1.539526898	0.361566699	-4.257933327	7.00E-05	0.007833841	37	7	24874213	OSBPL3	NM_015550;NM_145321;NM_145320;NM_145322	Body;Body;Body;Body					NA	7:24840657-24840860
10388	cg18852045	cg18852045	0.749676527	0.756255895	0.103367161	0.104439293	0.006579368	0.001072132	Disease_cat2.DNA_mod_cat2	-1.450665655	0.34069592	-4.257948423	7.00E-05	0.007833841	37	12	44223041								TRUE
12262	cg23204908	cg23204908	0.481466371	0.533351918	0.217945806	0.162450708	0.051885546	-0.055495098	Disease_cat2.DNA_mod_cat2	-1.222012867	0.286976784	-4.258229017	6.99E-05	0.007833841	37	11	9824185	SBF2	NM_030962	Body					TRUE
1789	cg02656089	cg02656089	0.672422968	0.739137487	0.197312005	0.127949373	0.066714519	-0.069362632	Disease_cat2.DNA_mod_cat2	-0.734327858	0.172497629	-4.257031592	7.02E-05	0.007839654	37	9	139900076				chr9:139901954-139902205	N_Shore			NA
9173	cg16246962	cg16246962	0.171496822	0.157759526	0.10073971	0.122632869	-0.013737296	0.021893159	Disease_cat2.DNA_mod_cat2	-1.145337674	0.269038651	-4.257149187	7.02E-05	0.007839654	37	6	52423308	TRAM2	NM_012288	Body					TRUE
11861	cg22277102	cg22277102	0.166908868	0.211419232	0.334949528	0.2830979	0.044510364	-0.051851628	Disease_cat2.DNA_mod_cat2	-1.360569631	0.319576679	-4.257412134	7.01E-05	0.007839654	37	19	2591194	GNG7	NM_052847	5'UTR	chr19:2588375-2588590	S_Shelf			NA
553	cg00804392	cg00804392	0.279588404	0.347808921	0.183512997	0.149960623	0.068220517	-0.033552374	Disease_cat2.DNA_mod_cat2	-1.42660214	0.335142587	-4.256702063	7.03E-05	0.007840182	37	4	40198595	RHOH	NM_004310;NM_004310	5'UTR;1stExon					NA		4:40198447-40198756	Unclassified_Cell_type_specific
855	cg01220768	cg01220768	0.238416293	0.302412351	0.396999196	0.334525823	0.063996058	-0.062473374	Disease_cat2.DNA_mod_cat2	-1.399364747	0.328755275	-4.256554505	7.03E-05	0.007840182	37	4	7056774	TADA2B	NM_152293	Body	chr4:7056020-7056581	S_Shore			NA	4:7107272-7107692
11668	cg21838477	cg21838477	0.53606121	0.614419977	0.205406084	0.129252319	0.078358767	-0.076153765	Disease_cat2.DNA_mod_cat2	-1.170376889	0.274988481	-4.256094231	7.05E-05	0.007846483	37	12	6657972	IFFO1	NM_080730;NM_080731;NM_001039670	Body;1stExon;Body	chr12:6657727-6657973	Island			TRUE	12:6528039-6528328
3561	cg05485769	cg05485769	0.695885238	0.827054901	0.237658787	0.10139678	0.131169663	-0.136262007	Disease_cat2.DNA_mod_cat2	-0.668677905	0.15717449	-4.254366614	7.09E-05	0.007868688	37	17	44820573	NSF	NM_006178	Body					TRUE
4262	cg06780216	cg06780216	0.692286598	0.749556156	0.169095547	0.128613022	0.057269558	-0.040482526	Disease_cat2.DNA_mod_cat2	-1.094033161	0.257132856	-4.254738881	7.08E-05	0.007868688	37	16	2374397	ABCA3	NM_001089	Body					NA	16:2314385-2314529
5574	cg08898349	cg08898349	0.735906372	0.802320371	0.18266018	0.124254747	0.066413999	-0.058405432	Disease_cat2.DNA_mod_cat2	-1.499334809	0.352389233	-4.254769071	7.08E-05	0.007868688	37	10	116697070	TRUB1	NM_139169	TSS1500	chr10:116697893-116698376	N_Shore			NA
6230	cg10147375	cg10147375	0.226918734	0.269589265	0.171893732	0.142955749	0.042670531	-0.028937983	Disease_cat2.DNA_mod_cat2	-1.677912911	0.394382772	-4.254528926	7.08E-05	0.007868688	37	2	60689043	BCL11A	NM_022893;NM_138559;NM_018014	Body;Body;Body	chr2:60687822-60688992	S_Shore			NA	2:60541252-60542719
5595	cg08926571	cg08926571	0.164438505	0.240046506	0.155592859	0.1330543	0.075608002	-0.022538559	Disease_cat2.DNA_mod_cat2	-0.6146103	0.144483964	-4.253830551	7.10E-05	0.007877104	37	10	16565058	C1QL3	NM_001010908	TSS1500	chr10:16561604-16563822	S_Shore			NA		10:16565023-16565122	Unclassified_Cell_type_specific
3856	cg06015258	cg06015258	0.337767539	0.39062042	0.234302108	0.184485987	0.052852881	-0.04981612	Disease_cat2.DNA_mod_cat2	-1.294762952	0.304410165	-4.25334992	7.11E-05	0.007877805	37	3	172828575	SPATA16	NM_031955	Body					TRUE
11879	cg22322679	cg22322679	0.796189531	0.805090981	0.132335229	0.108726667	0.00890145	-0.023608562	Disease_cat2.DNA_mod_cat2	1.501547295	0.353017907	4.253459287	7.11E-05	0.007877805	37	6	33244178	B3GALT4	NM_003782;NM_022551	TSS1500;Body	chr6:33244677-33245554	N_Shore			NA
6774	cg11409081	cg11409081	0.121484901	0.166530664	0.141661215	0.12415397	0.045045763	-0.017507245	Disease_cat2.DNA_mod_cat2	-0.656669215	0.15440514	-4.252897381	7.12E-05	0.007883961	37	6	36568488	SFRS3	NM_003017	Body					TRUE
4680	cg07429192	cg07429192	0.554761459	0.617228054	0.275582243	0.238285403	0.062466594	-0.03729684	Disease_cat2.DNA_mod_cat2	-1.342664656	0.315753042	-4.252261974	7.14E-05	0.007888921	37	5	9918811								TRUE
4681	cg07430315	cg07430315	0.777090918	0.746057964	0.13074357	0.169706491	-0.031032954	0.038962921	Disease_cat2.DNA_mod_cat2	-1.151735325	0.270841635	-4.252430846	7.14E-05	0.007888921	37	16	17614322								TRUE
72	cg00098162	cg00098162	0.556369257	0.661077749	0.347373423	0.248749682	0.104708492	-0.098623741	Disease_cat2.DNA_mod_cat2	-1.496879114	0.35211002	-4.251168747	7.17E-05	0.007908815	37	10	90619573								NA
7985	cg13916352	cg13916352	0.144981233	0.132450441	0.107376834	0.192186304	-0.012530792	0.084809469	Disease_cat2.DNA_mod_cat2	-0.707763166	0.166501383	-4.250794502	7.18E-05	0.007908815	37	12	129822165	TMEM132D	NM_133448	Body					NA	12:128388069-128388222
8174	cg14233838	cg14233838	0.660557497	0.731606574	0.276019609	0.208404171	0.071049078	-0.067615438	Disease_cat2.DNA_mod_cat2	1.434136729	0.337366055	4.250981118	7.17E-05	0.007908815	37	9	139548425				chr9:139548205-139548426	Island			NA
9271	cg16444126	cg16444126	0.527992269	0.627627914	0.166566914	0.10795089	0.099635646	-0.058616024	Disease_cat2.DNA_mod_cat2	-0.739381227	0.17394629	-4.250629463	7.18E-05	0.007908815	37	3	9987393	PRRT3	NM_207351	3'UTR	chr3:9987895-9989619	N_Shore			NA
7002	cg11925872	cg11925872	0.513484685	0.605758362	0.365329159	0.271649148	0.092273677	-0.093680011	Disease_cat2.DNA_mod_cat2	-0.378778382	0.089123138	-4.250056597	7.19E-05	0.007918327	37	11	114004145	ZBTB16	NM_006006;NM_001018011	Body;Body					NA
3838	cg05984508	cg05984508	0.193538261	0.242127088	0.271690832	0.195423177	0.048588827	-0.076267655	Disease_cat2.DNA_mod_cat2	-0.650188924	0.153013493	-4.249226075	7.22E-05	0.007925071	37	11	68098869	LRP5	NM_002335	Body					TRUE
9292	cg16479323	cg16479323	0.193890155	0.284010843	0.431825271	0.37939558	0.090120688	-0.052429692	Disease_cat2.DNA_mod_cat2	1.409343559	0.331677851	4.249133772	7.22E-05	0.007925071	37	14	93406498	ITPK1	NM_014216;NM_001142594;NM_001142593	3'UTR;Body;3'UTR					NA
11311	cg20984735	cg20984735	0.304169808	0.39346066	0.274580363	0.22029105	0.089290852	-0.054289312	Disease_cat2.DNA_mod_cat2	-1.305339957	0.307190777	-4.249281086	7.21E-05	0.007925071	37	3	149768641				chr3:149768454-149768669	Island			NA
11808	cg22151747	cg22151747	0.424873546	0.571043855	0.261321723	0.171253466	0.146170309	-0.090068258	Disease_cat2.DNA_mod_cat2	-1.458215144	0.343209447	-4.248761675	7.23E-05	0.007929101	37	12	19125552								TRUE
3981	cg06278234	cg06278234	0.409233921	0.490422321	0.329358645	0.251646267	0.081188401	-0.077712378	Disease_cat2.DNA_mod_cat2	-0.958631291	0.225645314	-4.248398847	7.24E-05	0.007932883	37	15	29499437	FAM189A1	NM_015307	Body					NA	15:27286729-27286828
11203	cg20764033	cg20764033	0.394437448	0.528115492	0.362818301	0.252736485	0.133678044	-0.110081816	Disease_cat2.DNA_mod_cat2	-1.161266754	0.273441616	-4.24685448	7.28E-05	0.007969226	37	7	73648887	RFC2	NM_181471;NM_002914	Body;Body					TRUE
13504	cg26173417	cg26173417	0.523521734	0.581596737	0.192088163	0.154348206	0.058075003	-0.037739957	Disease_cat2.DNA_mod_cat2	-1.276520838	0.300621724	-4.246269429	7.29E-05	0.007979175	37	7	672515	PRKAR1B	NM_001164759;NM_001164762;NM_001164758;NM_001164760;NM_001164761;NM_002735	Body;Body;Body;Body;Body;Body	chr7:675569-676095	N_Shelf			NA	7:638413-639316
1177	cg01707795	cg01707795	0.500480693	0.597632627	0.321022536	0.214018156	0.097151933	-0.10700438	Disease_cat2.DNA_mod_cat2	-1.834542748	0.432110536	-4.245540421	7.31E-05	0.007980703	37	14	69341738	ACTN1	NM_001130004;NM_001102;NM_001130005	Body;Body;Body	chr14:69341427-69341820	Island			NA	14:68411183-68411591
2898	cg04364311	cg04364311	0.368454928	0.402056459	0.133172554	0.101019705	0.033601531	-0.032152849	Disease_cat2.DNA_mod_cat2	-1.551067886	0.365303216	-4.245973811	7.30E-05	0.007980703	37	3	101231003	SENP7	NM_001077203;NM_020654	Body;Body	chr3:101231610-101232173	N_Shore			NA
7204	cg12372461	cg12372461	0.518664263	0.568025996	0.136718804	0.104565939	0.049361733	-0.032152865	Disease_cat2.DNA_mod_cat2	-0.824855363	0.194279613	-4.245712412	7.30E-05	0.007980703	37	17	35170934								TRUE		17:35170856-35171018	Unclassified_Cell_type_specific
7141	cg12199954	cg12199954	0.548942748	0.603349327	0.301132198	0.231726486	0.054406579	-0.069405712	Disease_cat2.DNA_mod_cat2	-1.153355211	0.271694724	-4.245040875	7.32E-05	0.007988316	37	6	156715760				chr6:156718071-156718547	N_Shelf			NA		6:156715669-156715944	Unclassified_Cell_type_specific
1063	cg01528542	cg01528542	0.598968528	0.605949617	0.158555436	0.17229382	0.006981089	0.013738383	Disease_cat2.DNA_mod_cat2	-1.619394753	0.381898755	-4.24037715	7.44E-05	0.008001004	37	12	81468232				chr12:81471569-81472119	N_Shelf			NA
1500	cg02177950	cg02177950	0.643336694	0.699035616	0.176316596	0.124977967	0.055698922	-0.05133863	Disease_cat2.DNA_mod_cat2	-1.375554698	0.324515619	-4.238793505	7.48E-05	0.008001004	37	16	3554755	CLUAP1	NM_015041	Body	chr16:3550773-3551274	S_Shelf			NA
2043	cg03048187	cg03048187	0.732762159	0.802781357	0.196484518	0.122916722	0.070019199	-0.073567796	Disease_cat2.DNA_mod_cat2	-1.442863842	0.340174401	-4.241541505	7.41E-05	0.008001004	37	7	100883380	FIS1	NM_016068	Body					NA	7:100670100-100670273
2144	cg03217995	cg03217995	0.76549883	0.801293197	0.15220633	0.123731576	0.035794367	-0.028474754	Disease_cat2.DNA_mod_cat2	-1.521690142	0.358594009	-4.243490149	7.36E-05	0.008001004	37	7	27203430	HOXA9	NM_152739	Body	chr7:27203915-27206462	N_Shore		DMR	NA	7:27169827-27171776
2609	cg03925642	cg03925642	0.453350262	0.458914855	0.130242006	0.101001595	0.005564593	-0.029240411	Disease_cat2.DNA_mod_cat2	-1.709439731	0.403225952	-4.239409002	7.47E-05	0.008001004	37	16	87339657								TRUE	16:85897103-85897210
2635	cg03969182	cg03969182	0.789849611	0.835833965	0.16805472	0.119962522	0.045984354	-0.048092198	Disease_cat2.DNA_mod_cat2	-0.742801229	0.175057028	-4.243195694	7.37E-05	0.008001004	37	6	30595190	C6orf134	NM_024909	Body					TRUE
2728	cg04118950	cg04118950	0.399583054	0.475311166	0.325394351	0.260589029	0.075728112	-0.064805322	Disease_cat2.DNA_mod_cat2	-1.275591124	0.300948692	-4.238566768	7.49E-05	0.008001004	37	1	53897039								TRUE
2762	cg04164925	cg04164925	0.663893662	0.758419079	0.265785955	0.172649507	0.094525418	-0.093136447	Disease_cat2.DNA_mod_cat2	-0.485727116	0.114473272	-4.243148709	7.37E-05	0.008001004	37	2	74008058	DUSP11	NM_003584	TSS1500	chr2:74006849-74007274	S_Shore			NA
2963	cg04479212	cg04479212	0.166097355	0.234083288	0.205007872	0.167436135	0.067985933	-0.037571737	Disease_cat2.DNA_mod_cat2	-0.496272763	0.11706277	-4.239373137	7.47E-05	0.008001004	37	3	37495166	ITGA9	NM_002207	Body	chr3:37493418-37494538	S_Shore		RDMR	NA
3456	cg05305262	cg05305262	0.691327629	0.752864507	0.194585435	0.131532415	0.061536878	-0.06305302	Disease_cat2.DNA_mod_cat2	-0.835633466	0.196945651	-4.242964798	7.37E-05	0.008001004	37	16	89634681				chr16:89632592-89632799	S_Shore			NA	16:88161842-88162183
3664	cg05673204	cg05673204	0.306349977	0.326938906	0.130452064	0.112531023	0.020588929	-0.017921041	Disease_cat2.DNA_mod_cat2	-1.702863816	0.401644341	-4.239730627	7.46E-05	0.008001004	37	4	183721729	ODZ3	NM_001080477	3'UTR	chr4:183720658-183721739	Island			NA	4:183958710-183958783
5502	cg08758727	cg08758727	0.543645049	0.634451962	0.219097282	0.108131495	0.090806912	-0.110965787	Disease_cat2.DNA_mod_cat2	-1.299518454	0.306415923	-4.24102782	7.42E-05	0.008001004	37	4	17490571	QDPR	NM_000320	Body					NA
6246	cg10203869	cg10203869	0.563178316	0.595727466	0.159813679	0.125271281	0.03254915	-0.034542398	Disease_cat2.DNA_mod_cat2	-0.539233554	0.127104437	-4.242444768	7.39E-05	0.008001004	37	1	118468533	GDAP2	NM_017686;NM_001135589	5'UTR;5'UTR	chr1:118471840-118472720	N_Shelf			NA
7084	cg12089511	cg12089511	0.705690694	0.759428544	0.181011223	0.127753036	0.053737851	-0.053258187	Disease_cat2.DNA_mod_cat2	-1.14337896	0.269476513	-4.242963313	7.37E-05	0.008001004	37	21	42025596	DSCAM	NM_001389	Body					NA
7134	cg12185435	cg12185435	0.366633504	0.367251242	0.151231208	0.155843524	0.000617737	0.004612317	Disease_cat2.DNA_mod_cat2	-1.492654092	0.352086364	-4.239454425	7.46E-05	0.008001004	37	3	12949789	IQSEC1	NM_001134382;NM_014869	Body;Body	chr3:12949699-12950025	Island			NA	3:12924433-12924956
7776	cg13568415	cg13568415	0.738299747	0.782664557	0.191141345	0.148964551	0.04436481	-0.042176795	Disease_cat2.DNA_mod_cat2	-1.715027618	0.404401307	-4.240905231	7.43E-05	0.008001004	37	7	2564966	LFNG	NM_001166355;NM_001040167;NM_001040168;NM_002304	Body;Body;Body;Body	chr7:2565872-2566114	N_Shore			NA	7:2530196-2531810
8302	cg14464361	cg14464361	0.199388315	0.240093249	0.178893219	0.128992683	0.040704935	-0.049900536	Disease_cat2.DNA_mod_cat2	-1.489819301	0.351065788	-4.243704035	7.36E-05	0.008001004	37	2	237029101	AGAP1	NM_014914;NM_001037131	Body;Body	chr2:237028848-237029121	Island			NA
8661	cg15115055	cg15115055	0.446794533	0.507357476	0.377730962	0.343374473	0.060562943	-0.034356489	Disease_cat2.DNA_mod_cat2	-1.533345969	0.361603309	-4.240409123	7.44E-05	0.008001004	37	1	3163545	PRDM16	NM_022114;NM_199454	Body;Body	chr1:3163969-3164643	N_Shore			NA	1:3153201-3153441
9269	cg16439798	cg16439798	0.607996065	0.659510947	0.18708626	0.132802391	0.051514882	-0.054283869	Disease_cat2.DNA_mod_cat2	-0.948312535	0.22353916	-4.242265805	7.39E-05	0.008001004	37	2	240039766	HDAC4	NM_006037	Body					NA	2:239704368-239704729
10462	cg19020758	cg19020758	0.483210365	0.44302616	0.221343896	0.295474032	-0.040184205	0.074130136	Disease_cat2.DNA_mod_cat2	1.448211803	0.341674077	4.238576757	7.49E-05	0.008001004	37	18	77316152				chr18:77315951-77316153	Island			NA		18:77316058-77316169	Unclassified_Cell_type_specific
10719	cg19653967	cg19653967	0.472093637	0.61513476	0.343528825	0.259897303	0.143041123	-0.083631522	Disease_cat2.DNA_mod_cat2	-1.073290692	0.25309099	-4.240730543	7.43E-05	0.008001004	37	11	35420700	SLC1A2	NM_004171	Body					TRUE
11135	cg20623172	cg20623172	0.692220974	0.749732237	0.208361944	0.152181971	0.057511263	-0.056179973	Disease_cat2.DNA_mod_cat2	-0.522297776	0.123176759	-4.240229889	7.44E-05	0.008001004	37	20	57608945	SLMO2	NM_016045	3'UTR	chr20:57607045-57607782	S_Shore			NA
11155	cg20669049	cg20669049	0.422854506	0.43825086	0.162163926	0.21425375	0.015396354	0.052089825	Disease_cat2.DNA_mod_cat2	-1.558613778	0.367224499	-4.24430773	7.34E-05	0.008001004	37	19	55573572	RDH13	NM_001145971;NR_027381;NM_138412;NR_027382	Body;Body;5'UTR;Body	chr19:55574138-55574734	N_Shore			NA		19:55573550-55573758	Unclassified_Cell_type_specific
11200	cg20744756	cg20744756	0.581778077	0.637034893	0.196791254	0.105604957	0.055256816	-0.091186296	Disease_cat2.DNA_mod_cat2	-0.721757865	0.170188413	-4.240934235	7.43E-05	0.008001004	37	1	95201495								TRUE
11263	cg20908260	cg20908260	0.736045324	0.794294861	0.19640384	0.145604256	0.058249537	-0.050799583	Disease_cat2.DNA_mod_cat2	-0.706349208	0.166655825	-4.238370966	7.49E-05	0.008001004	37	15	75181202	MPI	NM_002435	TSS1500	chr15:75182262-75182622	N_Shore			NA
11876	cg22311007	cg22311007	0.47147679	0.520574703	0.253139787	0.169330675	0.049097913	-0.083809112	Disease_cat2.DNA_mod_cat2	-1.41502362	0.333854427	-4.238444985	7.49E-05	0.008001004	37	6	134022234								TRUE
13003	cg24998879	cg24998879	0.251952786	0.415262753	0.414255122	0.337803997	0.163309967	-0.076451125	Disease_cat2.DNA_mod_cat2	-0.700211188	0.165183498	-4.238989959	7.48E-05	0.008001004	37	6	113971911								TRUE
13115	cg25248213	cg25248213	0.524037331	0.632152503	0.235979083	0.1593027	0.108115172	-0.076676383	Disease_cat2.DNA_mod_cat2	-0.685066081	0.161588103	-4.239582432	7.46E-05	0.008001004	37	11	94888121				chr11:94883647-94884811	S_Shelf			NA		11:94887652-94888237	Promoter_Associated
8492	cg14833024	cg14833024	0.460769088	0.57956261	0.262927583	0.213348071	0.118793522	-0.049579512	Disease_cat2.DNA_mod_cat2	-1.391289321	0.328355405	-4.237144569	7.52E-05	0.008028934	37	12	106913460								TRUE
219	cg00303919	cg00303919	0.789509349	0.769267336	0.109493715	0.126298679	-0.020242012	0.016804964	Disease_cat2.DNA_mod_cat2	-1.095876958	0.25871093	-4.235912878	7.56E-05	0.00803273	37	1	120336983	REG4	NM_001159352;NM_032044	3'UTR;3'UTR					TRUE
4059	cg06437173	cg06437173	0.444983707	0.499010699	0.40185082	0.337784671	0.054026992	-0.064066149	Disease_cat2.DNA_mod_cat2	-1.465631369	0.345966648	-4.236337162	7.55E-05	0.00803273	37	10	50666820	ERCC6	NM_000124	3'UTR					NA
8767	cg15367212	cg15367212	0.763899369	0.810375356	0.160204027	0.116867332	0.046475986	-0.043336695	Disease_cat2.DNA_mod_cat2	-0.749245885	0.176870407	-4.236129148	7.55E-05	0.00803273	37	3	180588198								TRUE
9466	cg16876859	cg16876859	0.481196639	0.462062838	0.105879403	0.150169729	-0.019133801	0.044290326	Disease_cat2.DNA_mod_cat2	-1.587595028	0.374767138	-4.236217289	7.55E-05	0.00803273	37	10	134621538				chr10:134622423-134622641	N_Shore			NA	10:134471074-134471867
10656	cg19485748	cg19485748	0.571871767	0.631325667	0.151408223	0.11497298	0.0594539	-0.036435243	Disease_cat2.DNA_mod_cat2	-0.636820081	0.150333648	-4.236044884	7.55E-05	0.00803273	37	11	41435441								TRUE
5156	cg08207253	cg08207253	0.350276407	0.31696134	0.234980184	0.309047856	-0.033315067	0.074067671	Disease_cat2.DNA_mod_cat2	-1.514289589	0.357570473	-4.234940256	7.58E-05	0.008053715	37	13	41496979	SUGT1L1	NR_003365	TSS1500	chr13:41495776-41496213	S_Shore			NA
3494	cg05366052	cg05366052	0.692295731	0.74625008	0.251615075	0.192173107	0.053954349	-0.059441967	Disease_cat2.DNA_mod_cat2	-0.773782856	0.182785665	-4.23327975	7.63E-05	0.008080304	37	12	7802129	APOBEC1	NM_001644	3'UTR					NA
7076	cg12079885	cg12079885	0.409496657	0.425179165	0.172185844	0.113053237	0.015682508	-0.059132607	Disease_cat2.DNA_mod_cat2	-0.887708702	0.20967808	-4.233674323	7.61E-05	0.008080304	37	12	125328475	SCARB1	NM_001082959;NM_005505	Body;Body	chr12:125324236-125324550	S_Shelf			NA
7457	cg12921647	cg12921647	0.439115987	0.568902167	0.314621385	0.261367658	0.12978618	-0.053253727	Disease_cat2.DNA_mod_cat2	-1.322971463	0.312523841	-4.233185726	7.63E-05	0.008080304	37	7	1336696				chr7:1337105-1337388	N_Shore			NA	7:1303081-1303307
11758	cg22043788	cg22043788	0.588766467	0.695937675	0.260233817	0.180069946	0.107171209	-0.08016387	Disease_cat2.DNA_mod_cat2	-0.796534218	0.188167402	-4.233114829	7.63E-05	0.008080304	37	17	80879483	TBCD	NM_005993	Body					NA	17:78472728-78472820
13077	cg25148306	cg25148306	0.674322262	0.729915092	0.256239942	0.199308407	0.055592829	-0.056931535	Disease_cat2.DNA_mod_cat2	-1.252473484	0.29589954	-4.232765906	7.64E-05	0.00808397	37	7	5390497	TNRC18	NM_001080495	Body	chr7:5391323-5391572	N_Shore			NA	7:5357017-5357036
6191	cg10078688	cg10078688	0.307651292	0.371782471	0.22516659	0.184477892	0.064131179	-0.040688698	Disease_cat2.DNA_mod_cat2	-1.504740214	0.355559129	-4.232039316	7.66E-05	0.008098213	37	8	107290576	OXR1	NM_018002	5'UTR					TRUE
2467	cg03721058	cg03721058	0.498509467	0.582692917	0.193129094	0.148952314	0.08418345	-0.04417678	Disease_cat2.DNA_mod_cat2	-0.568131765	0.134256407	-4.231692007	7.67E-05	0.00810185	37	3	50360041	HYAL2	NM_003773;NM_033158	5'UTR;TSS1500	chr3:50359839-50360042	Island			NA	3:50333411-50335105	3:50358176-50360136	Promoter_Associated
6954	cg11827514	cg11827514	0.543354107	0.631768403	0.361606442	0.279218625	0.088414296	-0.082387817	Disease_cat2.DNA_mod_cat2	1.201330916	0.283909704	4.231383782	7.68E-05	0.008103293	37	8	143125722								NA	8:143123483-143123630
8859	cg15584221	cg15584221	0.72081586	0.698522115	0.132685527	0.150640195	-0.022293745	0.017954668	Disease_cat2.DNA_mod_cat2	-0.782224573	0.184870358	-4.231206026	7.68E-05	0.008103293	37	1	210546902	HHAT	NM_001170580;NM_001170588;NM_018194;NM_001122834;NM_001170587;NM_001170564	Body;Body;Body;Body;Body;Body					TRUE
9541	cg17041438	cg17041438	0.729986352	0.804447906	0.191708399	0.106119376	0.074461554	-0.085589023	Disease_cat2.DNA_mod_cat2	-1.431590322	0.33836022	-4.230965212	7.69E-05	0.00810396	37	5	80601538	ZCCHC9	NM_032280;NR_002754;NR_002755;NM_001131035;NM_001131036	Body;Body;Body;Body;Body	chr5:80597320-80597734	S_Shelf			NA
716	cg01022611	cg01022611	0.454543378	0.532806092	0.273457026	0.169961274	0.078262715	-0.103495751	Disease_cat2.DNA_mod_cat2	-1.26346011	0.298670092	-4.230286671	7.70E-05	0.008106926	37	3	127636435				chr3:127633993-127634588	S_Shore			NA
2465	cg03720100	cg03720100	0.627294161	0.649003314	0.169922284	0.136866891	0.021709153	-0.033055393	Disease_cat2.DNA_mod_cat2	-0.881560353	0.208377582	-4.230591152	7.70E-05	0.008106926	37	6	30720263								TRUE
4685	cg07435282	cg07435282	0.455293321	0.334292521	0.190272109	0.316804257	-0.121000799	0.126532147	Disease_cat2.DNA_mod_cat2	-1.611356243	0.381013741	-4.229128956	7.74E-05	0.008106926	37	11	1975236	MRPL23	NM_021134	Body	chr11:1974039-1974333	S_Shore			NA	11:1931812-1931959	11:1974549-1975533	NonGene_Associated
4803	cg07621169	cg07621169	0.631601019	0.67996696	0.293048648	0.252437053	0.048365941	-0.040611595	Disease_cat2.DNA_mod_cat2	-1.43229385	0.338655468	-4.229353979	7.73E-05	0.008106926	37	3	53277395	TKT	NM_001135056;NM_001064;NM_001135055	Body;Body;Body					TRUE
6567	cg10899425	cg10899425	0.398494395	0.487728681	0.195819139	0.137686951	0.089234286	-0.058132188	Disease_cat2.DNA_mod_cat2	-1.153498571	0.272742026	-4.229265978	7.73E-05	0.008106926	37	14	67579178	GPHN	NM_020806;NM_001024218	Body;Body					TRUE
7497	cg13012868	cg13012868	0.515667274	0.576359067	0.224833169	0.159111824	0.060691793	-0.065721344	Disease_cat2.DNA_mod_cat2	-0.541340482	0.127989296	-4.229576206	7.72E-05	0.008106926	37	14	91720578	GPR68	NM_003485	TSS1500	chr14:91719576-91720228	S_Shore			NA		14:91719119-91720759	Promoter_Associated
9304	cg16509710	cg16509710	0.366078604	0.430728283	0.241771527	0.16778039	0.064649678	-0.073991136	Disease_cat2.DNA_mod_cat2	-1.1441276	0.270507829	-4.229554472	7.72E-05	0.008106926	37	7	28319364	LOC402644	NM_001126493	TSS200					NA
12367	cg23427912	cg23427912	0.479885256	0.58341149	0.299332578	0.223644693	0.103526233	-0.075687885	Disease_cat2.DNA_mod_cat2	-1.371460595	0.324232078	-4.229873251	7.72E-05	0.008106926	37	4	189059510	TRIML1	NM_178556	TSS1500					NA
5001	cg07971820	cg07971820	0.567657042	0.568064748	0.213284969	0.265039122	0.000407707	0.051754153	Disease_cat2.DNA_mod_cat2	-0.874456562	0.206800242	-4.228508412	7.75E-05	0.008110529	37	17	4621234	ARRB2	NM_004313;NM_199004	Body;Body					NA	17:4567954-4568012
10653	cg19478962	cg19478962	0.671492655	0.688584986	0.121689495	0.101834775	0.017092331	-0.01985472	Disease_cat2.DNA_mod_cat2	-1.065486611	0.251986137	-4.228354077	7.76E-05	0.008110529	37	12	93428978								NA
13234	cg25497530	cg25497530	0.57722718	0.627596219	0.177488199	0.133226383	0.05036904	-0.044261816	Disease_cat2.DNA_mod_cat2	-1.619692942	0.383041127	-4.228509232	7.75E-05	0.008110529	37	7	158059944	PTPRN2	NM_002847;NM_130842;NM_130843	Body;Body;Body	chr7:158060894-158061100	N_Shore			NA	7:157752680-157752781
3337	cg05097015	cg05097015	0.480855535	0.490770455	0.126621099	0.139692523	0.00991492	0.013071424	Disease_cat2.DNA_mod_cat2	-1.528915977	0.361612884	-4.228046197	7.76E-05	0.00811313	37	2	135783575	YSK4	NM_001018046;NM_025052	TSS1500;TSS1500					NA
4865	cg07745562	cg07745562	0.349866212	0.383896188	0.132588617	0.111226135	0.034029977	-0.021362483	Disease_cat2.DNA_mod_cat2	-0.615449822	0.14557778	-4.227635724	7.78E-05	0.008118614	37	4	124237575	SPATA5	NM_145207	3'UTR					NA
7233	cg12441919	cg12441919	0.636622601	0.736820111	0.290344204	0.19834517	0.100197509	-0.091999034	Disease_cat2.DNA_mod_cat2	-1.299558331	0.307412672	-4.227406518	7.78E-05	0.008119017	37	1	44483099	SLC6A9	NM_001024845;NM_201649;NM_006934	Body;TSS200;TSS200					TRUE
1	cg00002190	cg00002190	0.310608522	0.365920179	0.30842753	0.233395064	0.055311657	-0.075032466	Disease_cat2.DNA_mod_cat2	-0.519204764	0.122842172	-4.226600309	7.80E-05	0.008135635	37	8	19555033								TRUE
5112	cg08134070	cg08134070	0.421603245	0.527279757	0.157004379	0.106392294	0.105676513	-0.050612086	Disease_cat2.DNA_mod_cat2	1.338155912	0.316642416	4.226079153	7.82E-05	0.008139989	37	8	24856564				chr8:24857509-24858427	N_Shore		CDMR	NA
6765	cg11378502	cg11378502	0.425791056	0.442995439	0.147702447	0.11356185	0.017204383	-0.034140597	Disease_cat2.DNA_mod_cat2	-1.571089333	0.371766013	-4.226016578	7.82E-05	0.008139989	37	19	38029609	ZNF793	NM_001013659	3'UTR					NA
5914	cg09526693	cg09526693	0.688807714	0.730875964	0.17217114	0.13585329	0.04206825	-0.03631785	Disease_cat2.DNA_mod_cat2	-1.416446619	0.335209837	-4.22555207	7.83E-05	0.008147033	37	4	123378308	IL2	NM_000586	TSS1500					NA
10101	cg18255550	cg18255550	0.703447104	0.751582008	0.209720212	0.158425652	0.048134903	-0.051294561	Disease_cat2.DNA_mod_cat2	-1.355534545	0.320812372	-4.225318788	7.84E-05	0.008147573	37	17	35246954								TRUE
1805	cg02683350	cg02683350	0.630280064	0.72546093	0.271276519	0.159389544	0.095180866	-0.111886976	Disease_cat2.DNA_mod_cat2	-1.088349115	0.257592249	-4.225084873	7.84E-05	0.008148136	37	5	178658501	ADAMTS2	NM_021599;NM_014244	Body;Body					NA	5:178591060-178591165
8172	cg14232165	cg14232165	0.281596905	0.341668955	0.317393961	0.234216996	0.06007205	-0.083176965	Disease_cat2.DNA_mod_cat2	-0.605232167	0.143268977	-4.224446772	7.86E-05	0.008154364	37	11	47571658	CUGBP1	NM_006560	5'UTR	chr11:47573911-47574899	N_Shelf			NA
11395	cg21187068	cg21187068	0.380347472	0.468420394	0.231756629	0.151782931	0.088072922	-0.079973698	Disease_cat2.DNA_mod_cat2	-1.427739103	0.337971504	-4.224436338	7.86E-05	0.008154364	37	8	144659627	NAPRT1	NM_145201	Body	chr8:144659745-144660635	N_Shore			NA	8:144730451-144730774	8:144659590-144660948	Promoter_Associated
12843	cg24631845	cg24631845	0.630820916	0.558172335	0.144116181	0.20909495	-0.072648581	0.064978769	Disease_cat2.DNA_mod_cat2	-0.990776041	0.234632608	-4.222669858	7.91E-05	0.008198238	37	7	1552941								NA	7:1519426-1520170	7:1552276-1553238	Unclassified_Cell_type_specific
10311	cg18706888	cg18706888	0.710821556	0.71588093	0.117041315	0.133829105	0.005059374	0.01678779	Disease_cat2.DNA_mod_cat2	-1.571395239	0.372164257	-4.222316376	7.92E-05	0.008202208	37	19	57352686	PEG3	NM_001146184;NM_001146185;NM_001146326;NM_001146327;NM_006210;NM_015363;NR_024059;NM_001146187	TSS1500;TSS1500;TSS1500;TSS1500;TSS1500;TSS1500;Body;TSS1500	chr19:57351283-57351995	S_Shore		RDMR	NA	19:62044484-62044559
2794	cg04214459	cg04214459	0.311983841	0.359604626	0.304489138	0.209222932	0.047620784	-0.095266205	Disease_cat2.DNA_mod_cat2	-1.459507841	0.345690132	-4.222011875	7.93E-05	0.008202913	37	1	198637612	PTPRC	NM_080922;NM_002838;NM_080923;NM_080921	Body;Body;Body;Body					TRUE
14095	cg27466999	cg27466999	0.671687237	0.730728079	0.211406212	0.15305473	0.059040842	-0.058351482	Disease_cat2.DNA_mod_cat2	-0.64863763	0.153637694	-4.221865169	7.93E-05	0.008202913	37	16	948246	LMF1	NM_022773	Body	chr16:949658-949960	N_Shore			NA		16:948134-948341	Unclassified_Cell_type_specific
6826	cg11562225	cg11562225	0.429647352	0.508215525	0.37064188	0.321380854	0.078568173	-0.049261027	Disease_cat2.DNA_mod_cat2	-0.495333	0.117337543	-4.221436596	7.94E-05	0.008209027	37	8	57871019	IMPAD1	NM_017813	3'UTR					NA
351	cg00502746	cg00502746	0.46136448	0.550821663	0.387507072	0.308278681	0.089457183	-0.07922839	Disease_cat2.DNA_mod_cat2	-1.49581541	0.354477445	-4.219775981	7.99E-05	0.008223697	37	11	1715993	HCCA2	NM_053005	Body	chr11:1715761-1716002	Island			NA	11:1671552-1672578
2814	cg04239247	cg04239247	0.571242447	0.621068229	0.163615671	0.113187492	0.049825782	-0.050428179	Disease_cat2.DNA_mod_cat2	-0.657919498	0.155900877	-4.220114153	7.98E-05	0.008223697	37	1	93964821	FNBP1L	NM_017737;NM_001164473;NM_001024948	Body;Body;Body					TRUE
4286	cg06813695	cg06813695	0.650567477	0.705323531	0.15238518	0.106719224	0.054756054	-0.045665956	Disease_cat2.DNA_mod_cat2	-1.420769544	0.336675629	-4.219995215	7.98E-05	0.008223697	37	11	92045318								TRUE
6961	cg11834527	cg11834527	0.636144074	0.666114927	0.156023767	0.110485554	0.029970853	-0.045538213	Disease_cat2.DNA_mod_cat2	-1.282996542	0.304055438	-4.219613867	7.99E-05	0.008223697	37	X	149008828	MAGEA8	NM_001166401;NM_005364;NM_001166400	TSS1500;TSS1500;TSS1500					NA
7673	cg13411830	cg13411830	0.19081723	0.221455212	0.181822516	0.141953308	0.030637982	-0.039869208	Disease_cat2.DNA_mod_cat2	-1.278328817	0.302920709	-4.220011302	7.98E-05	0.008223697	37	10	76735881	MYST4	NM_012330	Body			low-CpG:76405881-76405888		NA
9280	cg16461861	cg16461861	0.49176931	0.531108257	0.223761749	0.184490749	0.039338947	-0.039271	Disease_cat2.DNA_mod_cat2	-0.760476824	0.180231977	-4.2194334	8.00E-05	0.008223697	37	5	43180148								TRUE
11801	cg22137236	cg22137236	0.675810975	0.691545826	0.179778473	0.167704545	0.015734852	-0.012073928	Disease_cat2.DNA_mod_cat2	-1.269876262	0.300907027	-4.220161535	7.98E-05	0.008223697	37	18	46506533				chr18:46501624-46502976	S_Shelf			NA
12242	cg23173806	cg23173806	0.503798396	0.556962165	0.211689777	0.187153659	0.053163769	-0.024536118	Disease_cat2.DNA_mod_cat2	-1.382790682	0.327775567	-4.218711889	8.02E-05	0.008238188	37	6	30299968	TRIM39	NM_172016;NM_021253	Body;Body					NA
8686	cg15184781	cg15184781	0.568456268	0.668169358	0.13843271	0.110592679	0.09971309	-0.027840031	Disease_cat2.DNA_mod_cat2	-1.574533603	0.37325771	-4.218355205	8.03E-05	0.008242316	37	8	77618233	ZFHX4	NM_024721	Body					NA	8:77780561-77780789
1111	cg01595746	cg01595746	0.103063432	0.24516708	0.349522688	0.227355817	0.142103649	-0.12216687	Disease_cat2.DNA_mod_cat2	-1.107234581	0.262494726	-4.218121241	8.04E-05	0.008242782	37	6	1190953								TRUE
14105	cg27492286	cg27492286	0.426725641	0.543757524	0.422659961	0.324978826	0.117031883	-0.097681136	Disease_cat2.DNA_mod_cat2	-0.850227913	0.20157535	-4.217916084	8.04E-05	0.008242782	37	7	157069722				chr7:157071802-157072845	N_Shelf			NA		7:157069080-157069771	Unclassified
12748	cg24401641	cg24401641	0.548888348	0.635378164	0.243819103	0.175551223	0.086489815	-0.06826788	Disease_cat2.DNA_mod_cat2	-0.774573651	0.183661217	-4.217404548	8.06E-05	0.008243421	37	2	241955149	SNED1	NM_001080437	Body					NA	2:241603694-241603939
13097	cg25206562	cg25206562	0.321441591	0.41107168	0.21977648	0.18900359	0.089630089	-0.030772891	Disease_cat2.DNA_mod_cat2	-0.628126082	0.148932435	-4.217523742	8.05E-05	0.008243421	37	6	152593044	SYNE1	NM_182961;NM_015293;NM_033071	Body;Body;Body					TRUE
14102	cg27486766	cg27486766	0.634210455	0.709808283	0.208495181	0.141304452	0.075597828	-0.067190729	Disease_cat2.DNA_mod_cat2	-1.215929829	0.288322192	-4.217260627	8.06E-05	0.008243421	37	16	24931370	ARHGAP17	NM_001006634;NM_018054	3'UTR;3'UTR					NA
4049	cg06419328	cg06419328	0.380847267	0.51997479	0.488508648	0.358981775	0.139127523	-0.129526874	Disease_cat2.DNA_mod_cat2	-1.62816821	0.386113582	-4.21681154	8.07E-05	0.008244213	37	5	179345792								NA	5:179278383-179278522
9752	cg17518512	cg17518512	0.543064235	0.596102417	0.194663155	0.143470351	0.053038182	-0.051192804	Disease_cat2.DNA_mod_cat2	-0.600235857	0.142340186	-4.216910714	8.07E-05	0.008244213	37	2	135472934	TMEM163	NM_030923	Body	chr2:135475698-135476993	N_Shelf			NA
4394	cg06972565	cg06972565	0.381451348	0.456726726	0.482936103	0.40964665	0.075275378	-0.073289454	Disease_cat2.DNA_mod_cat2	-0.626693285	0.14865191	-4.215844149	8.10E-05	0.008253799	37	6	47272740	TNFRSF21	NM_014452	Body	chr6:47276455-47277823	N_Shelf			NA
8700	cg15214801	cg15214801	0.340393514	0.404655255	0.387122443	0.316649986	0.064261741	-0.070472457	Disease_cat2.DNA_mod_cat2	-0.771758529	0.183054912	-4.21599464	8.09E-05	0.008253799	37	10	744747				chr10:743240-743479	S_Shore			NA
9004	cg15904848	cg15904848	0.482148142	0.559823221	0.303046237	0.237253824	0.077675079	-0.065792414	Disease_cat2.DNA_mod_cat2	-1.27420987	0.302226042	-4.216082307	8.09E-05	0.008253799	37	10	3197738	PITRM1	NM_014889	Body					NA	10:3187646-3187790
194	cg00268644	cg00268644	0.472395166	0.491871789	0.165428389	0.120823402	0.019476623	-0.044604987	Disease_cat2.DNA_mod_cat2	-0.745254224	0.176800987	-4.215215304	8.12E-05	0.008265743	37	20	6105569	FERMT1	NM_017671	TSS1500	chr20:6103436-6103970	S_Shore			NA
4233	cg06738955	cg06738955	0.541842805	0.630858262	0.327322564	0.240649356	0.089015457	-0.086673208	Disease_cat2.DNA_mod_cat2	1.316207334	0.3122674	4.215000782	8.12E-05	0.008265877	37	18	6924586				chr18:6920591-6920874	S_Shelf			NA
783	cg01123739	cg01123739	0.145754544	0.193113198	0.184519186	0.136709715	0.047358655	-0.047809472	Disease_cat2.DNA_mod_cat2	-1.019485727	0.241935451	-4.21387492	8.15E-05	0.008280076	37	4	2398557	ZFYVE28	NM_020972	Body	chr4:2401507-2401759	N_Shelf			NA		4:2398167-2398807	Unclassified_Cell_type_specific
4550	cg07206053	cg07206053	0.435946025	0.53650661	0.278452299	0.196073604	0.100560584	-0.082378695	Disease_cat2.DNA_mod_cat2	-1.503926637	0.356891276	-4.213963015	8.15E-05	0.008280076	37	12	72772422	TRHDE	NM_013381	Body					TRUE
9905	cg17862135	cg17862135	0.780317	0.817364165	0.149581891	0.106548935	0.037047165	-0.043032956	Disease_cat2.DNA_mod_cat2	-0.69145115	0.164077345	-4.214178081	8.15E-05	0.008280076	37	2	151331573	RND3	NM_005168	Body					TRUE
1604	cg02323958	cg02323958	0.443920021	0.511530945	0.413738511	0.339837672	0.067610925	-0.073900839	Disease_cat2.DNA_mod_cat2	-1.694501886	0.402235866	-4.21270709	8.19E-05	0.00828254	37	8	130930889	FAM49B	NM_016623	5'UTR					TRUE
3872	cg06061966	cg06061966	0.621292887	0.683054691	0.186121097	0.140483425	0.061761805	-0.045637672	Disease_cat2.DNA_mod_cat2	-1.431963748	0.339937437	-4.212433201	8.19E-05	0.00828254	37	11	46366643	DGKZ	NM_201533;NM_201532	TSS1500;Body	chr11:46366876-46367101	N_Shore			NA		11:46366545-46366682	Promoter_Associated_Cell_type_specific
4952	cg07896438	cg07896438	0.143449255	0.183770448	0.153333178	0.114106198	0.040321193	-0.039226979	Disease_cat2.DNA_mod_cat2	-0.677320651	0.160798497	-4.212232478	8.20E-05	0.00828254	37	2	214053162								TRUE
9626	cg17223866	cg17223866	0.68118174	0.67713432	0.12724712	0.126866439	-0.00404742	-0.000380681	Disease_cat2.DNA_mod_cat2	-0.614013134	0.145749816	-4.212788393	8.18E-05	0.00828254	37	1	44794158	ERI3	NM_024066	Body					TRUE
9658	cg17293161	cg17293161	0.710449269	0.780164589	0.184690053	0.119217524	0.06971532	-0.065472529	Disease_cat2.DNA_mod_cat2	-1.492062808	0.354230953	-4.212118669	8.20E-05	0.00828254	37	10	80141089								NA	10:79811009-79811211	10:80140601-80141450	Unclassified_Cell_type_specific
11177	cg20706196	cg20706196	0.517824465	0.592342255	0.317488565	0.250711627	0.07451779	-0.066776938	Disease_cat2.DNA_mod_cat2	-0.681909048	0.161891647	-4.21213239	8.20E-05	0.00828254	37	1	109242775	PRPF38B	NM_018061	3'UTR					NA
13163	cg25362714	cg25362714	0.551666319	0.613931256	0.167590197	0.138706984	0.062264936	-0.028883213	Disease_cat2.DNA_mod_cat2	-0.602333524	0.142972761	-4.212925045	8.18E-05	0.00828254	37	22	32804978	C22orf28	NM_014306	Body	chr22:32807825-32808285	N_Shelf			NA
13816	cg26881102	cg26881102	0.578696622	0.693503358	0.207284185	0.126892028	0.114806735	-0.080392156	Disease_cat2.DNA_mod_cat2	-1.552473878	0.36845902	-4.213423457	8.17E-05	0.00828254	37	6	28226094	NKAPL	NM_001007531	TSS1500	chr6:28226979-28227483	N_Shore			NA
437	cg00601916	cg00601916	0.705841885	0.758294066	0.179286471	0.134819892	0.052452181	-0.044466579	Disease_cat2.DNA_mod_cat2	-0.46631618	0.110740584	-4.21088787	8.24E-05	0.008289152	37	1	16069388	TMEM82	NM_001013641	Body	chr1:16070628-16070853	N_Shore			NA
3355	cg05134796	cg05134796	0.264673942	0.370737975	0.247943476	0.234363446	0.106064032	-0.013580029	Disease_cat2.DNA_mod_cat2	1.217444479	0.289111641	4.210983942	8.24E-05	0.008289152	37	4	83352783	ENOPH1	NM_021204;NR_003249;NM_031372	Body;TSS1500;TSS1500	chr4:83350053-83352459	S_Shore			NA
4471	cg07077965	cg07077965	0.241180297	0.29421439	0.31473255	0.265591737	0.053034093	-0.049140814	Disease_cat2.DNA_mod_cat2	-1.530565168	0.363499333	-4.210640925	8.25E-05	0.008289152	37	2	177503592				chr2:177502240-177502910	S_Shore			NA	2:177211820-177211886
10393	cg18859459	cg18859459	0.707497988	0.781417207	0.195462607	0.135316815	0.073919219	-0.060145793	Disease_cat2.DNA_mod_cat2	-0.932630549	0.221445658	-4.21155491	8.22E-05	0.008289152	37	1	233753276	KCNK1	NM_002245	Body	chr1:233749373-233750314	S_Shelf			NA
11325	cg21007971	cg21007971	0.21612973	0.237964174	0.161124576	0.153105743	0.021834444	-0.008018833	Disease_cat2.DNA_mod_cat2	1.220660528	0.289850652	4.211343051	8.23E-05	0.008289152	37	22	38508132	PLA2G6	NM_001004426;NM_025045;NM_003560	3'UTR;TSS1500;3'UTR					NA		22:38507530-38508247	Unclassified_Cell_type_specific
12135	cg22905192	cg22905192	0.426338497	0.479429304	0.190013034	0.120686098	0.053090807	-0.069326936	Disease_cat2.DNA_mod_cat2	-0.697243763	0.165587017	-4.21073931	8.24E-05	0.008289152	37	4	55019140								TRUE
5879	cg09470758	cg09470758	0.445529139	0.542633029	0.328839478	0.242347364	0.097103889	-0.086492114	Disease_cat2.DNA_mod_cat2	-0.60755283	0.144311516	-4.210009329	8.26E-05	0.008298967	37	7	30341585	ZNRF2	NM_147128	Body					TRUE
8550	cg14930242	cg14930242	0.189382386	0.253893081	0.281609335	0.210407672	0.064510694	-0.071201663	Disease_cat2.DNA_mod_cat2	-1.347381062	0.320051856	-4.209883601	8.27E-05	0.008298967	37	3	139020892								TRUE
4442	cg07037509	cg07037509	0.573074986	0.645375845	0.184995685	0.134828878	0.072300859	-0.050166807	Disease_cat2.DNA_mod_cat2	-0.746612909	0.177402575	-4.208579898	8.30E-05	0.00831855	37	1	112285979	C1orf183	NM_198926	Body	chr1:112281052-112283277	S_Shelf			TRUE		1:112285925-112285996	Unclassified_Cell_type_specific
7312	cg12613107	cg12613107	0.648904461	0.668333714	0.206930169	0.171663495	0.019429253	-0.035266674	Disease_cat2.DNA_mod_cat2	-1.593224154	0.378561331	-4.208628893	8.30E-05	0.00831855	37	7	150069577	REPIN1	NM_001099696;NM_013400;NM_014374;NM_001099695	Body;Body;1stExon;Body	chr7:150068756-150070051	Island			NA	7:149699690-149700984
10816	cg19864941	cg19864941	0.607178222	0.590095037	0.144008356	0.1947879	-0.017083185	0.050779544	Disease_cat2.DNA_mod_cat2	-1.837754761	0.436663351	-4.208630647	8.30E-05	0.00831855	37	11	67261521	PITPNM1	NM_001130848;NM_004910	Body;Body	chr11:67260413-67262715	Island			NA	11:67017007-67019246	11:67261385-67261525	Unclassified_Cell_type_specific
346	cg00495352	cg00495352	0.197635829	0.262036607	0.161126431	0.130076164	0.064400777	-0.031050267	Disease_cat2.DNA_mod_cat2	-0.492965261	0.117141338	-4.208294624	8.31E-05	0.008320809	37	19	19304836	RFXANK	NM_003721;NM_134440;NM_005919;NM_001145783;NR_027308;NM_001145784;NR_027307	Body;Body;TSS1500;TSS1500;TSS1500;TSS1500;TSS1500	chr19:19302854-19303148	S_Shore			NA
5282	cg08387780	cg08387780	0.57564696	0.599460347	0.109086348	0.100954685	0.023813387	-0.008131663	Disease_cat2.DNA_mod_cat2	1.475644211	0.35068139	4.207934193	8.32E-05	0.008325231	37	2	241866549								NA	2:241514793-241515414	2:241866456-241866644	Unclassified_Cell_type_specific
4833	cg07690127	cg07690127	0.410076498	0.482712575	0.154724874	0.113488963	0.072636077	-0.041235911	Disease_cat2.DNA_mod_cat2	1.648774969	0.391905122	4.207076861	8.35E-05	0.008332095	37	7	2077293	MAD1L1	NM_003550;NM_001013837;NM_001013836	Body;Body;Body					NA	7:2043748-2043887	7:2077107-2077508	Unclassified_Cell_type_specific
8171	cg14232091	cg14232091	0.248280728	0.342250039	0.428120481	0.370103902	0.093969311	-0.058016578	Disease_cat2.DNA_mod_cat2	-1.613359196	0.38347317	-4.207228357	8.34E-05	0.008332095	37	6	33231870	VPS52	NM_022553	Body					NA
10084	cg18212720	cg18212720	0.557709323	0.591998337	0.173711327	0.134462937	0.034289014	-0.039248391	Disease_cat2.DNA_mod_cat2	-1.148135871	0.272895628	-4.207234389	8.34E-05	0.008332095	37	17	42884655	GJC1	NM_001080383;NM_005497	5'UTR;5'UTR					NA		17:42884624-42884722	Unclassified_Cell_type_specific
1340	cg01952473	cg01952473	0.481403209	0.58256196	0.343411201	0.247275293	0.101158751	-0.096135908	Disease_cat2.DNA_mod_cat2	-1.557425309	0.370214568	-4.206817997	8.36E-05	0.008333618	37	16	2101054	TSC2	NM_001077183;NM_000548;NM_001114382	Body;Body;Body	chr16:2105014-2105390	N_Shelf			NA
7822	cg13617733	cg13617733	0.647812319	0.70026704	0.201522597	0.142025372	0.05245472	-0.059497225	Disease_cat2.DNA_mod_cat2	-0.521210616	0.123913457	-4.206247065	8.37E-05	0.008344121	37	7	132109851	PLXNA4	NM_001105543;NM_020911	Body;Body					TRUE
9796	cg17616192	cg17616192	0.561386662	0.621187141	0.194016935	0.160290144	0.059800479	-0.033726791	Disease_cat2.DNA_mod_cat2	-0.641052768	0.152427428	-4.205626095	8.39E-05	0.008350164	37	17	80009015	GPS1	NM_004127;NM_002917;NM_212492	TSS1500;Body;TSS1500	chr17:80008514-80010567	Island			NA	17:77601804-77604069	17:80008836-80010379	Promoter_Associated
13773	cg26806835	cg26806835	0.166941122	0.165582767	0.157413876	0.108502249	-0.001358356	-0.048911627	Disease_cat2.DNA_mod_cat2	-0.746550236	0.177510624	-4.205665108	8.39E-05	0.008350164	37	4	184240083	CLDN22	NM_001111319;NM_001111319;NM_024949	1stExon;3'UTR;3'UTR					NA
665	cg00954545	cg00954545	0.700618914	0.748848219	0.175719844	0.117381385	0.048229305	-0.058338458	Disease_cat2.DNA_mod_cat2	-1.530689809	0.364027426	-4.204874959	8.41E-05	0.008355877	37	8	91735520								TRUE
1962	cg02917399	cg02917399	0.397112968	0.475943505	0.236961006	0.176423962	0.078830537	-0.060537043	Disease_cat2.DNA_mod_cat2	-1.139715986	0.271050386	-4.204812261	8.41E-05	0.008355877	37	6	31860203	EHMT2	NM_006709;NM_025256	Body;Body	chr6:31856896-31857104	S_Shelf			NA
9975	cg18008037	cg18008037	0.428481168	0.489898121	0.237372921	0.211274059	0.061416953	-0.026098863	Disease_cat2.DNA_mod_cat2	-1.46589388	0.34859606	-4.205136116	8.40E-05	0.008355877	37	7	158272029	PTPRN2	NM_002847;NM_130842;NM_130843	Body;Body;Body					NA	7:157964395-157964938
771	cg01095389	cg01095389	0.361862263	0.360725274	0.16875987	0.128759004	-0.001136989	-0.040000866	Disease_cat2.DNA_mod_cat2	-0.829345168	0.197266043	-4.204196299	8.43E-05	0.008367729	37	11	75511563	DGAT2	NM_032564	3'UTR					NA
127	cg00176210	cg00176210	0.711193905	0.764908464	0.166998541	0.105545179	0.053714559	-0.061453363	Disease_cat2.DNA_mod_cat2	-1.523497709	0.362487191	-4.202900811	8.47E-05	0.00836972	37	8	41654967	ANK1	NM_020476;NM_020475;NM_001142446;NM_020477;NM_000037	Body;Body;Body;Body;Body	chr8:41654875-41655984	Island			NA	8:41773992-41774638	8:41654959-41655898	Unclassified_Cell_type_specific
704	cg01012082	cg01012082	0.34395051	0.456905782	0.40840576	0.32974721	0.112955272	-0.07865855	Disease_cat2.DNA_mod_cat2	-1.46349712	0.348196859	-4.203073872	8.46E-05	0.00836972	37	8	71025759	NCOA2	NM_006540	3'UTR					NA		8:71025547-71027024	Unclassified
7574	cg13209368	cg13209368	0.347283321	0.379086644	0.140018567	0.107033979	0.031803323	-0.032984588	Disease_cat2.DNA_mod_cat2	-1.567483457	0.372935874	-4.203091115	8.46E-05	0.00836972	37	8	142180978	DENND3	NM_014957	Body	chr8:142183432-142183767	N_Shelf			NA	8:142250129-142250272
8277	cg14419441	cg14419441	0.591139616	0.662812093	0.189625839	0.115581929	0.071672476	-0.074043911	Disease_cat2.DNA_mod_cat2	-0.623957999	0.148427237	-4.203797175	8.44E-05	0.00836972	37	9	5760346	KIAA1432	NM_001135920;NM_020829	Body;Body					TRUE
8563	cg14960316	cg14960316	0.279543515	0.422929186	0.509840557	0.369837874	0.143385671	-0.140002683	Disease_cat2.DNA_mod_cat2	-1.555117712	0.370004289	-4.202972121	8.47E-05	0.00836972	37	1	45120521	TMEM53	NM_024587	Body	chr1:45120237-45120723	Island			NA	1:44892882-44893310
10345	cg18767244	cg18767244	0.577792459	0.664047771	0.315993495	0.243258383	0.086255312	-0.072735112	Disease_cat2.DNA_mod_cat2	-1.321906434	0.314480644	-4.203458812	8.45E-05	0.00836972	37	5	57130214								TRUE
3511	cg05384967	cg05384967	0.362608966	0.456530781	0.293990041	0.220016596	0.093921815	-0.073973445	Disease_cat2.DNA_mod_cat2	-1.462534574	0.348009458	-4.20257134	8.48E-05	0.008373343	37	6	135379599				chr6:135375749-135376141	S_Shelf			NA
10214	cg18467978	cg18467978	0.630101617	0.67645124	0.231502291	0.182025043	0.046349623	-0.049477248	Disease_cat2.DNA_mod_cat2	-1.348139918	0.320843331	-4.201863608	8.50E-05	0.008376137	37	19	47134906				chr19:47137780-47138070	N_Shelf			TRUE
10215	cg18473379	cg18473379	0.287898839	0.391096791	0.340985435	0.2176997	0.103197952	-0.123285736	Disease_cat2.DNA_mod_cat2	-0.640286323	0.152376206	-4.20200988	8.49E-05	0.008376137	37	14	104027293	BAG5	NM_001015049;NM_001015048;NM_004873	Body;Body;Body	chr14:104028308-104029671	N_Shore			NA		14:104026839-104027493	Promoter_Associated_Cell_type_specific
13153	cg25342675	cg25342675	0.390584481	0.512120102	0.388057426	0.291315211	0.12153562	-0.096742215	Disease_cat2.DNA_mod_cat2	-1.151431322	0.274003772	-4.202246238	8.49E-05	0.008376137	37	5	63465753	RNF180	NM_178532;NM_001113561	5'UTR;5'UTR	chr5:63461448-63462106	S_Shelf			NA
2254	cg03400410	cg03400410	0.536359196	0.60428648	0.20832839	0.160109329	0.067927284	-0.048219061	Disease_cat2.DNA_mod_cat2	-1.443876104	0.343669308	-4.201353076	8.51E-05	0.00838501	37	1	198745486								TRUE
426	cg00590817	cg00590817	0.598506033	0.663286657	0.246679513	0.180192451	0.064780624	-0.066487063	Disease_cat2.DNA_mod_cat2	-1.700165758	0.404868408	-4.199304572	8.57E-05	0.008394036	37	1	8272081				chr1:8271996-8272202	Island			TRUE	1:8194584-8194818	1:8271725-8272274	Unclassified_Cell_type_specific
1043	cg01496696	cg01496696	0.48925816	0.629780461	0.40514968	0.278750421	0.140522301	-0.126399259	Disease_cat2.DNA_mod_cat2	-1.643250841	0.391360838	-4.198812664	8.59E-05	0.008394036	37	7	157811864	PTPRN2	NM_002847;NM_130842;NM_130843	Body;Body;Body					NA	7:157504569-157504680
2582	cg03886681	cg03886681	0.445410126	0.516841262	0.115587509	0.123148658	0.071431136	0.007561149	Disease_cat2.DNA_mod_cat2	-1.637909467	0.390023702	-4.199512638	8.57E-05	0.008394036	37	2	240059931	HDAC4	NM_006037	Body	chr2:240061326-240061602	N_Shore			NA
5017	cg07992594	cg07992594	0.391363679	0.488637862	0.151319746	0.115451085	0.097274183	-0.035868661	Disease_cat2.DNA_mod_cat2	-0.901284483	0.214567023	-4.200479979	8.54E-05	0.008394036	37	19	19778594	ZNF101	NM_033204	TSS1500	chr19:19779475-19780146	N_Shore			NA
5276	cg08376992	cg08376992	0.440089166	0.484096807	0.344187008	0.262042637	0.044007642	-0.082144371	Disease_cat2.DNA_mod_cat2	-1.284193384	0.305839825	-4.198908319	8.59E-05	0.008394036	37	16	68033509	DPEP2	NM_022355	TSS200					TRUE		16:68033233-68033728	Unclassified_Cell_type_specific
6439	cg10606730	cg10606730	0.535588112	0.606736261	0.261674573	0.190974417	0.071148149	-0.070700157	Disease_cat2.DNA_mod_cat2	-1.104783221	0.26304001	-4.200057705	8.55E-05	0.008394036	37	1	22456024	WNT4	NM_030761	Body	chr1:22456023-22456225	Island			NA
7109	cg12137665	cg12137665	0.639337058	0.703566172	0.284014777	0.224817905	0.064229114	-0.059196872	Disease_cat2.DNA_mod_cat2	-0.642720556	0.153031085	-4.199934657	8.56E-05	0.008394036	37	3	100213794	TMEM45A	NM_018004	5'UTR	chr3:100211233-100211575	S_Shelf			NA
7539	cg13142612	cg13142612	0.494257105	0.587207482	0.329020321	0.247004896	0.092950377	-0.082015425	Disease_cat2.DNA_mod_cat2	-0.893758333	0.21282166	-4.199564708	8.57E-05	0.008394036	37	21	44515676	U2AF1	NM_001025203;NM_001025204;NM_006758	Body;Body;Body	chr21:44515262-44515560	S_Shore			NA
10046	cg18130930	cg18130930	0.5759068	0.632354886	0.218656233	0.165187502	0.056448086	-0.053468732	Disease_cat2.DNA_mod_cat2	-0.629090915	0.149814434	-4.199134217	8.58E-05	0.008394036	37	11	133783457								NA
10361	cg18801459	cg18801459	0.699529364	0.723322702	0.166364087	0.132682532	0.023793338	-0.033681555	Disease_cat2.DNA_mod_cat2	1.232477469	0.293503467	4.199192203	8.58E-05	0.008394036	37	3	149751621								TRUE
12183	cg23030397	cg23030397	0.540885484	0.592323064	0.216624941	0.160570292	0.05143758	-0.056054649	Disease_cat2.DNA_mod_cat2	-1.186254608	0.282440168	-4.200020895	8.55E-05	0.008394036	37	12	133417853	CHFR	NM_001161346;NM_001161344;NM_001161345;NM_018223;NM_001161347	3'UTR;3'UTR;3'UTR;3'UTR;3'UTR	chr12:133417238-133417472	S_Shore			NA	12:131927926-131927982
657	cg00949635	cg00949635	0.224437213	0.293869083	0.14290908	0.109624117	0.069431869	-0.033284963	Disease_cat2.DNA_mod_cat2	-1.299666989	0.309713604	-4.196350987	8.66E-05	0.008402786	37	4	103634624	MANBA	NM_005908	Body					TRUE
1755	cg02588283	cg02588283	0.684425517	0.799762013	0.218007356	0.106003885	0.115336496	-0.112003471	Disease_cat2.DNA_mod_cat2	-1.457190794	0.347178516	-4.197237809	8.64E-05	0.008402786	37	7	93954346								TRUE
2056	cg03069943	cg03069943	0.270549085	0.334397889	0.345612473	0.247005502	0.063848804	-0.098606971	Disease_cat2.DNA_mod_cat2	-0.923652928	0.220092351	-4.196660727	8.65E-05	0.008402786	37	17	36874779	MLLT6	NM_005937	Body					NA
3056	cg04638710	cg04638710	0.54992733	0.579540998	0.158989657	0.131943011	0.029613669	-0.027046646	Disease_cat2.DNA_mod_cat2	1.482517871	0.353189119	4.197518533	8.63E-05	0.008402786	37	4	183167912								TRUE	4:183404886-183404938
3283	cg05006449	cg05006449	0.715970326	0.78065079	0.193780746	0.133640448	0.064680465	-0.060140297	Disease_cat2.DNA_mod_cat2	-0.639005581	0.152278393	-4.196298431	8.66E-05	0.008402786	37	19	54600295	OSCAR	NM_133168;NM_206818;NM_133169;NM_130771	Body;Body;Body;Body	chr19:54599160-54599456	S_Shore			TRUE		19:54598868-54600444	Unclassified
7569	cg13199720	cg13199720	0.699127504	0.742482151	0.196966158	0.134923006	0.043354648	-0.062043152	Disease_cat2.DNA_mod_cat2	-1.147714534	0.273500793	-4.196384663	8.66E-05	0.008402786	37	4	154475566	KIAA0922	NM_015196;NM_001131007	Body;Body					TRUE
8011	cg13981804	cg13981804	0.540588043	0.574086276	0.136149045	0.105416704	0.033498233	-0.030732341	Disease_cat2.DNA_mod_cat2	-1.753649782	0.417781344	-4.197530138	8.63E-05	0.008402786	37	4	87797509	C4orf36	NM_144645	3'UTR					NA	4:88016502-88016584
8121	cg14153919	cg14153919	0.813601969	0.775234772	0.14015779	0.174429163	-0.038367197	0.034271374	Disease_cat2.DNA_mod_cat2	-1.575281744	0.375348619	-4.196849712	8.65E-05	0.008402786	37	15	78631963	CRABP1	NM_004378	TSS1500	chr15:78632669-78633108	N_Shore			NA
9161	cg16216907	cg16216907	0.470103779	0.50323779	0.154967924	0.118460527	0.033134011	-0.036507397	Disease_cat2.DNA_mod_cat2	-1.556574644	0.3709075	-4.196665323	8.65E-05	0.008402786	37	7	42267430	GLI3	NM_000168	5'UTR	chr7:42267546-42267823	N_Shore		RDMR	TRUE	7:42233829-42233956
10367	cg18805774	cg18805774	0.438368187	0.487707081	0.177719962	0.114956456	0.049338894	-0.062763506	Disease_cat2.DNA_mod_cat2	-1.06786935	0.254376596	-4.197985855	8.61E-05	0.008402786	37	8	144207261								NA	8:144278435-144278637
10378	cg18821098	cg18821098	0.601821359	0.662773285	0.190307223	0.1352252	0.060951926	-0.055082022	Disease_cat2.DNA_mod_cat2	-0.863592367	0.205733858	-4.197619081	8.62E-05	0.008402786	37	14	91766170	CCDC88C	NM_001080414	Body	chr14:91770110-91770419	N_Shelf			NA	14:90835923-90836148
1760	cg02605237	cg02605237	0.691217826	0.794256227	0.203361516	0.115783872	0.103038401	-0.087577644	Disease_cat2.DNA_mod_cat2	-1.601367103	0.381658479	-4.195811676	8.68E-05	0.008411082	37	17	80887041	TBCD	NM_005993	Body	chr17:80886863-80887390	Island			NA	17:78480153-78480665
12874	cg24691792	cg24691792	0.513067039	0.606040601	0.298344651	0.211793218	0.092973562	-0.086551434	Disease_cat2.DNA_mod_cat2	-1.116213349	0.266085505	-4.194942337	8.70E-05	0.008430491	37	20	1183986	C20orf202	NM_001009612	TSS200					NA
3119	cg04755995	cg04755995	0.636969426	0.721345972	0.1961643	0.118155872	0.084376546	-0.078008428	Disease_cat2.DNA_mod_cat2	-0.896517089	0.213732465	-4.194576101	8.72E-05	0.008435318	37	7	149112961				chr7:149112306-149112545	S_Shore		RDMR	NA	7:148743764-148743947
11551	cg21577406	cg21577406	0.408320931	0.528674752	0.196773436	0.148898344	0.120353821	-0.047875092	Disease_cat2.DNA_mod_cat2	-1.275967234	0.304278037	-4.193425346	8.75E-05	0.008462986	37	6	87649719	HTR1E	NM_000865	5'UTR	chr6:87647253-87647707	S_Shelf			NA
450	cg00624949	cg00624949	0.253646028	0.291287473	0.166711944	0.127562861	0.037641445	-0.039149083	Disease_cat2.DNA_mod_cat2	-1.52100052	0.362758972	-4.192868099	8.77E-05	0.008467586	37	6	32134620	EGFL8	NM_030652	Body	chr6:32134460-32135196	Island			TRUE	6:32242466-32243210
9420	cg16744186	cg16744186	0.496871855	0.593302549	0.436233509	0.337929074	0.096430693	-0.098304436	Disease_cat2.DNA_mod_cat2	-0.883508635	0.210707774	-4.193051913	8.76E-05	0.008467586	37	7	2138722	MAD1L1	NM_003550;NM_001013837;NM_001013836	Body;Body;Body					NA	7:2105188-2105533	7:2138452-2140372	Unclassified
1427	cg02077558	cg02077558	0.238180637	0.299717224	0.223475011	0.150815951	0.061536587	-0.07265906	Disease_cat2.DNA_mod_cat2	-1.326282037	0.316353281	-4.192408034	8.78E-05	0.008471381	37	16	30092402	PPP4C	NM_002720	Body			low-CpG:29999879-29999932		NA
9449	cg16822365	cg16822365	0.744559166	0.821505858	0.213174253	0.137080248	0.076946692	-0.076094006	Disease_cat2.DNA_mod_cat2	-1.435324009	0.342368306	-4.192339027	8.78E-05	0.008471381	37	3	184104518	CHRD	NM_003741	Body	chr3:184104308-184104519	Island			NA
5138	cg08182454	cg08182454	0.488740608	0.575037561	0.141524134	0.110251931	0.086296953	-0.031272203	Disease_cat2.DNA_mod_cat2	-1.307586536	0.311919089	-4.192069619	8.79E-05	0.008473428	37	19	46529189				chr19:46526046-46526334	S_Shelf			NA
11922	cg22432024	cg22432024	0.427992015	0.542329498	0.491021046	0.375204326	0.114337483	-0.11581672	Disease_cat2.DNA_mod_cat2	-1.406522704	0.335538006	-4.191843191	8.80E-05	0.008474224	37	13	101167797	PCCA	NM_001127692;NM_000282	Body;Body					NA	13:99965798-99965984	13:101166613-101168162	Unclassified
9330	cg16558925	cg16558925	0.694345986	0.743953962	0.173288029	0.126664268	0.049607976	-0.046623762	Disease_cat2.DNA_mod_cat2	1.304383029	0.311196538	4.191508809	8.81E-05	0.008478175	37	5	175795917	ARL10	NM_173664	Body	chr5:175792355-175793505	S_Shelf			NA
140	cg00192026	cg00192026	0.558745709	0.577668923	0.141963856	0.101429903	0.018923214	-0.040533954	Disease_cat2.DNA_mod_cat2	-1.089633899	0.260017017	-4.190625328	8.83E-05	0.00849818	37	4	174411279								TRUE
14153	cg27588515	cg27588515	0.491686957	0.535168541	0.234970293	0.177072619	0.043481584	-0.057897675	Disease_cat2.DNA_mod_cat2	-0.607884851	0.145066778	-4.190379481	8.84E-05	0.008499558	37	5	115167455	ATG12	NM_004707	3'UTR					NA
5383	cg08557246	cg08557246	0.323397654	0.357103815	0.157431417	0.111323433	0.033706161	-0.046107984	Disease_cat2.DNA_mod_cat2	1.295641422	0.309248663	4.189642753	8.86E-05	0.008502649	37	4	8081417	ABLIM2	NM_032432;NM_001130083;NM_001130087;NM_001130088;NM_001130084;NM_001130085;NM_001130086	Body;Body;Body;Body;Body;Body;Body					NA	4:8132256-8132409	4:8081328-8081462	Unclassified_Cell_type_specific
6031	cg09793776	cg09793776	0.550774396	0.627957373	0.249531637	0.167296719	0.077182977	-0.082234918	Disease_cat2.DNA_mod_cat2	-1.633309659	0.389848855	-4.189597167	8.87E-05	0.008502649	37	11	67166216	PPP1CA	NM_001008709;NM_206873;NM_002708	Body;Body;Body	chr11:67166292-67166522	N_Shore			NA	11:66922625-66923083
8113	cg14148265	cg14148265	0.510292365	0.584048274	0.319583839	0.248411241	0.073755909	-0.071172598	Disease_cat2.DNA_mod_cat2	1.435527342	0.342621771	4.189831074	8.86E-05	0.008502649	37	X	114827881	PLS3	NM_005032;NM_001136025;NM_001136025	5'UTR;5'UTR;1stExon					NA
10781	cg19784054	cg19784054	0.193051275	0.252852607	0.204525054	0.13523899	0.059801333	-0.069286064	Disease_cat2.DNA_mod_cat2	-1.422707701	0.339590513	-4.189480114	8.87E-05	0.008502649	37	15	81666847	TMC3	NM_001080532	TSS1500					NA
5258	cg08339979	cg08339979	0.752179125	0.816583136	0.184550596	0.126103948	0.064404011	-0.058446648	Disease_cat2.DNA_mod_cat2	-1.355726767	0.323644056	-4.188943823	8.89E-05	0.008512552	37	6	159734323				chr6:159736690-159736973	N_Shelf		CDMR	NA
8467	cg14783051	cg14783051	0.783951477	0.759888172	0.100431576	0.126716068	-0.024063305	0.026284492	Disease_cat2.DNA_mod_cat2	-1.007483648	0.240574869	-4.187817509	8.92E-05	0.008539793	37	13	113663538	MCF2L	NM_001112732;NM_024979	Body;Body	chr13:113663201-113663539	Island			NA	13:112711238-112711540
7161	cg12227647	cg12227647	0.811848793	0.790870281	0.129490206	0.138503465	-0.020978513	0.009013258	Disease_cat2.DNA_mod_cat2	-1.372344659	0.327771586	-4.186893308	8.95E-05	0.008555341	37	4	165458909								TRUE
8717	cg15241779	cg15241779	0.330834016	0.496156924	0.180808813	0.139432803	0.165322908	-0.04137601	Disease_cat2.DNA_mod_cat2	-0.7849274	0.187466602	-4.187025269	8.94E-05	0.008555341	37	12	10459912	KLRD1	NM_002262;NM_001114396;NM_007334	TSS1500;5'UTR;TSS1500					NA
6876	cg11669124	cg11669124	0.569973096	0.649190992	0.346398993	0.268195197	0.079217897	-0.078203795	Disease_cat2.DNA_mod_cat2	-1.414870133	0.337951117	-4.186611799	8.96E-05	0.008557811	37	10	104774961	CNNM2	NM_199076;NM_017649	Body;Body					TRUE
560	cg00814614	cg00814614	0.651402961	0.713511837	0.233893393	0.173084132	0.062108876	-0.060809261	Disease_cat2.DNA_mod_cat2	-1.441864736	0.344489642	-4.185509693	8.99E-05	0.008560332	37	12	81544241	ACSS3	NM_024560	Body					NA
2628	cg03955859	cg03955859	0.585920375	0.578162429	0.161566053	0.125380711	-0.007757946	-0.036185343	Disease_cat2.DNA_mod_cat2	-1.586153442	0.378995927	-4.185146407	9.00E-05	0.008560332	37	4	124155479	SPATA5	NM_145207	Body					TRUE
3368	cg05149537	cg05149537	0.587261694	0.667748003	0.247692327	0.173585379	0.080486309	-0.074106948	Disease_cat2.DNA_mod_cat2	-0.937074327	0.223853438	-4.186106483	8.97E-05	0.008560332	37	22	45709699	FAM118A	NM_001104595;NM_017911	5'UTR;5'UTR	chr22:45705511-45706616	S_Shelf			NA
5469	cg08701134	cg08701134	0.497223502	0.593919163	0.314602909	0.234394252	0.096695661	-0.080208658	Disease_cat2.DNA_mod_cat2	-1.088899639	0.26017633	-4.185237142	9.00E-05	0.008560332	37	16	69969618	WWP2	NM_199424;NM_007014	Body;Body					NA	16:68526403-68527120
8508	cg14847095	cg14847095	0.715405364	0.810452395	0.174850919	0.100726835	0.095047031	-0.074124085	Disease_cat2.DNA_mod_cat2	-0.925978798	0.221206301	-4.186041684	8.97E-05	0.008560332	37	1	228614019	HIST3H3	NM_003493	TSS1500	chr1:228612580-228613103	S_Shore			NA
13428	cg26010756	cg26010756	0.295271098	0.373371614	0.336239258	0.281667961	0.078100516	-0.054571297	Disease_cat2.DNA_mod_cat2	-1.232703435	0.294506171	-4.18566249	8.99E-05	0.008560332	37	6	7731069	BMP6	NM_001718	Body	chr6:7728885-7729108	S_Shore		CDMR	NA
13983	cg27225130	cg27225130	0.313985287	0.407445427	0.28721902	0.222198764	0.093460141	-0.065020256	Disease_cat2.DNA_mod_cat2	-1.210305288	0.289186918	-4.185200693	9.00E-05	0.008560332	37	1	208218009	PLXNA2	NM_025179	Body					NA	1:206284584-206284705
209	cg00290101	cg00290101	0.58764374	0.651527475	0.219602687	0.144135767	0.063883735	-0.07546692	Disease_cat2.DNA_mod_cat2	-1.493670489	0.357002483	-4.183921849	9.04E-05	0.008560351	37	11	92624742	FAT3	NM_001008781	3'UTR					NA
1696	cg02492503	cg02492503	0.308861058	0.404638367	0.195925605	0.114982928	0.09577731	-0.080942677	Disease_cat2.DNA_mod_cat2	-0.83811516	0.200338528	-4.183494648	9.05E-05	0.008560351	37	8	103823846				chr8:103822614-103823263	S_Shore			NA		8:103822358-103823977	Promoter_Associated
3015	cg04563046	cg04563046	0.236030486	0.287448695	0.195781273	0.168546453	0.051418209	-0.02723482	Disease_cat2.DNA_mod_cat2	-0.612586877	0.146421246	-4.183729428	9.05E-05	0.008560351	37	8	93005307	RUNX1T1	NM_004349;NM_175635;NM_175634;NM_175636	Body;Body;Body;Body					NA
6151	cg10016608	cg10016608	0.678516806	0.771658106	0.18017331	0.106335854	0.0931413	-0.073837457	Disease_cat2.DNA_mod_cat2	-1.259980319	0.30115551	-4.183819583	9.04E-05	0.008560351	37	17	34079665	GAS2L2	NM_139285	1stExon					NA
6194	cg10090568	cg10090568	0.716043749	0.772919615	0.170113612	0.11872695	0.056875866	-0.051386662	Disease_cat2.DNA_mod_cat2	-1.084932131	0.259321759	-4.183729646	9.05E-05	0.008560351	37	1	217241497	ESRRG	NM_206594;NM_206595;NM_001134285	5'UTR;5'UTR;5'UTR					NA
7301	cg12590346	cg12590346	0.280170824	0.352743207	0.356037908	0.257460648	0.072572383	-0.09857726	Disease_cat2.DNA_mod_cat2	-1.441389233	0.344528416	-4.183658487	9.05E-05	0.008560351	37	11	1327962	TOLLIP	NM_019009	Body	chr11:1330390-1331498	N_Shelf			NA
9605	cg17184245	cg17184245	0.116951805	0.140662575	0.223265172	0.166321435	0.02371077	-0.056943737	Disease_cat2.DNA_mod_cat2	-0.518348294	0.123877126	-4.184374559	9.03E-05	0.008560351	37	1	21996585	RAP1GAP	NM_002885;NM_001145657	TSS1500;TSS1500	chr1:21995063-21995914	S_Shore			NA		1:21994938-21996804	Unclassified_Cell_type_specific
9788	cg17596577	cg17596577	0.56530127	0.5758582	0.158606511	0.119112694	0.010556929	-0.039493817	Disease_cat2.DNA_mod_cat2	-0.661442984	0.158119445	-4.18318558	9.06E-05	0.008560351	37	2	100675124	AFF3	NM_001025108;NM_002285	Body;Body					TRUE
11397	cg21190895	cg21190895	0.758632014	0.830754104	0.175214869	0.107801387	0.07212209	-0.067413481	Disease_cat2.DNA_mod_cat2	-0.351877765	0.084109095	-4.183587607	9.05E-05	0.008560351	37	9	86984239	SLC28A3	NM_022127	TSS1500					NA
12722	cg24338745	cg24338745	0.548232198	0.651811472	0.29720171	0.176733289	0.103579274	-0.12046842	Disease_cat2.DNA_mod_cat2	-1.315679818	0.314511784	-4.183244909	9.06E-05	0.008560351	37	10	9639590								TRUE
2061	cg03086003	cg03086003	0.708259309	0.758453648	0.162294408	0.102370176	0.050194339	-0.059924233	Disease_cat2.DNA_mod_cat2	-0.542876297	0.129785052	-4.182887701	9.07E-05	0.008563371	37	11	120192715				chr11:120195805-120196372	N_Shelf			NA		11:120192688-120192783	Unclassified_Cell_type_specific
6112	cg09946142	cg09946142	0.536990565	0.592256315	0.228254151	0.186695615	0.05526575	-0.041558536	Disease_cat2.DNA_mod_cat2	-1.490741931	0.356447477	-4.182220462	9.09E-05	0.008564185	37	11	787342	CEND1	NM_016564	3'UTR	chr11:789871-790133	N_Shelf			NA	11:777335-777768
6550	cg10856972	cg10856972	0.422750488	0.474453759	0.156571452	0.120636353	0.051703271	-0.035935099	Disease_cat2.DNA_mod_cat2	-1.368920838	0.327306726	-4.182379186	9.09E-05	0.008564185	37	2	163040992	FAP	NM_004460	Body					NA
9416	cg16733769	cg16733769	0.496742129	0.515399251	0.186163589	0.15028097	0.018657122	-0.035882619	Disease_cat2.DNA_mod_cat2	-1.471154812	0.351778483	-4.182048884	9.10E-05	0.008564185	37	11	47194031	ARFGAP2	NM_032389	Body	chr11:47198027-47198885	N_Shelf			NA
11508	cg21475076	cg21475076	0.667437677	0.715111996	0.167299056	0.121432958	0.047674318	-0.045866098	Disease_cat2.DNA_mod_cat2	-1.135857143	0.271600109	-4.182093846	9.10E-05	0.008564185	37	1	1100493				chr1:1098043-1100584	Island			TRUE	1:1089726-1090447	1:1100470-1100552	Unclassified_Cell_type_specific
12717	cg24330650	cg24330650	0.603523702	0.67536263	0.285618699	0.222033157	0.071838928	-0.063585542	Disease_cat2.DNA_mod_cat2	-1.480291806	0.353977135	-4.181885377	9.10E-05	0.008564185	37	12	100617819	ACTR6	NM_022496	3'UTR					NA
7727	cg13498574	cg13498574	0.634358777	0.713755236	0.160969876	0.101138676	0.079396459	-0.0598312	Disease_cat2.DNA_mod_cat2	-1.32948817	0.317940337	-4.18156495	9.11E-05	0.008567893	37	13	112895473				chr13:112895427-112895708	Island			NA	13:111943429-111943490
13335	cg25791430	cg25791430	0.175943733	0.183726582	0.141297609	0.10098901	0.007782848	-0.040308599	Disease_cat2.DNA_mod_cat2	-0.681598796	0.163018368	-4.181116551	9.13E-05	0.008575379	37	11	59574962	MRPL16	NM_017840	Body	chr11:59578090-59578379	N_Shelf			NA
845	cg01207916	cg01207916	0.818360606	0.795917003	0.109578041	0.136531664	-0.022443603	0.026953622	Disease_cat2.DNA_mod_cat2	-0.583384345	0.139551952	-4.180409781	9.15E-05	0.008580263	37	15	79500886	MIR184	NR_029705	TSS1500					NA
3935	cg06196466	cg06196466	0.294410757	0.370723311	0.307300986	0.198007005	0.076312554	-0.109293981	Disease_cat2.DNA_mod_cat2	1.480015265	0.354072281	4.179980601	9.16E-05	0.008580263	37	12	124933388	NCOR2	NM_006312;NM_001077261	Body;Body	chr12:124929872-124930161	S_Shelf			NA
7256	cg12489934	cg12489934	0.497518812	0.60610331	0.216167313	0.175513092	0.108584498	-0.040654221	Disease_cat2.DNA_mod_cat2	-0.638008604	0.152628374	-4.180144136	9.16E-05	0.008580263	37	12	57631687	NDUFA4L2	NM_020142	5'UTR	chr12:57631932-57634578	N_Shore		RDMR	NA
7665	cg13392874	cg13392874	0.59718294	0.716299131	0.285112988	0.191383834	0.119116192	-0.093729154	Disease_cat2.DNA_mod_cat2	-1.501141825	0.359095449	-4.180342108	9.15E-05	0.008580263	37	2	215493830								NA
12739	cg24371425	cg24371425	0.448452837	0.490179526	0.214489826	0.158599568	0.041726689	-0.055890258	Disease_cat2.DNA_mod_cat2	-1.586421649	0.379519828	-4.180075796	9.16E-05	0.008580263	37	1	11561497	PTCHD2	NM_020780	Body	chr1:11561366-11562156	Island			NA	1:11483988-11484702
2769	cg04173523	cg04173523	0.360101083	0.557667771	0.45108124	0.314907431	0.197566688	-0.136173809	Disease_cat2.DNA_mod_cat2	-1.631922203	0.390433623	-4.179768612	9.17E-05	0.008580803	37	8	88889648				chr8:88886171-88886445	S_Shelf			NA
3859	cg06037095	cg06037095	0.638419213	0.709197184	0.302086418	0.225767621	0.070777971	-0.076318798	Disease_cat2.DNA_mod_cat2	-1.40031261	0.335056887	-4.179327945	9.18E-05	0.008582385	37	3	166444106								TRUE
9977	cg18010752	cg18010752	0.668714975	0.74678295	0.269176945	0.195206366	0.078067974	-0.073970579	Disease_cat2.DNA_mod_cat2	-0.788307671	0.188612015	-4.179519908	9.18E-05	0.008582385	37	3	55518091	WNT5A	NM_003392	Body	chr3:55519089-55519623	N_Shore	low-CpG:55493095-55493486	RDMR	NA	3:55492653-55493536
40	cg00058291	cg00058291	0.423543929	0.464913066	0.27082452	0.224635159	0.041369137	-0.046189361	Disease_cat2.DNA_mod_cat2	1.400492816	0.33526105	4.177320379	9.25E-05	0.008601787	37	1	228974133								TRUE
4524	cg07163026	cg07163026	0.390815042	0.440733478	0.209500559	0.145795751	0.049918436	-0.063704808	Disease_cat2.DNA_mod_cat2	-1.548361383	0.37057833	-4.178229699	9.22E-05	0.008601787	37	14	99810642				chr14:99814456-99815096	N_Shelf			NA
6446	cg10622024	cg10622024	0.504898607	0.588640572	0.280445005	0.179856177	0.083741964	-0.100588829	Disease_cat2.DNA_mod_cat2	-1.651764397	0.395400894	-4.177442244	9.24E-05	0.008601787	37	13	113201972	TUBGCP3	NM_006322	Body	chr13:113201706-113201927	S_Shore			NA	13:112249718-112249974
7856	cg13690461	cg13690461	0.726774788	0.812418005	0.194226885	0.128830045	0.085643217	-0.06539684	Disease_cat2.DNA_mod_cat2	-1.520853672	0.364060329	-4.177477056	9.24E-05	0.008601787	37	11	57957575	OR9Q2	NM_001005283	TSS1500					NA
8148	cg14195925	cg14195925	0.35121909	0.516634371	0.475601132	0.356769512	0.165415281	-0.11883162	Disease_cat2.DNA_mod_cat2	-1.418902845	0.339657121	-4.177456497	9.24E-05	0.008601787	37	17	77224403	HRNBP3	NM_001082575	5'UTR					NA	17:74735880-74736011	17:77224286-77224450	Unclassified_Cell_type_specific
9974	cg18007049	cg18007049	0.242931377	0.252556037	0.204395046	0.14813927	0.00962466	-0.056255776	Disease_cat2.DNA_mod_cat2	-1.544198752	0.369605835	-4.177960963	9.23E-05	0.008601787	37	17	31617566	ACCN1	NM_183377;NM_001094	Body;Body	chr17:31618345-31620465	N_Shore			NA
[truncated: 12,673 more rows]
