# Supplementary material for: A Novel Application of Mixed Effects Models for Reconciling Base-Pair Resolution 5-Methylcytosine and 5-Hydroxymethylcytosine Data in Neuroepigenetics
Source: Front Genet. 2019 Sep 10;10:801. doi: 10.3389/fgene.2019.00801 (PMC6748167; doi:10.3389/fgene.2019.00801)
Supplement: Supplementary Material — List of significant differential probes, including those from interaction term modeling (5mC_5hmC_interaction_probes.csv), those from separate models for each epigenetic mark (5mC_probes.csv, 5hmC_probes.csv), and those probes that overlapped between the separate models (5mC_5hmC_overlap_probes.csv). The code used to perform all analyses is provided as an Rmarkdown file (BS_oxBS_Analysis_Kochmanski.Rmd) and HTML file (BS_oxBS_Analysis_Kochmanski.html). Quality control figures from both control probe tests and ChAMP are provided in labeled folders (ChAMP_Raw, ChAMP_ssNoob, CHAMP_SVD_BS, CHAMP_SVD_OX, and Control_Probes). [file Presentation_1.zip › Output copy/5mC_5hmC_overlap_probes.csv]

	.id	model.5mC.Estimate	model.5mC.Std..Error	model.5mC.t.value	model.5mC.Pr...t..	model.5hmC.Estimate	model.5hmC.Std..Error	model.5hmC.t.value	model.5hmC.Pr...t..	variables	fdr.5mC	fdr.5hmC	probe
414	cg00058923	0.369066558699623	0.0884060583043993	4.17467496886757	0.000224288438803177	-0.367507203629282	0.100751011115636	-3.64767757226255	0.000962156711961511	Disease_cat.sep2	0.433459266721379	0.242044258359605	cg00058923
3530	cg00543474	0.197014485325367	0.046664610678621	4.22192497612817	0.000196422659326645	-0.408107511775419	0.081836334726072	-4.98687426729782	2.23010409375514e-05	Disease_cat.sep2	0.433459266721379	0.228482039875511	cg00543474
4273	cg00668103	0.346600180548292	0.0937654282249324	3.69646027442906	0.000842619236350753	-0.690768119862944	0.150671843061522	-4.5845866475589	7.03884832867908e-05	Disease_cat.sep2	0.605157110158277	0.228482039875511	cg00668103
4874	cg00767058	0.402770225658168	0.0937438365000733	4.29649820932871	0.000159228248740533	-0.509474666530935	0.125202133475724	-4.06921713222817	0.00030125614419379	Disease_cat.sep2	0.433459266721379	0.235756675317129	cg00767058
6926	cg01095389	0.48609569084109	0.124588958309303	3.90159527326905	0.0004798571228352	-0.567550208887664	0.134128074438535	-4.23140503032978	0.000191257008830377	Disease_cat.sep2	0.528382034064336	0.235756675317129	cg01095389
7755	cg01236299	0.272525620388554	0.0660491164474866	4.12610546585024	0.000256980508065224	-0.971040577656518	0.242496250506223	-4.00435295650726	0.000360910932768951	Disease_cat.sep2	0.435129923168417	0.239744939395937	cg01236299
9919	cg01610536	0.323247658564974	0.0787813607816326	4.10309818665048	0.000274059007489849	-1.13620623681605	0.309030305876066	-3.6766822386401	0.000889234774131797	Disease_cat.sep2	0.448867614373004	0.242044258359605	cg01610536
11129	cg01820665	0.387587373385783	0.0864354583655678	4.48412469505896	9.36475035883793e-05	-1.60601965644441	0.311127074104232	-5.161941181327	1.35001890431793e-05	Disease_cat.sep2	0.433459266721379	0.221869730517181	cg01820665
11247	cg01837367	0.196567692080758	0.0530475210891291	3.70550193571703	0.00082210813366575	-0.405603879245296	0.105051013690637	-3.86101823291065	0.000536722383931786	Disease_cat.sep2	0.605157110158277	0.239744939395937	cg01837367
11594	cg01900364	-0.348022426907694	0.0884391220348148	-3.93516374767597	0.000437302058670895	0.474329343636194	0.122650682634729	3.86731923089915	0.000527479141853961	Disease_cat.sep2	0.528382034064336	0.239744939395937	cg01900364
19654	cg03276149	0.242255109476838	0.0613977586397153	3.94566698922026	0.000424761956700478	-1.01698437112634	0.269653973504872	-3.77144218536045	0.000686529499578308	Disease_cat.sep2	0.528279828608217	0.242044258359605	cg03276149
22578	cg03785426	0.428671309854579	0.0931648197244874	4.60121439747613	6.71346390646936e-05	-0.690308670599904	0.141952249473142	-4.8629639414803	3.1799369977975e-05	Disease_cat.sep2	0.413900373761209	0.228482039875511	cg03785426
25982	cg04394724	0.260877011747275	0.0687207892339509	3.79618765522545	0.000641491433121065	-0.357019020512627	0.0750079210839889	-4.75975090834554	4.27146039581485e-05	Disease_cat.sep2	0.605157110158277	0.228482039875511	cg04394724
27397	cg04668677	0.367978269306238	0.0936852535487572	3.92781420092682	0.000446291512576821	-1.24906060317342	0.321646472233887	-3.88333375615311	0.000504680722493124	Disease_cat.sep2	0.528382034064336	0.239744939395937	cg04668677
30660	cg05272827	1.16860597569202	0.175546430886528	6.65696231925898	1.92116048966982e-07	-0.572670701449739	0.148007282388497	-3.86920624585596	0.000524741363525542	Disease_cat.sep2	0.0191015920735357	0.239744939395937	cg05272827
30898	cg05315365	0.346535226440272	0.0787556068578181	4.40013403827732	0.000118816048210274	-0.445721155066481	0.110435960321718	-4.03601466196359	0.000330471723690349	Disease_cat.sep2	0.433459266721379	0.237670566231232	cg05315365
31432	cg05406334	0.395480898895707	0.0849377299453106	4.65612748480974	5.7412331558846e-05	-0.563044967311059	0.107199197428853	-5.25232446525306	1.04169827934328e-05	Disease_cat.sep2	0.413900373761209	0.221869730517181	cg05406334
33901	cg05886789	0.266762117977042	0.0687749954331313	3.87876605875474	0.000511083346389761	-0.274252801558913	0.071099285487006	-3.85732148614961	0.000542218736495602	Disease_cat.sep2	0.539802139949017	0.239744939395937	cg05886789
34351	cg05965490	-0.407546091652222	0.0966284516829599	-4.21766140876799	0.000198790412013499	0.529098058385519	0.12946737265046	4.08672893837115	0.000286883807250301	Disease_cat.sep2	0.433459266721379	0.235756675317129	cg05965490
35568	cg06214126	0.444774026780834	0.096749720273661	4.5971608550678	6.79138531015173e-05	-0.554176343748991	0.124377061632728	-4.45561533995243	0.000101535468768506	Disease_cat.sep2	0.413900373761209	0.228482039875511	cg06214126
38343	cg06751612	0.4033391234249	0.0905061628173967	4.4564824191991	0.000101286148066624	-0.400682844116325	0.106337885021227	-3.76801592429961	0.000693003361736964	Disease_cat.sep2	0.433459266721379	0.242044258359605	cg06751612
38504	cg06774595	0.50409645492863	0.130048455122387	3.87622024770866	0.000514686220573423	-1.17088384252752	0.275476494273727	-4.25039474099041	0.000181308682874837	Disease_cat.sep2	0.539802139949017	0.235756675317129	cg06774595
38591	cg06792952	0.402747406809555	0.101056775810959	3.98535777118943	0.00038047385728691	-0.502752281982027	0.126730103131815	-3.96711017791172	0.000400243148378627	Disease_cat.sep2	0.505083993846198	0.239744939395937	cg06792952
38652	cg06801483	0.305151826408516	0.0771389184703119	3.95587379833382	0.00041291316994935	-0.503372145554826	0.11782362302065	-4.27225146069904	0.000170488253012176	Disease_cat.sep2	0.526994680839376	0.235756675317129	cg06801483
38659	cg06802565	0.526107108057438	0.104211388546713	5.04846078143956	1.86924937839515e-05	-0.69849645790499	0.161089273623303	-4.33608298177804	0.000142401153993882	Disease_cat.sep2	0.413900373761209	0.235756675317129	cg06802565
40218	cg07066190	0.182780976297127	0.0496654519053885	3.6802438976156	0.000880659145349282	-0.263632691917081	0.0715672455232953	-3.68370600250735	0.000872400260239679	Disease_cat.sep2	0.605157110158277	0.242044258359605	cg07066190
46505	cg08224785	0.34622148736464	0.0757611799101487	4.56990622077497	7.33908745722633e-05	-0.407962492259303	0.0943167347492345	-4.32545182298748	0.00014673983338512	Disease_cat.sep2	0.413900373761209	0.235756675317129	cg08224785
49394	cg08789073	0.403910448903197	0.106165803030138	3.80452497296644	0.000626975894487585	-0.51979605511486	0.141426563068355	-3.67537783452766	0.000892395720987822	Disease_cat.sep2	0.605157110158277	0.242044258359605	cg08789073
51334	cg09168501	0.292491398887055	0.0714262298418607	4.09501382803822	0.000280320887437207	-0.460243773800334	0.0962818971330033	-4.78016935171682	4.02939821413838e-05	Disease_cat.sep2	0.448867614373004	0.228482039875511	cg09168501
51526	cg09210135	0.576949784406085	0.157430089104537	3.66479996097174	0.000918435252392545	-1.22101233545536	0.326220888967459	-3.74290052154555	0.000742307661723531	Disease_cat.sep2	0.605157110158277	0.242044258359605	cg09210135
59467	cg10798745	0.374062774137778	0.0900068977384616	4.15593452875928	0.000236387247322164	-0.536720186927791	0.12807971518536	-4.19051671180745	0.00021453767773893	Disease_cat.sep2	0.433459266721379	0.235756675317129	cg10798745
62177	cg11376341	0.633253454140801	0.171809878443064	3.68578023498605	0.000867488261803365	-0.844189659945742	0.216729040939729	-3.89513863156209	0.000488494406450813	Disease_cat.sep2	0.605157110158277	0.239744939395937	cg11376341
66066	cg12180893	0.379516949602292	0.101098229522893	3.75394259022463	0.00072022396762608	-0.492631455525771	0.114425872903031	-4.3052453350585	0.000155348806472848	Disease_cat.sep2	0.605157110158277	0.235756675317129	cg12180893
66631	cg12300957	0.540355063297481	0.103461863176344	5.22274630195362	1.13394285020374e-05	-1.26004559081104	0.292182331690129	-4.31253177946217	0.000152188469547365	Disease_cat.sep2	0.413900373761209	0.235756675317129	cg12300957
68900	cg12802093	0.330425562286711	0.0846740420533225	3.90232418665722	0.000478891456439634	-0.513486665054449	0.114269546353166	-4.49364403239554	9.1151165719325e-05	Disease_cat.sep2	0.528382034064336	0.228482039875511	cg12802093
69298	cg12895546	0.484276766810907	0.113881029564564	4.25247970327095	0.000180247966871839	-0.6601957011337	0.164596103031371	-4.01100444648967	0.000354296394266193	Disease_cat.sep2	0.433459266721379	0.239744939395937	cg12895546
69817	cg13020466	0.313378856860651	0.0729697804906546	4.29463888685791	0.000160065106374282	-0.389380731641313	0.104166350978493	-3.73806635236468	0.000752181962842057	Disease_cat.sep2	0.433459266721379	0.242044258359605	cg13020466
72892	cg13594542	0.391389984578518	0.106257882086738	3.68339719268098	0.000873133861500325	-0.455255987215572	0.111433847400298	-4.08543721532093	0.000287920554214485	Disease_cat.sep2	0.605157110158277	0.235756675317129	cg13594542
74780	cg13905252	0.281374898083823	0.0719415762069057	3.91115837210158	0.000467337860429146	-0.630065161487001	0.133602062908882	-4.71598377875882	4.84008465186844e-05	Disease_cat.sep2	0.528382034064336	0.228482039875511	cg13905252
76616	cg14196195	0.431537066743374	0.103662801860316	4.1628921753906	0.000231822290681581	-0.677565565378771	0.147989943860839	-4.57845680390227	7.16270443430945e-05	Disease_cat.sep2	0.433459266721379	0.228482039875511	cg14196195
76749	cg14214165	0.518035519942021	0.14168758801599	3.65618137196011	0.000940195783127053	-0.712683174260171	0.168111005922743	-4.23936059598436	0.000187025461658162	Disease_cat.sep2	0.605157110158277	0.235756675317129	cg14214165
82164	cg15227682	0.224800915062517	0.0614682549704051	3.65718719639513	0.000937630667216965	-0.305892056601429	0.080921767595833	-3.78009608155397	0.000670439304306163	Disease_cat.sep2	0.605157110158277	0.242044258359605	cg15227682
83629	cg15574810	0.46997733535135	0.107011406653986	4.39184335620398	0.000121636533126845	-0.509887434254015	0.114800166847859	-4.44152171773192	0.000105674101793155	Disease_cat.sep2	0.433459266721379	0.228482039875511	cg15574810
84243	cg15700850	0.271575810870685	0.0540176352501393	5.02753979534831	1.98477874207198e-05	-0.906329448636312	0.24267269405386	-3.73478133652383	0.000758964777492276	Disease_cat.sep2	0.413900373761209	0.242044258359605	cg15700850
87620	cg16404145	0.66839859266362	0.163756532577597	4.08166063449648	0.000290972808022264	-0.708870167035204	0.186809823618665	-3.79460862016669	0.000644277242536223	Disease_cat.sep2	0.449311423438729	0.242044258359605	cg16404145
93018	cg17518512	0.327450300397406	0.0779052375551397	4.20318723969802	0.000207040082271533	-0.417464379480771	0.108672013757258	-3.84150771709511	0.00056635752267663	Disease_cat.sep2	0.433459266721379	0.239744939395937	cg17518512
98434	cg18682923	0.370933055182298	0.0806440605035428	4.59963266812442	6.74376354914944e-05	-0.498185841510106	0.114162319444366	-4.36383777006987	0.000131661846090215	Disease_cat.sep2	0.413900373761209	0.235756675317129	cg18682923
98639	cg18729728	0.399267018887762	0.100364439984031	3.97817213896965	0.000388141877595467	-0.545392294797199	0.132134393895302	-4.12755739606559	0.000255938518636427	Disease_cat.sep2	0.505083993846198	0.235756675317129	cg18729728
102982	cg19688761	0.346121398420369	0.0917181490515516	3.77375036456336	0.0006822014844048	-0.444627615257515	0.112158083386609	-3.96429398427649	0.000403382452082599	Disease_cat.sep2	0.605157110158277	0.239744939395937	cg19688761
103946	cg19864808	0.567118560987963	0.13110331393998	4.32573780131595	0.000146621433680614	-0.541980101496691	0.119828223840071	-4.52297534026746	8.38660922920792e-05	Disease_cat.sep2	0.433459266721379	0.228482039875511	cg19864808
106867	cg20525527	0.418364902284384	0.0993654518693288	4.21036582045194	0.000202907323227162	-0.493900283604451	0.121107064646918	-4.07821199402688	0.000293787748381847	Disease_cat.sep2	0.433459266721379	0.235756675317129	cg20525527
107560	cg20679659	0.302333692154552	0.0711214011467488	4.25095241769393	0.000181024366255539	-0.38517809924198	0.0894578083021064	-4.30569568551469	0.000155151614108038	Disease_cat.sep2	0.433459266721379	0.235756675317129	cg20679659
107761	cg20711695	0.347600300325303	0.0920596538674188	3.77581585116435	0.000678351079054445	-0.531143971646071	0.117594432363838	-4.5167442111775	8.53638806299952e-05	Disease_cat.sep2	0.605157110158277	0.228482039875511	cg20711695
108976	cg20992180	0.239096196401162	0.0478079087951861	5.00118500111508	2.14050230451956e-05	-0.538572734209323	0.115174709192248	-4.67613713102887	5.42284195201168e-05	Disease_cat.sep2	0.413900373761209	0.228482039875511	cg20992180
109536	cg21125503	0.286405241932289	0.0786062674587771	3.6435420633919	0.000973015757088584	-0.991168972588198	0.237674754185398	-4.17027452488722	0.00022707345936741	Disease_cat.sep2	0.605157110158277	0.235756675317129	cg21125503
110262	cg21244116	0.541923873761581	0.139493167501515	3.88494923061874	0.000502435094182416	-1.1098608561462	0.252566652548609	-4.39432856613004	0.000120784195819689	Disease_cat.sep2	0.539802139949017	0.235756675317129	cg21244116
112263	cg21738963	0.396264704344423	0.108150229708262	3.66402092176185	0.000920381919123545	-1.07022542551927	0.293436750175095	-3.64720991791471	0.000963378757968749	Disease_cat.sep2	0.605157110158277	0.242044258359605	cg21738963
116748	cg22787468	0.324317707185887	0.0756014916309393	4.2898321208938	0.000162248719594394	-0.545267797641797	0.119231790692267	-4.57317460784525	7.27116412314823e-05	Disease_cat.sep2	0.433459266721379	0.228482039875511	cg22787468
118057	cg23044270	0.343236240350845	0.0746946044269873	4.59519456571128	6.82950561290139e-05	-0.397657130684848	0.102301230359299	-3.88711972757524	0.000499433307324717	Disease_cat.sep2	0.413900373761209	0.239744939395937	cg23044270
120940	cg23648516	0.324176929358261	0.0889375512210644	3.64499499825988	0.000969187146196281	-0.507238625496115	0.124309401368101	-4.08045264407714	0.000291955800283815	Disease_cat.sep2	0.605157110158277	0.235756675317129	cg23648516
122217	cg23930114	0.483191765956587	0.102448057874713	4.71645608497036	4.83356410568419e-05	-0.463722472732715	0.103951265379513	-4.46096034559776	0.000100008166207405	Disease_cat.sep2	0.413900373761209	0.228482039875511	cg23930114
125347	cg24595152	0.30956648988837	0.0615993001522938	5.02548712603908	1.99649067002201e-05	-0.39946349945886	0.0834865853107448	-4.78476270136118	3.97685086953229e-05	Disease_cat.sep2	0.413900373761209	0.228482039875511	cg24595152
127351	cg24998879	0.519412117892988	0.0795050553565606	6.53307032569882	2.71833328450262e-07	-0.430123654942723	0.0989813607372522	-4.34550153421809	0.000138663252628185	Disease_cat.sep2	0.0191015920735357	0.235756675317129	cg24998879
130986	cg25781210	0.412495542000357	0.102802777889912	4.01249412192036	0.000352831357430944	-0.580620874596205	0.143154303733311	-4.05590931920476	0.000312648436297589	Disease_cat.sep2	0.493439204367711	0.235756675317129	cg25781210
131219	cg25835936	0.596849565571938	0.145923712618837	4.09014789207667	0.000284157382928037	-1.17526567240087	0.313205135452641	-3.75238314883434	0.000723303549552269	Disease_cat.sep2	0.448867614373004	0.242044258359605	cg25835936
132521	cg26121639	0.488525339148085	0.117522457138115	4.15686798118899	0.000235769708104949	-1.34853748552505	0.293304064277064	-4.59774564954947	6.78008868916934e-05	Disease_cat.sep2	0.433459266721379	0.228482039875511	cg26121639
133550	cg26318502	0.514835939802663	0.120456608646429	4.27403648158349	0.000169633200965814	-0.905359638788678	0.201542321360516	-4.49215644970757	9.1536881165329e-05	Disease_cat.sep2	0.433459266721379	0.228482039875511	cg26318502
137988	cg27176246	0.398837843788009	0.0940923151960741	4.23879296578994	0.000187324303650011	-0.512542961145998	0.118630784383997	-4.32048868097291	0.000148809742037709	Disease_cat.sep2	0.433459266721379	0.235756675317129	cg27176246
