# Supplementary material for: A Novel Application of Mixed Effects Models for Reconciling Base-Pair Resolution 5-Methylcytosine and 5-Hydroxymethylcytosine Data in Neuroepigenetics
Source: Front Genet. 2019 Sep 10;10:801. doi: 10.3389/fgene.2019.00801 (PMC6748167; doi:10.3389/fgene.2019.00801)
Supplement: Supplementary Material — List of significant differential probes, including those from interaction term modeling (5mC_5hmC_interaction_probes.csv), those from separate models for each epigenetic mark (5mC_probes.csv, 5hmC_probes.csv), and those probes that overlapped between the separate models (5mC_5hmC_overlap_probes.csv). The code used to perform all analyses is provided as an Rmarkdown file (BS_oxBS_Analysis_Kochmanski.Rmd) and HTML file (BS_oxBS_Analysis_Kochmanski.html). Quality control figures from both control probe tests and ChAMP are provided in labeled folders (ChAMP_Raw, ChAMP_ssNoob, CHAMP_SVD_BS, CHAMP_SVD_OX, and Control_Probes). [file Presentation_1.zip › Output copy/5mC_probes.csv]

	probe	.id	model.5mC.Estimate	model.5mC.Std..Error	model.5mC.t.value	model.5mC.Pr...t..	model.5hmC.Estimate	model.5hmC.Std..Error	model.5hmC.t.value	model.5hmC.Pr...t..	variables	fdr.5mC	fdr.5hmC	Genome_Build	chr	start	UCSC_RefGene_Name	UCSC_RefGene_Accession	UCSC_RefGene_Group	UCSC_CpG_Islands_Name	Relation_to_UCSC_CpG_Island	Phantom	DMR	Enhancer	HMM_Island	Regulatory_Feature_Name	Regulatory_Feature_Group	None_mean_beta_5mC	AD_mean_beta_5mC
47	cg05272827	cg05272827	1.16860597569202	0.175546430886528	6.65696231925898	1.92116048966982e-07	-0.572670701449739	0.148007282388497	-3.86920624585596	0.000524741363525542	Disease_cat.sep2	0.0191015920735357	0.239744939395937	37	17	79380706	BAHCC1	NM_001080519	Body	chr17:79380359-79380723	Island			NA				0.614991078746094	0.742035218016892
211	cg24998879	cg24998879	0.519412117892988	0.0795050553565606	6.53307032569882	2.71833328450262e-07	-0.430123654942723	0.0989813607372522	-4.34550153421809	0.000138663252628185	Disease_cat.sep2	0.0191015920735357	0.235756675317129	37	6	113971911								TRUE				0.351784993029814	0.411486138930683
113	cg12300957	cg12300957	0.540355063297481	0.103461863176344	5.22274630195362	1.13394285020374e-05	-1.26004559081104	0.292182331690129	-4.31253177946217	0.000152188469547365	Disease_cat.sep2	0.413900373761209	0.235756675317129	37	11	65651316	FIBP	NM_004214;NM_198897	3'UTR;3'UTR					NA				0.101787579535209	0.123884100193569
66	cg06802565	cg06802565	0.526107108057438	0.104211388546713	5.04846078143956	1.86924937839515e-05	-0.69849645790499	0.161089273623303	-4.33608298177804	0.000142401153993882	Disease_cat.sep2	0.413900373761209	0.235756675317129	37	1	68788961								TRUE				0.706399619456948	0.597880904403513
142	cg15700850	cg15700850	0.271575810870685	0.0540176352501393	5.02753979534831	1.98477874207198e-05	-0.906329448636312	0.24267269405386	-3.73478133652383	0.000758964777492276	Disease_cat.sep2	0.413900373761209	0.242044258359605	37	17	73720840	ITGB4	NM_001005731;NM_001005619;NM_000213	Body;1stExon;Body	chr17:73717023-73717847	S_Shelf			NA				0.258121869465026	0.339110709302561
210	cg24595152	cg24595152	0.30956648988837	0.0615993001522938	5.02548712603908	1.99649067002201e-05	-0.39946349945886	0.0834865853107448	-4.78476270136118	3.97685086953229e-05	Disease_cat.sep2	0.413900373761209	0.228482039875511	37	3	43733831	ABHD5	NM_016006	Body	chr3:43731998-43733108	S_Shore			NA		3:43731735-43733858	Promoter_Associated	0.424067056427971	0.579476768108433
184	cg20992180	cg20992180	0.239096196401162	0.0478079087951861	5.00118500111508	2.14050230451956e-05	-0.538572734209323	0.115174709192248	-4.67613713102887	5.42284195201168e-05	Disease_cat.sep2	0.413900373761209	0.228482039875511	37	11	71901864	FOLR1	NM_000802;NM_016729;NM_016724;NM_016725	5'UTR;TSS1500;5'UTR;5'UTR					NA				0.183224018746128	0.27152155718818
121	cg13281248	cg13281248	0.210651623222612	0.043737321281881	4.8162900024213	3.63411406748e-05	-0.22575283086538	0.0842447233701004	-2.6797266562751	0.0116898808621889	Disease_cat.sep2	0.413900373761209	0.273226427520571	37	4	1244360	C4orf42	NM_052861;NM_001328;NM_001012614;NM_052861	5'UTR;TSS1500;TSS1500;1stExon	chr4:1241412-1244111	S_Shore			NA				0.317022680500491	0.362619466531076
168	cg19798832	cg19798832	0.285215268493391	0.0593303611411376	4.80723971686112	3.72937806381843e-05	-0.282345919229459	0.0912810611767203	-3.09314895762262	0.00417048069846994	Disease_cat.sep2	0.413900373761209	0.256839759075886	37	7	139759577	PARP12	NM_022750	Body	chr7:139762255-139763245	N_Shelf		CDMR	NA		7:139759221-139759742	Unclassified_Cell_type_specific	0.308764856035283	0.400544285900232
151	cg17044843	cg17044843	0.341399180115711	0.0715472343897307	4.77166144893943	4.12855720826297e-05	-0.814985010042342	0.252544094126044	-3.22709985700789	0.00294929684002615	Disease_cat.sep2	0.413900373761209	0.255267651037265	37	6	44240377	TMEM151B	NM_001137560	Body	chr6:44238131-44238689	S_Shore			NA				0.318056636179057	0.431467903896978
206	cg23930114	cg23930114	0.483191765956587	0.102448057874713	4.71645608497036	4.83356410568419e-05	-0.463722472732715	0.103951265379513	-4.46096034559776	0.000100008166207405	Disease_cat.sep2	0.413900373761209	0.228482039875511	37	14	93419209	ITPK1	NM_001142593;NM_014216;NM_001142594	Body;Body;Body					NA	14:92488717-92489071	14:93417564-93419297	Unclassified	0.125638158520127	0.171626566089599
49	cg05406334	cg05406334	0.395480898895707	0.0849377299453106	4.65612748480974	5.7412331558846e-05	-0.563044967311059	0.107199197428853	-5.25232446525306	1.04169827934328e-05	Disease_cat.sep2	0.413900373761209	0.221869730517181	37	4	665518				chr4:667273-667601	N_Shore			NA				0.570866460517667	0.684773126480401
50	cg05441830	cg05441830	0.486170113765869	0.105181322383782	4.6222095591454	6.32383771112694e-05	-0.607791843903889	0.259554836148521	-2.34167027254349	0.0258006765618644	Disease_cat.sep2	0.413900373761209	0.294437781837422	37	6	169104540								NA	6:168846343-168846494			0.409390596835166	0.472384339326475
30	cg03341641	cg03341641	0.460109638635993	0.0995531174222333	4.62175018271438	6.33211793148058e-05	-0.483710937593575	0.27308146929332	-1.77130633889338	0.0863418402476885	Disease_cat.sep2	0.413900373761209	0.388561781887665	37	10	49810606	ARHGAP22	NM_021226	Body	chr10:49812852-49813352	N_Shelf			NA				0.401254964679853	0.444175408737073
35	cg03785426	cg03785426	0.428671309854579	0.0931648197244874	4.60121439747613	6.71346390646936e-05	-0.690308670599904	0.141952249473142	-4.8629639414803	3.1799369977975e-05	Disease_cat.sep2	0.413900373761209	0.228482039875511	37	12	124419970	DNAH10	NM_207437	Body	chr12:124421581-124422163	N_Shore			NA				0.244756357326618	0.38048673273411
158	cg18682923	cg18682923	0.370933055182298	0.0806440605035428	4.59963266812442	6.74376354914944e-05	-0.498185841510106	0.114162319444366	-4.36383777006987	0.000131661846090215	Disease_cat.sep2	0.413900373761209	0.235756675317129	37	5	137687713	KDM3B	NM_016604	TSS1500	chr5:137688146-137689054	N_Shore			NA		5:137687442-137688555	Promoter_Associated	0.711458070937622	0.780058547806227
57	cg06214126	cg06214126	0.444774026780834	0.096749720273661	4.5971608550678	6.79138531015173e-05	-0.554176343748991	0.124377061632728	-4.45561533995243	0.000101535468768506	Disease_cat.sep2	0.413900373761209	0.228482039875511	37	10	71082222	HK1	NM_033500;NM_000188;NM_033498;NM_033497;NM_033496	Body;Body;Body;Body;Body	chr10:71077946-71079377	S_Shelf			NA				0.116726692403423	0.171769552936671
196	cg23044270	cg23044270	0.343236240350845	0.0746946044269873	4.59519456571128	6.82950561290139e-05	-0.397657130684848	0.102301230359299	-3.88711972757524	0.000499433307324717	Disease_cat.sep2	0.413900373761209	0.239744939395937	37	3	43659607	ANO10	NM_018075	5'UTR	chr3:43663169-43663484	N_Shelf			NA				0.134605922730747	0.223224877736949
79	cg08267148	cg08267148	0.39347777641612	0.0857202425928032	4.59025504961829	6.92620577420513e-05	-0.0646039280161304	0.0899100832108726	-0.718539297362346	0.477806059625553	Disease_cat.sep2	0.413900373761209	0.756336744533667	37	2	202023415	CFLAR	NM_001127183;NM_003879	Body;Body					TRUE		2:202022861-202023452	Unclassified	0.645843723744605	0.768813867397205
174	cg20460227	cg20460227	0.366058986768309	0.0798265051539627	4.58568223752605	7.01693611932856e-05	-0.800251187531012	0.275285931617415	-2.90698178010484	0.00668484783759568	Disease_cat.sep2	0.413900373761209	0.263973540389958	37	2	120452632								TRUE		2:120452553-120453252	Unclassified_Cell_type_specific	0.249072332376896	0.221040505765007
191	cg22014430	cg22014430	0.457662695369191	0.0998089056085334	4.58538937561561	7.02278683826378e-05	-0.399606708643131	0.138661175684982	-2.8818932673049	0.00711710318147231	Disease_cat.sep2	0.413900373761209	0.264247484477468	37	1	24077973	TCEB3	NM_003198	Body					NA		1:24077859-24078193	Gene_Associated	0.460848594620578	0.555120221328599
93	cg09852221	cg09852221	-0.262452809470161	0.0572459451825333	-4.58465326466895	7.03751402737985e-05	0.272063442765446	0.0990413178590448	2.74696913012249	0.00992879847053056	Disease_cat.sep2	0.413900373761209	0.271217725370568	37	1	205912646	SLC26A9	NM_052934;NM_134325	TSS200;TSS200					NA				0.466900513320183	0.605279567835167
105	cg11747142	cg11747142	0.251436133251188	0.0548859055449692	4.58106923361556	7.10965728557511e-05	-0.222212384288739	0.0759382164009852	-2.92622601399229	0.00637018194894487	Disease_cat.sep2	0.413900373761209	0.262847622114728	37	7	128312331	FAM71F2	NM_001012454;NM_001128926	TSS200;TSS200					NA				0.413115318064593	0.486080789531539
78	cg08224785	cg08224785	0.34622148736464	0.0757611799101487	4.56990622077497	7.33908745722633e-05	-0.407962492259303	0.0943167347492345	-4.32545182298748	0.00014673983338512	Disease_cat.sep2	0.413900373761209	0.235756675317129	37	5	156696189	CYFIP2	NM_014376;NM_001037333;NM_001037332	TSS200;5'UTR;5'UTR	chr5:156692812-156693749	S_Shelf			NA				0.284939898072546	0.375456871857072
152	cg17142723	cg17142723	0.309052262822728	0.0676706260748804	4.56700758879855	7.39985234872289e-05	-0.272224458475838	0.0900728575843292	-3.02226959126919	0.00499807143343544	Disease_cat.sep2	0.413900373761209	0.260517877471117	37	17	41324085	NBR1	NM_031858;NM_031862;NM_005899	5'UTR;5'UTR;5'UTR	chr17:41322972-41323363	S_Shore		RDMR	NA		17:41322021-41324107	Promoter_Associated	0.382576613232493	0.518950555641544
146	cg15896579	cg15896579	0.29606271387088	0.0650111129399004	4.55403238742544	7.67802184075508e-05	-0.860745346779258	0.248649796508707	-3.46167726201665	0.00158778077159662	Disease_cat.sep2	0.413900373761209	0.246199827579607	37	11	47439533								NA				0.409233920777165	0.490422321473454
37	cg03947203	cg03947203	0.55982257134508	0.123262478468538	4.54171113789483	7.95175011317332e-05	-0.545714705396798	0.175774881660065	-3.10462280072627	0.00404942046208953	Disease_cat.sep2	0.413900373761209	0.256394401893027	37	11	118987153	C2CD2L	NM_014807	3'UTR					NA		11:118987075-118987306	Gene_Associated_Cell_type_specific	0.103063431536621	0.245167080162492
17	cg01820665	cg01820665	0.387587373385783	0.0864354583655678	4.48412469505896	9.36475035883793e-05	-1.60601965644441	0.311127074104232	-5.161941181327	1.35001890431793e-05	Disease_cat.sep2	0.433459266721379	0.221869730517181	37	22	23909177				chr22:23908322-23909178	Island			TRUE	22:22238129-22239178			0.331046762262096	0.464124408180001
164	cg19460792	cg19460792	0.458566036552541	0.102299832437692	4.48256879435108	9.40619029568881e-05	-0.570765394109164	0.265678622415544	-2.14833014760381	0.0396119903400383	Disease_cat.sep2	0.433459266721379	0.316488317816864	37	15	47676823								TRUE				0.287898838855495	0.391096790978748
52	cg05810848	cg05810848	0.220069309104689	0.0491441716181851	4.47803476706189	9.52798722767105e-05	-0.748721225213141	0.245030655053325	-3.05562267321286	0.00459090425431736	Disease_cat.sep2	0.433459266721379	0.259472673766924	37	16	58005012	CNGB1	NM_001297;NM_001297;NM_001135639;NM_001135639	1stExon;5'UTR;1stExon;5'UTR					NA				0.224437213322355	0.293869082595049
200	cg23406830	cg23406830	0.250759440109118	0.056166850773177	4.46454513039692	9.89965873875291e-05	-0.130855292911046	0.0762723456808727	-1.71563220906502	0.0962095786619845	Disease_cat.sep2	0.433459266721379	0.402442321464523	37	8	30012838	DCTN6	NM_006571	TSS1500	chr8:30013700-30014360	N_Shore			NA		8:30012707-30014568	Promoter_Associated	0.295271097642078	0.373371613616721
62	cg06751612	cg06751612	0.4033391234249	0.0905061628173967	4.4564824191991	0.000101286148066624	-0.400682844116325	0.106337885021227	-3.76801592429961	0.000693003361736964	Disease_cat.sep2	0.433459266721379	0.242044258359605	37	16	88798854	FAM38A	NM_001142864	Body					NA	16:87326320-87326412			0.478417654796487	0.587308180662046
228	cg27042278	cg27042278	0.367164001172488	0.0826891014344853	4.44029496998939	0.00010604213295069	-0.410028650489742	0.114451403033378	-3.58255678499777	0.0011476415791082	Disease_cat.sep2	0.433459266721379	0.245013874463864	37	14	91720527	GPR68	NM_003485	TSS1500	chr14:91719576-91720228	S_Shore			NA		14:91719119-91720759	Promoter_Associated	0.441184157746503	0.351894373012573
179	cg20680726	cg20680726	0.248412254467453	0.0560664473882734	4.43067585051607	0.000108972182441883	-0.280808795288937	0.104085102994136	-2.69787690275676	0.011187851691675	Disease_cat.sep2	0.433459266721379	0.273012672983384	37	1	12254723	TNFRSF1B	NM_001066	Body	chr1:12251777-12251985	S_Shelf			NA				0.138431434253566	0.174779343840493
215	cg25391117	cg25391117	0.307328497312029	0.0698310868237417	4.40102698226288	0.000118516150400118	0.0585242429594666	0.149501565873181	0.391462407886158	0.698133419706459	Disease_cat.sep2	0.433459266721379	0.878083804831283	37	5	34043284	C1QTNF3	NM_181435;NM_181435;NM_030945;NM_030945	1stExon;5'UTR;5'UTR;1stExon					NA				0.297347436177242	0.377424893028852
48	cg05315365	cg05315365	0.346535226440272	0.0787556068578181	4.40013403827732	0.000118816048210274	-0.445721155066481	0.110435960321718	-4.03601466196359	0.000330471723690349	Disease_cat.sep2	0.433459266721379	0.237670566231232	37	16	82096597	HSD17B2	NM_002153	Body					TRUE				0.603542425356281	0.669837902415123
32	cg03531810	cg03531810	-0.22983697315796	0.0523226807724621	-4.39268343603153	0.000121347753457893	0.240830279791779	0.105949196086503	2.27307321515825	0.0301033435203248	Disease_cat.sep2	0.433459266721379	0.302852605544792	37	8	143867304	LY6D	NM_003695	Body					NA				0.677773482870655	0.634760166966005
141	cg15574810	cg15574810	0.46997733535135	0.107011406653986	4.39184335620398	0.000121636533126845	-0.509887434254015	0.114800166847859	-4.44152171773192	0.000105674101793155	Disease_cat.sep2	0.433459266721379	0.228482039875511	37	7	73600935	EIF4H	NM_022170;NM_031992	Body;Body					NA				0.140406354969936	0.204753582917219
177	cg20623506	cg20623506	0.589482312063275	0.13579129686773	4.34109052391975	0.000140401620199255	-0.573996996949201	0.185796542391969	-3.08938470845306	0.00421094156981878	Disease_cat.sep2	0.433459266721379	0.256839759075886	37	17	79813410	P4HB	NM_000918	Body					NA	17:77406674-77406811			0.330227732531216	0.362101673681226
33	cg03599224	cg03599224	-0.132429357563991	0.0305256324847428	-4.33830020164794	0.000141512365443494	0.0407299191515864	0.138517496663839	0.294041692439995	0.770685908589748	Disease_cat.sep2	0.433459266721379	0.911681651352602	37	6	31541349	LTA	NM_000595;NM_001159740	Body;Body					NA				0.548229618693557	0.623697188484191
169	cg19864808	cg19864808	0.567118560987963	0.13110331393998	4.32573780131595	0.000146621433680614	-0.541980101496691	0.119828223840071	-4.52297534026746	8.38660922920792e-05	Disease_cat.sep2	0.433459266721379	0.228482039875511	37	6	31938773	STK19	NR_026717;NM_032454;NM_004197;NM_005510	TSS200;TSS1500;TSS1500;Body	chr6:31939730-31940559	N_Shore			NA				0.758017371760035	0.81595123196574
102	cg11412713	cg11412713	0.43415369423428	0.100693798197065	4.31162297984439	0.000152579153752316	-0.558481242930459	0.178666338346854	-3.12583359628859	0.00383437811399838	Disease_cat.sep2	0.433459266721379	0.256394401893027	37	11	94278413	FUT4	NM_002033	1stExon	chr11:94276894-94278913	Island	high-CpG:93917993-93918077		TRUE	11:93916543-93918561			0.525845839394432	0.465852527169885
120	cg13271951	cg13271951	0.26944498157038	0.0626105015731214	4.30351098937774	0.000156110525705455	-0.198692443275696	0.0998448445977254	-1.99001204394907	0.0554716213851232	Disease_cat.sep2	0.433459266721379	0.34157798595205	37	16	30041760	FAM57B	NM_031478	1stExon	chr16:30042307-30042612	N_Shore			NA				0.610049840156953	0.694030122700939
145	cg15853028	cg15853028	0.327642914825481	0.076247490800506	4.29709766689537	0.000158959361163145	-0.343557039669434	0.0948699174090211	-3.62134856920162	0.00103335412245542	Disease_cat.sep2	0.433459266721379	0.242044258359605	37	4	114325990								TRUE				0.205480914326996	0.260994816624499
226	cg26841277	cg26841277	0.210421864247958	0.0489688784062557	4.29705296703461	0.00015897939589527	-0.324140365770234	0.0919445826551135	-3.52538840690694	0.00133866492915967	Disease_cat.sep2	0.433459266721379	0.245013874463864	37	2	97489061	CNNM3	NM_017623;NM_199078	Body;Body					NA				0.364470047276561	0.441933956643423
9	cg00767058	cg00767058	0.402770225658168	0.0937438365000733	4.29649820932871	0.000159228248740533	-0.509474666530935	0.125202133475724	-4.06921713222817	0.00030125614419379	Disease_cat.sep2	0.433459266721379	0.235756675317129	37	13	114103796	ADPRHL1	NM_138430;NM_199162	Body;TSS1500					NA				0.248171335506615	0.342998170139238
119	cg13020466	cg13020466	0.313378856860651	0.0729697804906546	4.29463888685791	0.000160065106374282	-0.389380731641313	0.104166350978493	-3.73806635236468	0.000752181962842057	Disease_cat.sep2	0.433459266721379	0.242044258359605	37	17	76416705	PGS1	NM_024419	3'UTR			low-CpG:73928294-73928305		NA				0.180929364476202	0.228822231243752
27	cg03228407	cg03228407	0.304845467813733	0.0710573626184004	4.29013203671582	0.00016211161925256	-0.905278515677068	0.278563450803352	-3.24981081712739	0.00277954138283654	Disease_cat.sep2	0.433459266721379	0.255133135540195	37	17	5392363	MIS12	NM_024039	Body	chr17:5389390-5390283	S_Shelf			NA				0.375349094438403	0.41536307490634
194	cg22787468	cg22787468	0.324317707185887	0.0756014916309393	4.2898321208938	0.000162248719594394	-0.545267797641797	0.119231790692267	-4.57317460784525	7.27116412314823e-05	Disease_cat.sep2	0.433459266721379	0.228482039875511	37	17	27309113	SEZ6	NM_001098635;NM_178860	Body;Body	chr17:27312969-27313283	N_Shelf			NA		17:27308791-27309795	Unclassified_Cell_type_specific	0.158364040135259	0.19976140191917
222	cg26318502	cg26318502	0.514835939802663	0.120456608646429	4.27403648158349	0.000169633200965814	-0.905359638788678	0.201542321360516	-4.49215644970757	9.1536881165329e-05	Disease_cat.sep2	0.433459266721379	0.228482039875511	37	5	172152291								NA	5:172084792-172084897			0.245571801059457	0.365237944635566
136	cg15052335	cg15052335	0.274795088803793	0.0644385409710501	4.26445237062782	0.000174274224349217	0.0351474599730769	0.175479036847954	0.200294351988784	0.842558609120528	Disease_cat.sep2	0.433459266721379	0.94197480588405	37	18	3011810	LPIN2	NM_014646;NM_014646	5'UTR;1stExon	chr18:3012547-3013173	N_Shore			NA				0.366258087182048	0.490124372999293
117	cg12895546	cg12895546	0.484276766810907	0.113881029564564	4.25247970327095	0.000180247966871839	-0.6601957011337	0.164596103031371	-4.01100444648967	0.000354296394266193	Disease_cat.sep2	0.433459266721379	0.239744939395937	37	11	68202244	LRP5	NM_002335	Body	chr11:68201118-68201321	S_Shore			NA				0.617845339907055	0.676574110310949
144	cg15824543	cg15824543	0.557638385704169	0.131177380474832	4.25102547166019	0.000180987154185574	-0.564767754970444	0.210531980882389	-2.68257465019505	0.0116097442476385	Disease_cat.sep2	0.433459266721379	0.273226427520571	37	1	1695391	NADK	NM_023018	Body	chr1:1691767-1692063	S_Shelf			NA	1:1685240-1685455			0.577331795328067	0.642824285696276
178	cg20679659	cg20679659	0.302333692154552	0.0711214011467488	4.25095241769393	0.000181024366255539	-0.38517809924198	0.0894578083021064	-4.30569568551469	0.000155151614108038	Disease_cat.sep2	0.433459266721379	0.235756675317129	37	8	71047113	NCOA2	NM_006540	Body					TRUE				0.194820072309451	0.239621973885251
25	cg03080538	cg03080538	0.327960217095836	0.0772879255731467	4.24335644492682	0.000184935000440435	-0.323288632272004	0.0998422112922802	-3.2379955139976	0.00286665397855992	Disease_cat.sep2	0.433459266721379	0.255133135540195	37	8	100891553	COX6C	NM_004374	3'UTR					TRUE				0.451915471617895	0.399133429428231
229	cg27176246	cg27176246	0.398837843788009	0.0940923151960741	4.23879296578994	0.000187324303650011	-0.512542961145998	0.118630784383997	-4.32048868097291	0.000148809742037709	Disease_cat.sep2	0.433459266721379	0.235756675317129	37	4	17871371	LCORL	NM_153686	Body					TRUE				0.165809082694804	0.219175387991106
162	cg19207090	cg19207090	0.252168737850702	0.0596643789829213	4.22645374257368	0.000193938036686841	-0.206597135631689	0.0796535909166339	-2.59369519006263	0.0143670350094371	Disease_cat.sep2	0.433459266721379	0.27564897381451	37	3	47053445	LOC100129354	NR_024046	Body	chr3:47050486-47051609	S_Shore			NA				0.360003896138403	0.3889220204044
225	cg26359730	cg26359730	0.516325712135978	0.122262131621565	4.2231041229851	0.000195772741170221	0.0416199533720256	0.173239774418318	0.240244790849975	0.811722142698915	Disease_cat.sep2	0.433459266721379	0.929016802090987	37	1	175642761	TNR	NM_003285	5'UTR					TRUE				0.55429234917485	0.485655154598184
4	cg00543474	cg00543474	0.197014485325367	0.046664610678621	4.22192497612817	0.000196422659326645	-0.408107511775419	0.081836334726072	-4.98687426729782	2.23010409375514e-05	Disease_cat.sep2	0.433459266721379	0.228482039875511	37	10	134260981	C10orf91	NM_173541	Body					TRUE		10:134260247-134262214	Promoter_Associated_Cell_type_specific	0.503084288220938	0.545987267797415
55	cg05965490	cg05965490	-0.407546091652222	0.0966284516829599	-4.21766140876799	0.000198790412013499	0.529098058385519	0.12946737265046	4.08672893837115	0.000286883807250301	Disease_cat.sep2	0.433459266721379	0.235756675317129	37	8	30264627	RBPMS	NM_001008712;NM_001008710;NM_001008711;NM_006867	Body;Body;Body;Body					TRUE				0.522213900181418	0.568675151314046
217	cg25622802	cg25622802	0.270540594246626	0.0642222409280318	4.21256857962643	0.000201655537630018	-0.222490053621724	0.0965349000080985	-2.30476287439112	0.0280410116716666	Disease_cat.sep2	0.433459266721379	0.299374234783938	37	8	61606295	CHD7	NM_017780	5'UTR					TRUE				0.313411120317588	0.354555197327914
175	cg20525527	cg20525527	0.418364902284384	0.0993654518693288	4.21036582045194	0.000202907323227162	-0.493900283604451	0.121107064646918	-4.07821199402688	0.000293787748381847	Disease_cat.sep2	0.433459266721379	0.235756675317129	37	17	17056629	MPRIP	NM_015134;NM_201274	Body;Body					TRUE				0.109902543621909	0.159346825193992
173	cg20455687	cg20455687	-0.301312101558875	0.0716073685154866	-4.20783653701378	0.000204354100984044	0.23517635153406	0.135405757849887	1.73682681791701	0.0923466303026992	Disease_cat.sep2	0.433459266721379	0.396647404526621	37	14	26557641								TRUE				0.215398325617653	0.256355370862969
153	cg17518512	cg17518512	0.327450300397406	0.0779052375551397	4.20318723969802	0.000207040082271533	-0.417464379480771	0.108672013757258	-3.84150771709511	0.00056635752267663	Disease_cat.sep2	0.433459266721379	0.239744939395937	37	2	135472934	TMEM163	NM_030923	Body	chr2:135475698-135476993	N_Shelf			NA				0.631301117179676	0.706496491732444
1	cg00039326	cg00039326	0.339554078849486	0.0808683111799625	4.19885210776629	0.00020957585025913	0.0912267089004647	0.175280974604858	0.52045984514931	0.606440701748608	Disease_cat.sep2	0.433459266721379	0.831345209588545	37	1	36615845	TRAPPC3	NM_014408	TSS1500	chr1:36614855-36615462	S_Shore			TRUE		1:36614198-36616219	Promoter_Associated	0.179782582214701	0.209173784336868
56	cg05972352	cg05972352	0.608427442995457	0.14558680526512	4.17913863751241	0.000221497731608547	-0.756390785156386	0.224301930065023	-3.37219918231249	0.0020143513811976	Disease_cat.sep2	0.433459266721379	0.249755489801088	37	13	113663373	MCF2L	NM_001112732;NM_024979	Body;Body	chr13:113663201-113663539	Island			NA	13:112711238-112711540			0.397935795290601	0.456695577017149
2	cg00058923	cg00058923	0.369066558699623	0.0884060583043993	4.17467496886757	0.000224288438803177	-0.367507203629282	0.100751011115636	-3.64767757226255	0.000962156711961511	Disease_cat.sep2	0.433459266721379	0.242044258359605	37	1	161069167	KLHDC9	NM_152366;NM_001007255;NM_001007256	Body;Body;5'UTR	chr1:161068062-161068801	S_Shore			NA				0.42699423289646	0.458632529979785
81	cg08821930	cg08821930	0.419150543958829	0.100405730199282	4.17456795669842	0.000224355766053963	-0.377721430789804	0.135240758207529	-2.7929555837759	0.00887060068236026	Disease_cat.sep2	0.433459266721379	0.268907079299205	37	10	124318805	DMBT1	NM_007329;NM_017579;NM_004406	TSS1500;TSS1500;TSS1500					NA				0.555166200714283	0.636819535463588
106	cg11807529	cg11807529	-0.449978863706542	0.107901344998858	-4.17028039559013	0.00022706972126492	0.455896613694035	0.295635628701952	1.54208955022012	0.133199313622996	Disease_cat.sep2	0.433459266721379	0.45099013051128	37	1	17958884	ARHGEF10L	NM_001011722;NM_018125	Body;Body					NA	1:17831360-17831472	1:17958745-17959789	Unclassified_Cell_type_specific	0.523320727080161	0.593469253692038
115	cg12821679	cg12821679	0.34136655560101	0.0818966000181381	4.16826285249212	0.000228357938410292	-0.546976556037221	0.197511217886639	-2.76934425239157	0.00939998851191227	Disease_cat.sep2	0.433459266721379	0.270071025422077	37	2	27249349	MAPRE3	NM_012326	3'UTR					NA				0.315590123427958	0.389073241630443
7	cg00664743	cg00664743	0.276927423978533	0.0664477515574677	4.16759660767499	0.00022878491745268	-0.298521408361131	0.135687626203622	-2.20006360722347	0.0353835698805496	Disease_cat.sep2	0.433459266721379	0.310382780810939	37	22	31300253	OSBP2	NM_030758	Body	chr22:31301702-31302133	N_Shore			NA				0.503328246749292	0.574013268112977
23	cg02544031	cg02544031	0.252412019336676	0.0605715799629244	4.16716914914843	0.000229059277892188	-0.259041729587907	0.11153270711185	-2.32256291715513	0.0269394325985788	Disease_cat.sep2	0.433459266721379	0.297212674076421	37	12	120029973	TMEM233	NM_001136534	TSS1500	chr12:120031494-120033212	N_Shore			NA				0.257371711871702	0.333228503467511
129	cg14196195	cg14196195	0.431537066743374	0.103662801860316	4.1628921753906	0.000231822290681581	-0.677565565378771	0.147989943860839	-4.57845680390227	7.16270443430945e-05	Disease_cat.sep2	0.433459266721379	0.228482039875511	37	12	133434316	CHFR	NM_001161345;NM_001161347;NM_018223;NM_001161346;NM_001161344	Body;Body;Body;Body;Body	chr12:133429925-133430579	S_Shelf			NA	12:131944389-131944559			0.601930168113558	0.721902619650742
220	cg26121639	cg26121639	0.488525339148085	0.117522457138115	4.15686798118899	0.000235769708104949	-1.34853748552505	0.293304064277064	-4.59774564954947	6.78008868916934e-05	Disease_cat.sep2	0.433459266721379	0.228482039875511	37	10	131639315	EBF3	NM_001005463	Body	chr10:131638564-131638840	S_Shore			NA	10:131528929-131529789			0.225363880112912	0.300345913171421
98	cg10798745	cg10798745	0.374062774137778	0.0900068977384616	4.15593452875928	0.000236387247322164	-0.536720186927791	0.12807971518536	-4.19051671180745	0.00021453767773893	Disease_cat.sep2	0.433459266721379	0.235756675317129	37	1	145715636	CD160	NM_007053	TSS200	chr1:145713966-145714203	S_Shore			NA				0.370719516982462	0.42357875724966
46	cg05264033	cg05264033	0.446073099280736	0.107411885280134	4.1529212350883	0.000238391608354102	-0.807236219709851	0.262012150287459	-3.08091139599524	0.00430338882701059	Disease_cat.sep2	0.433459266721379	0.256885761675636	37	X	75006266	MAGEE2	NM_138703	TSS1500					NA				0.434091316265379	0.533821889178648
96	cg10492657	cg10492657	0.394500705617271	0.095134560186974	4.14676543247726	0.000242538349964309	-0.254025903883895	0.139192093618485	-1.82500239259395	0.0776505684455413	Disease_cat.sep2	0.433459266721379	0.376431462906561	37	6	4854374	CDYL	NM_001143970;NM_004824;NR_026590	5'UTR;Body;Body					TRUE				0.392895470706865	0.443582394902207
21	cg02288964	cg02288964	0.555062148418753	0.133999589492201	4.14226752874536	0.000245613028942888	-0.445529098452826	0.296978745935607	-1.50020533304235	0.143678120754057	Disease_cat.sep2	0.433459266721379	0.463683929200934	37	1	967561	AGRN	NM_198576	Body	chr1:967966-970238	N_Shore			NA		1:967503-969528	Unclassified	0.389872472882084	0.470487958377118
70	cg07363977	cg07363977	0.269150465721674	0.0649773886434081	4.14221733653772	0.000245647554583331	-0.154549861523726	0.0982948495216329	-1.57230884706439	0.126030992420708	Disease_cat.sep2	0.433459266721379	0.441884466948698	37	11	976167	AP2A2	NM_012305	Body	chr11:976949-977193	N_Shore			NA				0.57873532491668	0.673909691813675
36	cg03874539	cg03874539	0.328341977843556	0.0793152783777576	4.13970655539719	0.000247380742783093	-0.231071058634583	0.177095225411401	-1.30478423739428	0.201569719953751	Disease_cat.sep2	0.433459266721379	0.529413871920241	37	12	111805149	FAM109A	NM_144671	5'UTR	chr12:111806559-111807060	N_Shore			NA		12:111805135-111805451	Unclassified_Cell_type_specific	0.579364622145752	0.737503586665582
84	cg09103877	cg09103877	0.793295600350559	0.191793594099693	4.13619445463966	0.000249825319693691	-0.865585318077658	0.361055873365783	-2.39737221280636	0.0227257987484266	Disease_cat.sep2	0.433459266721379	0.290480893287302	37	17	17713067	RAI1	NM_030665	Body	chr17:17712911-17714456	Island			NA	17:17653519-17654900	17:17712937-17713626	Unclassified_Cell_type_specific	0.565592118393732	0.646327631897891
38	cg03970934	cg03970934	0.628133342702063	0.152110336219422	4.12945864373063	0.000254580347888259	-0.703463002039259	0.203972200042807	-3.44881803447541	0.0016432268689167	Disease_cat.sep2	0.435129923168417	0.246199827579607	37	17	4927196	KIF1C	NM_006612	Body					NA	17:4867634-4867921			0.330183742999011	0.428488513808185
12	cg01236299	cg01236299	0.272525620388554	0.0660491164474866	4.12610546585024	0.000256980508065224	-0.971040577656518	0.242496250506223	-4.00435295650726	0.000360910932768951	Disease_cat.sep2	0.435129923168417	0.239744939395937	37	17	9819556	GAS7	NM_201432;NM_003644;NM_001130831;NM_201433	3'UTR;3'UTR;3'UTR;3'UTR					NA				0.154922328977566	0.185268059163544
101	cg11382529	cg11382529	0.464150787016129	0.112928790296982	4.11011918037461	0.000268732376751227	-0.0664910704433618	0.130354231136326	-0.510079878986243	0.613608292263537	Disease_cat.sep2	0.448867614373004	0.835064824069356	37	8	65490613	LOC401463	NR_015374	TSS1500	chr8:65491083-65491319	N_Shore		RDMR	NA	8:65653109-65653476			0.542193724596576	0.628293490235588
16	cg01610536	cg01610536	0.323247658564974	0.0787813607816326	4.10309818665048	0.000274059007489849	-1.13620623681605	0.309030305876066	-3.6766822386401	0.000889234774131797	Disease_cat.sep2	0.448867614373004	0.242044258359605	37	15	35384650				chr15:35385071-35385301	N_Shore	low-CpG:33171930-33171955		NA	15:33171940-33172007			0.189774542462559	0.254434175468586
86	cg09168501	cg09168501	0.292491398887055	0.0714262298418607	4.09501382803822	0.000280320887437207	-0.460243773800334	0.0962818971330033	-4.78016935171682	4.02939821413838e-05	Disease_cat.sep2	0.448867614373004	0.228482039875511	37	1	170114243	METTL11B	NM_001136107	TSS1500					NA				0.326813859563655	0.410459785349426
29	cg03303633	cg03303633	0.546006005873179	0.133407726554355	4.0927614912223	0.000282090354607732	-0.166856653138997	0.10974148250737	-1.5204519688149	0.138532633129309	Disease_cat.sep2	0.448867614373004	0.457486141583288	37	2	145196972	ZEB2	NM_014795;NM_001171653	Body;Body					TRUE				0.113728051543449	0.145389172821663
219	cg25835936	cg25835936	0.596849565571938	0.145923712618837	4.09014789207667	0.000284157382928037	-1.17526567240087	0.313205135452641	-3.75238314883434	0.000723303549552269	Disease_cat.sep2	0.448867614373004	0.242044258359605	37	3	69230382	FRMD4B	NM_015123	Body					TRUE	3:69312750-69313104			0.385291838432678	0.498552372172431
112	cg12182708	cg12182708	0.303199060822938	0.0741313973669574	4.09002219831462	0.000284257164767057	-0.0547410385464395	0.0910278220352628	-0.601366014505254	0.551968833328851	Disease_cat.sep2	0.448867614373004	0.801397698654807	37	10	99223744	MMS19	NM_022362	Body					TRUE		10:99223379-99223872	Gene_Associated_Cell_type_specific	0.676154679915704	0.767548924446257
147	cg16404145	cg16404145	0.66839859266362	0.163756532577597	4.08166063449648	0.000290972808022264	-0.708870167035204	0.186809823618665	-3.79460862016669	0.000644277242536223	Disease_cat.sep2	0.449311423438729	0.242044258359605	37	6	108984834	FOXO3	NM_001455;NM_201559	Body;Body	chr6:108984764-108985011	Island			NA	6:109091458-109092254			0.305170335875192	0.35485008843027
88	cg09303778	cg09303778	0.269745266142094	0.0661139982698337	4.08000231722746	0.000292323083488779	-0.299274528613506	0.119410973687947	-2.50625649695806	0.017659839333983	Disease_cat.sep2	0.449311423438729	0.282876998353092	37	6	33269832	TAPBP	NM_172209;NM_003190	Body;Body	chr6:33266302-33267582	S_Shelf			NA				0.551662412433467	0.524919146306369
103	cg11555067	cg11555067	0.528218912406319	0.12953540548011	4.07779564551121	0.000294129394377099	-0.405832822619858	0.14491364599039	-2.80051488489063	0.00870710200922159	Disease_cat.sep2	0.449311423438729	0.267915529428491	37	2	99081350	INPP4A	NM_001566;NM_004027;NM_001134224;NM_001134225	5'UTR;5'UTR;5'UTR;5'UTR					TRUE		2:99081176-99081729	Promoter_Associated	0.132411721258896	0.195815295768819
3	cg00256632	cg00256632	0.375551022514499	0.0923434463986354	4.066894156119	0.000303214977291686	-0.439453843281443	0.126998926268519	-3.46029573787332	0.00159364992877488	Disease_cat.sep2	0.457835422926869	0.246199827579607	37	1	26881328	RPS6KA1	NM_001006665;NM_002953	Body;Body					NA				0.250671493846711	0.296843379075641
205	cg23895846	cg23895846	0.335273356898632	0.0825114946887904	4.06335333232281	0.000306224818414288	-0.44477876271331	0.146960831421685	-3.02651229181655	0.00494443866131923	Disease_cat.sep2	0.457835422926869	0.260517877471117	37	14	77938718				chr14:77941993-77942316	N_Shelf			NA				0.100612385169929	0.141295958814073
223	cg26319363	cg26319363	0.684920169829869	0.169489141943029	4.0410858299117	0.000325836122865099	-0.396746302990735	0.165385695663302	-2.39891546484434	0.0226455685078664	Disease_cat.sep2	0.482028240750929	0.290480893287302	37	4	753903	PCGF3	NM_006315	Body	chr4:752029-753788	S_Shore			NA	4:742101-743904			0.221791876779428	0.247694329993935
51	cg05543520	cg05543520	0.234714153463545	0.0581386544241859	4.03714457770291	0.000329433290556454	-0.185422104039308	0.077797630066804	-2.38339013515049	0.0234645833124364	Disease_cat.sep2	0.482273179390765	0.291510933982918	37	3	66500703	LRIG1	NM_015541	Body					TRUE				0.551688842048469	0.651341215219513
197	cg23054840	cg23054840	0.492300850839246	0.122148827687817	4.03033627221908	0.000335739157220091	-0.440936937827604	0.146473054341746	-3.01036214346172	0.00515155662260586	Disease_cat.sep2	0.486437581613962	0.260517877471117	37	10	45920485	ALOX5	NM_000698	Body	chr10:45922831-45923375	N_Shelf			NA				0.295229455317736	0.383194442591768
188	cg21635307	cg21635307	0.45743205440066	0.113664085831125	4.02442030000827	0.000341314522972895	-0.62154979534272	0.174465591906711	-3.56259242037289	0.00121114083004452	Disease_cat.sep2	0.489469405551915	0.245013874463864	37	6	90319877	ANKRD6	NM_014942	Body					NA		6:90319626-90320358	Unclassified	0.466483213904945	0.517157131119395
75	cg07993367	cg07993367	0.284724881563827	0.0708314302227361	4.01975338728136	0.000345776690830569	-0.309133409531875	0.13068330070003	-2.36551577650659	0.0244408399697687	Disease_cat.sep2	0.490859700531691	0.293257235078549	37	7	149568778	ATP6V0E2	NM_001100592;NR_027040;NM_145230	TSS1500;Body;TSS1500	chr7:149570366-149571272	N_Shore			NA		7:149568731-149569089	Unclassified_Cell_type_specific	0.330888559724174	0.377871689439574
218	cg25781210	cg25781210	0.412495542000357	0.102802777889912	4.01249412192036	0.000352831357430944	-0.580620874596205	0.143154303733311	-4.05590931920476	0.000312648436297589	Disease_cat.sep2	0.493439204367711	0.235756675317129	37	5	142610141								TRUE		5:142610088-142610166	Unclassified	0.352316341930839	0.525273216822192
71	cg07710971	cg07710971	0.263199057339884	0.0656292207305225	4.01039437022413	0.00035489809928613	-0.280515252442689	0.121366244095544	-2.31131196761645	0.0276310627743989	Disease_cat.sep2	0.493439204367711	0.2988006043431	37	16	46920836	GPT2	NM_133443;NM_001142466	Body;5'UTR	chr16:46917849-46918957	S_Shore		CDMR	NA				0.555043355913447	0.66969473471538
74	cg07970948	cg07970948	0.416872347897369	0.104032445087358	4.00713784576835	0.000358126917407314	-0.486444547667517	0.185894192985515	-2.61678183624285	0.0135977272633966	Disease_cat.sep2	0.493439204367711	0.275114747557201	37	7	149543165	ZNF862	NM_001099220	Body					NA				0.319153069917314	0.42000310914349
195	cg22909901	cg22909901	0.327543197537111	0.0818312895264695	4.00266449951473	0.000362609174391367	-0.349446539466675	0.117833138035005	-2.96560496727893	0.0057693325636271	Disease_cat.sep2	0.494764376308625	0.260517877471117	37	3	182981707	MCF2L2	NM_015078;NM_032047	Body;5'UTR					TRUE				0.346984226619127	0.458198846248549
64	cg06792952	cg06792952	0.402747406809555	0.101056775810959	3.98535777118943	0.00038047385728691	-0.502752281982027	0.126730103131815	-3.96711017791172	0.000400243148378627	Disease_cat.sep2	0.505083993846198	0.239744939395937	37	10	50103551	WDFY4	NM_020945	Body					TRUE				0.430512468417127	0.466442076728196
208	cg24004685	cg24004685	0.175248752110162	0.0440015143092135	3.98278911217987	0.000383197764081293	-0.228029868520025	0.103262087124352	-2.20826321518587	0.0347517690172279	Disease_cat.sep2	0.505083993846198	0.309376233301814	37	6	32096917	ATF6B	NM_004381;NM_001136153;NM_022110	TSS1500;TSS1500;Body	chr6:32097820-32098086	N_Shore			NA				0.417573976609344	0.516059751135728
190	cg21902245	cg21902245	-0.387029179550224	0.0972708809770905	-3.97888017115192	0.00038737964199403	0.162370309064364	0.192301759226809	0.844351657089406	0.404942098783606	Disease_cat.sep2	0.505083993846198	0.706464517902097	37	X	79270180	TBX22	NM_001109879;NM_001109878	TSS200;TSS200					NA				0.51354419679712	0.604208928649723
94	cg09866712	cg09866712	0.222631762968719	0.0559613481494398	3.97831307377015	0.000387990036544957	-0.195116009540349	0.0841339412892179	-2.31911172293261	0.0271499034339099	Disease_cat.sep2	0.505083993846198	0.297703524055453	37	14	24673830	TSSK4	NM_174944	TSS1500					NA				0.358339197786251	0.398605881779294
159	cg18729728	cg18729728	0.399267018887762	0.100364439984031	3.97817213896965	0.000388141877595467	-0.545392294797199	0.132134393895302	-4.12755739606559	0.000255938518636427	Disease_cat.sep2	0.505083993846198	0.235756675317129	37	14	25327497	STXBP6	NM_014178	Body					TRUE				0.145837475962321	0.197867235746259
68	cg06942142	cg06942142	0.355717473789276	0.0895221416535787	3.97351389520802	0.000393193476530027	-0.291951199569522	0.115566469461177	-2.5262621669653	0.0168503899837052	Disease_cat.sep2	0.50696346787205	0.281226908760631	37	22	21307595	CRKL	NM_005207	3'UTR	chr22:21311336-21312201	N_Shelf			NA				0.148179038052902	0.107942879052562
65	cg06801483	cg06801483	0.305151826408516	0.0771389184703119	3.95587379833382	0.00041291316994935	-0.503372145554826	0.11782362302065	-4.27225146069904	0.000170488253012176	Disease_cat.sep2	0.526994680839376	0.235756675317129	37	12	112226133	ALDH2	NM_000690	Body					TRUE				0.325606907233023	0.375383181435555
203	cg23807924	cg23807924	0.46944243285256	0.118756325676363	3.9529888633629	0.000416229015242535	-0.584085862903031	0.164305120510792	-3.55488533216264	0.00123655332847193	Disease_cat.sep2	0.526994680839376	0.245013874463864	37	1	246860361								NA	1:244926937-244927147	1:246859208-246860385	Unclassified	0.387104606984513	0.44856313784102
135	cg14898151	cg14898151	0.428825979410136	0.108605413133288	3.94847703294355	0.000421467069032549	-0.383502199757473	0.129055724264255	-2.97160162359178	0.00568267462505629	Disease_cat.sep2	0.528279828608217	0.260517877471117	37	14	68232975	ZFYVE26	NM_015346	Body					NA				0.572055200843038	0.638205739627973
28	cg03276149	cg03276149	0.242255109476838	0.0613977586397153	3.94566698922026	0.000424761956700478	-1.01698437112634	0.269653973504872	-3.77144218536045	0.000686529499578308	Disease_cat.sep2	0.528279828608217	0.242044258359605	37	6	11651032								TRUE				0.443226184216222	0.56892473849474
19	cg01900364	cg01900364	-0.348022426907694	0.0884391220348148	-3.93516374767597	0.000437302058670895	0.474329343636194	0.122650682634729	3.86731923089915	0.000527479141853961	Disease_cat.sep2	0.528382034064336	0.239744939395937	37	19	11649194	CNN1	NM_001299	TSS1500					NA				0.377797620386289	0.465035712109943
44	cg04668677	cg04668677	0.367978269306238	0.0936852535487572	3.92781420092682	0.000446291512576821	-1.24906060317342	0.321646472233887	-3.88333375615311	0.000504680722493124	Disease_cat.sep2	0.528382034064336	0.239744939395937	37	16	2146389	PKD1	NM_001009944;NM_000296	Body;Body	chr16:2149842-2150523	N_Shelf			NA	16:2086334-2086450			0.361901768015266	0.431989983327973
24	cg02569554	cg02569554	0.32926628949477	0.0838781875960607	3.92552937696324	0.000449122797325919	-0.329241828069369	0.113545019234638	-2.89965892197349	0.00680838890021092	Disease_cat.sep2	0.528382034064336	0.264247484477468	37	3	197280980	BDH1	NM_004051;NM_203314;NM_203315	5'UTR;5'UTR;5'UTR	chr3:197281605-197283128	N_Shore		RDMR	NA				0.635567240239503	0.743878355871918
192	cg22065526	cg22065526	0.328540253121621	0.0837127818974596	3.92461277328057	0.000450263555358668	-0.601244442878098	0.256494132181532	-2.34408654016526	0.0256598241333144	Disease_cat.sep2	0.528382034064336	0.294204829027758	37	2	220436921	OBSL1	NM_015311;NM_002191	TSS1500;TSS200	chr2:220434859-220436179	S_Shore			NA				0.51348684339465	0.602838454838034
5	cg00557872	cg00557872	0.317186541887802	0.0808419334562151	3.92353978099242	0.000451602547008368	-0.390677780613819	0.108137714332219	-3.61278008349229	0.00105760769039341	Disease_cat.sep2	0.528382034064336	0.244064248276189	37	4	164909730	1-Mar	NM_001166373	5'UTR					TRUE				0.619671362363146	0.577037117261973
58	cg06300308	cg06300308	-0.362239088912204	0.0923251885415704	-3.92351312393045	0.000451635861993654	0.152717104041518	0.0939802192901681	1.62499199507076	0.114289701040961	Disease_cat.sep2	0.528382034064336	0.426521667206926	37	7	100728527	TRIM56	NM_030961	TSS1500	chr7:100732088-100732424	N_Shelf			TRUE		7:100728189-100729483	Promoter_Associated	0.615719128196768	0.548640659161946
15	cg01336878	cg01336878	0.251327172292596	0.0641334009075112	3.91881872372624	0.000457540378331589	-0.335912978110258	0.0995040471629904	-3.3758725166226	0.0019948512756373	Disease_cat.sep2	0.528382034064336	0.249755489801088	37	19	54963396	LENG8	NM_052925	Body	chr19:54960191-54960948	S_Shelf			NA		19:54963334-54963995	Promoter_Associated_Cell_type_specific	0.518117812879031	0.628068184048208
127	cg13905252	cg13905252	0.281374898083823	0.0719415762069057	3.91115837210158	0.000467337860429146	-0.630065161487001	0.133602062908882	-4.71598377875882	4.84008465186844e-05	Disease_cat.sep2	0.528382034064336	0.228482039875511	37	9	95376380	IPPK	NM_022755;NM_001012267	3'UTR;3'UTR					NA				0.589101527546892	0.687571539050344
163	cg19448596	cg19448596	0.192258011629119	0.0492026263172875	3.9074745805097	0.000472122121767122	-0.149108009202189	0.0977386116517484	-1.52557936604905	0.137253453976584	Disease_cat.sep2	0.528382034064336	0.455960684666896	37	14	24019331				chr14:24020002-24020251	N_Shore		RDMR	NA				0.609073988613598	0.683160982903001
170	cg19925025	cg19925025	0.249376611805316	0.0638968574952728	3.90279931722409	0.000478263025050826	-0.417029702610688	0.123158545544138	-3.38612071755291	0.0019414034765191	Disease_cat.sep2	0.528382034064336	0.249755489801088	37	19	710823	PALM	NM_002579;NM_001040134	Body;Body	chr19:710822-711066	Island			NA	19:661823-662031			0.223013323881839	0.272804167879589
114	cg12802093	cg12802093	0.330425562286711	0.0846740420533225	3.90232418665722	0.000478891456439634	-0.513486665054449	0.114269546353166	-4.49364403239554	9.1151165719325e-05	Disease_cat.sep2	0.528382034064336	0.228482039875511	37	7	129399249				chr7:129402220-129402791	N_Shelf			NA				0.52599801709019	0.570463237602973
10	cg01095389	cg01095389	0.48609569084109	0.124588958309303	3.90159527326905	0.0004798571228352	-0.567550208887664	0.134128074438535	-4.23140503032978	0.000191257008830377	Disease_cat.sep2	0.528382034064336	0.235756675317129	37	11	75511563	DGAT2	NM_032564	3'UTR					NA				0.313734026447957	0.405900863120556
41	cg04353171	cg04353171	0.415037361326049	0.106380295475348	3.9014496009012	0.000480050338034449	-0.159466180927558	0.100707723996117	-1.5834553160362	0.12346778700612	Disease_cat.sep2	0.528382034064336	0.438407306165943	37	6	30698729	FLOT1	NM_005803	Body					NA		6:30698505-30699531	Promoter_Associated	0.293130201089818	0.336966929604506
198	cg23378365	cg23378365	0.335525389273596	0.0860224716572199	3.90043883661689	0.000481393079471548	-0.203526228833405	0.134070454501225	-1.51805429160789	0.139134100695567	Disease_cat.sep2	0.528382034064336	0.458287842540004	37	5	156696351	CYFIP2	NM_014376;NM_001037333;NM_001037332	TSS200;5'UTR;5'UTR	chr5:156692812-156693749	S_Shelf			NA				0.320076932037756	0.413950916402014
154	cg17761410	cg17761410	0.305687182337956	0.0784130790487117	3.89842085078762	0.000484084845161247	-0.350064122688609	0.12180733925664	-2.873916504744	0.00725995996064258	Disease_cat.sep2	0.528382034064336	0.264247484477468	37	7	148429722	CUL1	NM_003592	Body					TRUE				0.489630399060004	0.548387409003764
209	cg24086040	cg24086040	-0.365984540130358	0.0938966505281264	-3.89773797118278	0.000484999056449095	0.304969051130306	0.271363197562623	1.123840866667	0.269708304848681	Disease_cat.sep2	0.528382034064336	0.59690658763169	37	2	241458939	ANKMY1	NM_017844;NM_016552	Body;Body	chr2:241459632-241460047	N_Shore			TRUE	2:241107513-241107675			0.310967235526669	0.352875331506631
187	cg21244116	cg21244116	0.541923873761581	0.139493167501515	3.88494923061874	0.000502435094182416	-1.1098608561462	0.252566652548609	-4.39432856613004	0.000120784195819689	Disease_cat.sep2	0.539802139949017	0.235756675317129	37	9	140729241	EHMT1	NM_024757	Body	chr9:140728478-140729896	Island			NA	9:139848009-139849760			0.482298524748654	0.632237059425494
143	cg15787985	cg15787985	0.29407101012691	0.0757056966252547	3.88439738666655	0.00050320109786881	0.0594273491558981	0.0856824824092696	0.693576417079496	0.493112455143115	Disease_cat.sep2	0.539802139949017	0.765898184578027	37	3	183544049	MAP6D1	NM_024871	TSS1500	chr3:183542496-183543804	S_Shore			NA		3:183543461-183544197	Unclassified	0.36860413984863	0.427534842707681
60	cg06463221	cg06463221	0.373943377438731	0.0963605307299966	3.88066955013485	0.000508405602043749	-0.390039045040802	0.290620254752738	-1.34209174571349	0.189313821043556	Disease_cat.sep2	0.539802139949017	0.516311713473618	37	17	75212862	SEC14L1	NM_003003;NM_001143999;NM_001143998;NM_001144001;NM_001039573	3'UTR;3'UTR;3'UTR;3'UTR;3'UTR	chr17:75209459-75209672	S_Shelf			NA				0.340807429689024	0.417235876168282
54	cg05886789	cg05886789	0.266762117977042	0.0687749954331313	3.87876605875474	0.000511083346389761	-0.274252801558913	0.071099285487006	-3.85732148614961	0.000542218736495602	Disease_cat.sep2	0.539802139949017	0.239744939395937	37	10	20122964	PLXDC2	NM_032812	Body					TRUE				0.50616232731282	0.591219960390496
63	cg06774595	cg06774595	0.50409645492863	0.130048455122387	3.87622024770866	0.000514686220573423	-1.17088384252752	0.275476494273727	-4.25039474099041	0.000181308682874837	Disease_cat.sep2	0.539802139949017	0.235756675317129	37	17	78081580	GAA	NM_001079804;NM_000152;NM_001079803	Body;Body;Body	chr17:78081350-78081738	Island			NA	17:75695959-75696321			0.486234951044124	0.532144882195573
131	cg14284824	cg14284824	0.309572361069515	0.0799646306965717	3.87136610740062	0.000521624755670024	-0.26174485474668	0.101818831342938	-2.57069199571829	0.0151734235306332	Disease_cat.sep2	0.540919735757675	0.277363173653188	37	19	42751128				chr19:42748909-42749275	S_Shore		RDMR	NA				0.618698127645739	0.732870208261478
183	cg20839205	cg20839205	-0.205724077364964	0.0531573036843068	-3.87009993183116	0.000523449605184637	0.17710730615985	0.14724947105507	1.2027704065138	0.238171409336482	Disease_cat.sep2	0.540919735757675	0.566951711114471	37	2	86007629	ATOH8	NM_032827	Body					TRUE		2:86007591-86007696	Unclassified_Cell_type_specific	0.428759916530791	0.502879386225139
172	cg20368301	cg20368301	-0.28895272921941	0.0747492154493397	-3.86562892309209	0.000529943367637963	0.137220215731031	0.163853314803552	0.837457673014108	0.408745626424079	Disease_cat.sep2	0.543632926601983	0.709201305470617	37	12	113985700								TRUE				0.309050943095943	0.373067442456893
83	cg09101894	cg09101894	0.259497279136075	0.0673762987779595	3.85146236648077	0.000551042875077924	0.223418063109448	0.167003042785616	1.33780833799688	0.190691012003969	Disease_cat.sep2	0.561181265366495	0.5177451438512	37	5	67583627	PIK3R1	NM_181523;NM_181524	Body;TSS1500	chr5:67584213-67584451	N_Shore			NA		5:67583598-67584704	Promoter_Associated	0.209749625881633	0.282021876256566
167	cg19769521	cg19769521	0.110779449235503	0.0287972728540191	3.84687292428949	0.000558052573774252	-0.212534557678803	0.0669921085175224	-3.17253124856062	0.003398641666369	Disease_cat.sep2	0.564231299752947	0.255595351594653	37	3	13012276	IQSEC1	NM_001134382	Body	chr3:13008648-13009210	S_Shelf			NA				0.136320701911626	0.178668783983558
59	cg06424168	cg06424168	0.368443649786499	0.0959923783104246	3.83825941466946	0.000571444148126814	-0.521583222450273	0.177271322419713	-2.94228764884687	0.00611830653810405	Disease_cat.sep2	0.571658455624446	0.261544465653179	37	16	18994622	TMC7	NM_001160364;NM_024847	TSS1500;TSS1500	chr16:18995156-18995577	N_Shore			NA		16:18994575-18995262	Unclassified_Cell_type_specific	0.455137377662471	0.556559191127722
182	cg20822884	cg20822884	0.372014431515309	0.0969561906143646	3.83693324952263	0.000573533625847963	-0.247627369869763	0.0926956158835564	-2.67140325364288	0.0119270424356048	Disease_cat.sep2	0.571658455624446	0.274050702957366	37	1	49240625	BEND5	NM_024603;NM_032785	Body;Body	chr1:49242371-49242810	N_Shore		RDMR	NA				0.292545284528188	0.398587246756279
221	cg26221796	cg26221796	0.348736457494535	0.0910172729182766	3.83154149001653	0.000582105802584392	-0.16472867747744	0.13007559583905	-1.26640724891446	0.214800868241597	Disease_cat.sep2	0.576116671756393	0.543309382535245	37	19	54980961	CDC42EP5	NM_145057	5'UTR	chr19:54982388-54982897	N_Shore			NA		19:54980938-54981196	Unclassified_Cell_type_specific	0.4686101691001	0.599251578884802
176	cg20546777	cg20546777	-0.319068524176301	0.0835950985661186	-3.81683292022124	0.000606131011628163	0.164379317932601	0.271077722517918	0.60639183628133	0.548669845676164	Disease_cat.sep2	0.595699624078394	0.799285929135431	37	12	13025369								TRUE				0.263269943041578	0.244785832485883
80	cg08789073	cg08789073	0.403910448903197	0.106165803030138	3.80452497296644	0.000626975894487585	-0.51979605511486	0.141426563068355	-3.67537783452766	0.000892395720987822	Disease_cat.sep2	0.605157110158277	0.242044258359605	37	8	123964289	ZHX2	NM_014943	Body					NA	8:124033399-124033792			0.243944059461976	0.331187440362621
39	cg04118462	cg04118462	0.213143843659009	0.0560919078272183	3.79990362095658	0.000634981795757326	-0.149274521910698	0.0807921694526795	-1.84763601376156	0.074217290588792	Disease_cat.sep2	0.605157110158277	0.37111946718743	37	3	149530148	RNF13	NM_007282;NM_183381	TSS1500;TSS1500	chr3:149530293-149531234	N_Shore			NA				0.504888959262245	0.615484381810273
104	cg11606826	cg11606826	0.200457881273283	0.0528045834159446	3.7962212426574	0.000641432304275014	-0.235686758113298	0.0688593816357171	-3.42272545170589	0.00176152674638111	Disease_cat.sep2	0.605157110158277	0.246199827579607	37	6	30540994	ABCF1	NM_001090;NM_001025091	Body;Body	chr6:30538983-30539487	S_Shore			NA				0.435003858791829	0.596413847978934
42	cg04394724	cg04394724	0.260877011747275	0.0687207892339509	3.79618765522545	0.000641491433121065	-0.357019020512627	0.0750079210839889	-4.75975090834554	4.27146039581485e-05	Disease_cat.sep2	0.605157110158277	0.228482039875511	37	16	9202403	C16orf72	NM_014117	Body					TRUE				0.647983952776908	0.744873558062577
53	cg05816193	cg05816193	0.378720433487231	0.0998280892506191	3.79372615793988	0.000645839257516335	-0.407902266332756	0.24653405493766	-1.65454734615021	0.108107980243925	Disease_cat.sep2	0.605157110158277	0.418562610235198	37	6	26018127	HIST1H1A	NM_005325	TSS200	chr6:26020671-26021125	N_Shelf		RDMR	NA	6:26125481-26126255	6:26017387-26018636	Promoter_Associated	0.324483813924689	0.414736176612973
216	cg25611041	cg25611041	0.368487483291806	0.0972458232834943	3.78923711939359	0.000653842464252552	-0.438456094957587	0.133992753477769	-3.27223736789864	0.00262111591316084	Disease_cat.sep2	0.605157110158277	0.255133135540195	37	11	122936064				chr11:122932173-122933803	S_Shelf			NA				0.197860757753281	0.257076020227543
110	cg12103569	cg12103569	0.299221718849642	0.0789798416250968	3.78858342448943	0.000655015926044163	-0.331756723487178	0.131319701128559	-2.52632865164989	0.0168477578062995	Disease_cat.sep2	0.605157110158277	0.281226908760631	37	12	132258560	SFRS8	NM_004592	Body					TRUE		12:132258359-132258817	Gene_Associated	0.506315990362289	0.57664855238664
148	cg16432125	cg16432125	0.285261300566279	0.0753163616369216	3.78750771235394	0.000656951429061686	-0.580887622867885	0.182070221209366	-3.19045925802393	0.00324425207403944	Disease_cat.sep2	0.605157110158277	0.255595351594653	37	14	87542031								TRUE				0.381428115487314	0.421433643014517
123	cg13448720	cg13448720	0.177520450839896	0.0469554551464556	3.78061399439541	0.00066948808943637	-0.232294830825249	0.094312522093823	-2.46303275183501	0.0195320530580957	Disease_cat.sep2	0.605157110158277	0.287200594250662	37	9	140052246	GRIN1	NM_000832;NM_007327;NM_021569	Body;Body;Body	chr9:140051062-140051730	S_Shore		RDMR	NA				0.407493222343064	0.505751241481813
133	cg14783051	cg14783051	0.519012418638003	0.137386701746013	3.77774858877902	0.000674767318455557	-0.553533840402658	0.206695332292294	-2.67801809679906	0.0117382027580152	Disease_cat.sep2	0.605157110158277	0.273226427520571	37	13	113663538	MCF2L	NM_001112732;NM_024979	Body;Body	chr13:113663201-113663539	Island			NA	13:112711238-112711540			0.474610219298441	0.530192491925412
181	cg20711695	cg20711695	0.347600300325303	0.0920596538674188	3.77581585116435	0.000678351079054445	-0.531143971646071	0.117594432363838	-4.5167442111775	8.53638806299952e-05	Disease_cat.sep2	0.605157110158277	0.228482039875511	37	4	124698165	LOC285419	NR_027106;NR_027105	Body;Body					TRUE				0.62506448875086	0.715156374772101
165	cg19688761	cg19688761	0.346121398420369	0.0917181490515516	3.77375036456336	0.0006822014844048	-0.444627615257515	0.112158083386609	-3.96429398427649	0.000403382452082599	Disease_cat.sep2	0.605157110158277	0.239744939395937	37	10	129785464	PTPRE	NM_006504	5'UTR					NA				0.270209565204446	0.344223962008311
107	cg12046506	cg12046506	0.330528212341273	0.0876977984595403	3.7689453800116	0.000691241317179509	-0.35478100467422	0.14079144311344	-2.51990459667611	0.0171038463240754	Disease_cat.sep2	0.605157110158277	0.281470485889109	37	15	90619616	ZNF710	NM_198526	Body					TRUE				0.139250156693827	0.184980052788178
204	cg23836163	cg23836163	0.165718530877134	0.0439766501148204	3.7683300216013	0.000692407413169622	-0.141030827341004	0.0878567803748368	-1.6052355519893	0.118582494309729	Disease_cat.sep2	0.605157110158277	0.432174095316707	37	2	157393600	GPD2	NM_000408;NM_001083112	Body;Body					TRUE				0.189987878359969	0.232067212577559
111	cg12180893	cg12180893	0.379516949602292	0.101098229522893	3.75394259022463	0.00072022396762608	-0.492631455525771	0.114425872903031	-4.3052453350585	0.000155348806472848	Disease_cat.sep2	0.605157110158277	0.235756675317129	37	14	23794460	PABPN1	NM_004643	Body	chr14:23790212-23790659	S_Shelf	low-CpG:22864297-22864304		NA				0.315526647681736	0.470809098981152
199	cg23401796	cg23401796	0.475590709534053	0.126720841016595	3.75305834240612	0.000721968608058973	-0.420116820201089	0.225166954898345	-1.8658014023006	0.0715566919511209	Disease_cat.sep2	0.605157110158277	0.366544172988722	37	8	141248667	TRAPPC9	NM_001160372;NM_031466	Body;Body					TRUE	8:141317755-141317850			0.33011358130421	0.418349752523352
61	cg06649639	cg06649639	0.185650596779692	0.049493029386373	3.75104533065434	0.00072595568369456	-0.21240240741118	0.106094510701759	-2.00201128226382	0.0540992803085374	Disease_cat.sep2	0.605157110158277	0.339794116682109	37	1	154983995	ZBTB7B	NM_015872	5'UTR					TRUE				0.4279875038719	0.489696965538017
118	cg13012868	cg13012868	0.292483468826375	0.0780716953383969	3.74634453060899	0.000735349987871906	-0.331341219818625	0.102509439756308	-3.23229958729958	0.00290957685503811	Disease_cat.sep2	0.605157110158277	0.255133135540195	37	14	91720578	GPR68	NM_003485	TSS1500	chr14:91719576-91720228	S_Shore			NA		14:91719119-91720759	Promoter_Associated	0.354750132212309	0.417601706572477
108	cg12068069	cg12068069	0.392437067056089	0.104911380651761	3.74065296460764	0.000746882740510392	-0.362701589492902	0.0999273202625413	-3.62965391786719	0.0010103606915658	Disease_cat.sep2	0.605157110158277	0.242044258359605	37	1	26497107	ZNF593	NM_015871	Body	chr1:26496179-26496824	S_Shore			NA		1:26495675-26497186	Promoter_Associated	0.535015057196311	0.646685300804562
109	cg12076543	cg12076543	0.394314291562406	0.105603679585417	3.73390674558331	0.000760780619237496	-0.910137020671259	0.288059266326005	-3.15954779819939	0.00351480194990248	Disease_cat.sep2	0.605157110158277	0.255595351594653	37	11	35039392								TRUE				0.469491213233554	0.503333335409363
89	cg09352844	cg09352844	0.312635168261553	0.0838036655521191	3.7305667502947	0.000767754156980766	-0.536411789773895	0.176598070349838	-3.03747254265731	0.00480840241271812	Disease_cat.sep2	0.605157110158277	0.259971307507985	37	1	32936780	ZBTB8B	NM_001145720	Body					NA	1:32709178-32709568	1:32936329-32937131	Unclassified	0.498336809707436	0.443834440200932
45	cg04843046	cg04843046	0.363793905181973	0.097574562956148	3.72836827714482	0.000772378224329409	-0.33237520214237	0.139561622526246	-2.38156590705918	0.0235625673096437	Disease_cat.sep2	0.605157110158277	0.291804895740951	37	9	111930197	C9orf4	NM_014334	TSS1500	chr9:111929197-111929587	S_Shore			NA				0.65069915396186	0.60314558061938
126	cg13809236	cg13809236	0.247391144318806	0.0663839602456653	3.72667046984381	0.000775967768424997	-0.363173478469084	0.114426047885036	-3.17387068051119	0.00338686870806769	Disease_cat.sep2	0.605157110158277	0.255595351594653	37	11	45908036	MAPK8IP1	NM_005456	Body	chr11:45907006-45907809	S_Shore			NA				0.508602129868262	0.565936076271886
116	cg12840847	cg12840847	0.428616991408195	0.115208104416618	3.72037187469226	0.000789426732062996	-0.601748960531583	0.190117955233319	-3.16513482271097	0.00346435914213183	Disease_cat.sep2	0.605157110158277	0.255595351594653	37	17	75208309	SEC14L1	NM_001143999;NM_003003;NM_001143998;NM_001039573;NM_001144001	Body;Body;Body;Body;Body	chr17:75209459-75209672	N_Shore			NA	17:72719559-72720176			0.189985559251104	0.218977065430678
157	cg18150852	cg18150852	0.303827481071151	0.0817360777853713	3.71717715485399	0.000796339796436045	-0.339167480489176	0.102835887971838	-3.29814315973096	0.00244887943596683	Disease_cat.sep2	0.605157110158277	0.253074722317012	37	20	4807932				chr20:4803013-4804146	S_Shelf			NA				0.400199979159134	0.495877793415495
124	cg13525397	cg13525397	0.248648714823255	0.0669695539327529	3.71286204284613	0.000805770822323984	-0.23239219047535	0.0880682559974346	-2.63877361761449	0.0129005541926003	Disease_cat.sep2	0.605157110158277	0.27426034997489	37	6	31025933	HCG22	NR_003948	Body					TRUE				0.389803295409992	0.519614012239306
214	cg25363080	cg25363080	0.378755282403541	0.102165818588343	3.70726029152333	0.000818176054271652	-0.332901133442654	0.107214877834995	-3.1049900924664	0.00404560095224803	Disease_cat.sep2	0.605157110158277	0.256394401893027	37	5	81452987	ATG10	NM_031482;NM_001131028	Body;Body					TRUE				0.506346012714979	0.628880733006656
137	cg15112783	cg15112783	0.330252015471706	0.0890998868397289	3.70653686761417	0.0008197915739474	-0.0837504539945391	0.124624193066664	-0.672024042312069	0.50654641159593	Disease_cat.sep2	0.605157110158277	0.774321022202793	37	20	33147614	MAP1LC3A	NM_032514;NM_181509	Body;Body	chr20:33147527-33147744	Island			NA	20:32609778-32611316	20:33147399-33148237	Promoter_Associated	0.269372351457116	0.329635713056781
18	cg01837367	cg01837367	0.196567692080758	0.0530475210891291	3.70550193571703	0.00082210813366575	-0.405603879245296	0.105051013690637	-3.86101823291065	0.000536722383931786	Disease_cat.sep2	0.605157110158277	0.239744939395937	37	3	194989568	C3orf21	NM_152531	Body	chr3:194990987-194992478	N_Shore			NA				0.441975242972262	0.541200072153499
186	cg21177778	cg21177778	0.309670422863839	0.0836223000989398	3.7032038403326	0.000827274900080002	-0.266388788330827	0.135074415031026	-1.97216318330632	0.0575692385429579	Disease_cat.sep2	0.605157110158277	0.344892958918071	37	22	48883578				chr22:48884884-48887043	N_Shore		CDMR	NA				0.428503128736667	0.363990779881766
91	cg09422806	cg09422806	0.231279663297227	0.0624547706327734	3.70315447409331	0.000827386234950173	-0.167871407251788	0.10028801418617	-1.6738930231499	0.104213942019181	Disease_cat.sep2	0.605157110158277	0.413148750280215	37	19	3364015	NFIC	NM_205843	Body	chr19:3366743-3367457	N_Shelf		RDMR	NA				0.495664028033024	0.553426184549235
232	cg27561099	cg27561099	0.364646856143186	0.0984787828945996	3.70279612953242	0.000828194840332002	-0.300325365565882	0.0906978742922807	-3.31127237445566	0.00236578705075573	Disease_cat.sep2	0.605157110158277	0.253032988071659	37	3	185136588	MAP3K13	NM_004721	5'UTR			low-CpG:186619273-186619319		NA				0.453701490677893	0.565172396493171
224	cg26332552	cg26332552	0.442033666733293	0.119551149701715	3.69744387934524	0.000840364026709221	-0.492957601145976	0.210852271953227	-2.3379288094905	0.0260201628380563	Disease_cat.sep2	0.605157110158277	0.294950667921781	37	3	197402549	MIR922	NR_030627;NM_014687;NM_001145642	TSS1500;Body;Body					NA				0.456264020443787	0.519654295270643
8	cg00668103	cg00668103	0.346600180548292	0.0937654282249324	3.69646027442906	0.000842619236350753	-0.690768119862944	0.150671843061522	-4.5845866475589	7.03884832867908e-05	Disease_cat.sep2	0.605157110158277	0.228482039875511	37	7	100084730	C7orf51	NM_173564	Body	chr7:100086074-100086286	N_Shore			NA				0.216037509392179	0.286488692355976
95	cg10120040	cg10120040	-0.252022333314059	0.0681872308463908	-3.69603414284126	0.00084359809638263	0.260005292695201	0.162680486984169	1.59825740330187	0.120130091818374	Disease_cat.sep2	0.605157110158277	0.434252122181277	37	20	43108769	TTPAL	NM_001039199;NM_024331	Body;Body					NA				0.39159333098759	0.465956005849022
90	cg09365645	cg09365645	-0.357293157583966	0.0968167575914957	-3.69040614943451	0.000856630223502274	0.219786332645865	0.361624208551422	0.607775495800667	0.547763396672581	Disease_cat.sep2	0.605157110158277	0.798685701294461	37	17	79442037								NA	17:77056618-77056831			0.48792250406624	0.602177727904415
227	cg26872224	cg26872224	0.277112387518482	0.0750911836882329	3.6903451764592	0.000856772477772288	-0.198882800693444	0.168868963393494	-1.177734479426	0.247865196827493	Disease_cat.sep2	0.605157110158277	0.576186508188706	37	12	109569180						low-CpG:108053416-108053607		TRUE				0.32005205845392	0.375679420654728
160	cg18997137	cg18997137	0.313113337111875	0.0849392200635318	3.68632225346167	0.000866209140968515	-0.304702599549043	0.111132727806027	-2.74178998000371	0.0100551004121001	Disease_cat.sep2	0.605157110158277	0.271217725370568	37	13	52419689	FLJ37307	NR_027048;NR_027047	TSS1500;TSS1500					NA		13:52418692-52420099	Unclassified	0.406254036894625	0.333321283976583
100	cg11376341	cg11376341	0.633253454140801	0.171809878443064	3.68578023498605	0.000867488261803365	-0.844189659945742	0.216729040939729	-3.89513863156209	0.000488494406450813	Disease_cat.sep2	0.605157110158277	0.239744939395937	37	10	21796152				chr10:21797632-21799341	N_Shore		RDMR	NA	10:21836158-21836569			0.454441476108507	0.531412321867757
82	cg08882099	cg08882099	0.286277807759121	0.0776755119924314	3.68556061512688	0.000868007069704077	-0.23352983731942	0.123242081082732	-1.89488716246727	0.0674673834636638	Disease_cat.sep2	0.605157110158277	0.36088344134539	37	6	107612007	PDSS2	NM_020381	Body					TRUE				0.162049451325085	0.239390376495727
150	cg16710146	cg16710146	0.228425352120456	0.0619962888025861	3.68450041982074	0.000870515812421108	0.0239489477005803	0.0951619560537194	0.25166514743624	0.802960831950777	Disease_cat.sep2	0.605157110158277	0.925607686881488	37	1	247496575				chr1:247494249-247495840	S_Shore		RDMR	TRUE				0.250555114440318	0.313147795792147
97	cg10506618	cg10506618	0.245881669681051	0.0667352610797433	3.68443407132612	0.000870673047066998	-0.360420854605001	0.105194160731448	-3.42624392931015	0.00174510846635896	Disease_cat.sep2	0.605157110158277	0.246199827579607	37	3	42246902	TRAK1	NM_001042646;NM_014965	Body;Body	chr3:42243930-42244371	S_Shelf			TRUE				0.442704238336881	0.54773235275524
20	cg02060465	cg02060465	-0.205752115818862	0.0558567157350873	-3.68356988253098	0.000872723549767098	0.154531727110998	0.143002682969767	1.08062117368573	0.28820120788924	Disease_cat.sep2	0.605157110158277	0.613748710597134	37	1	152941727	SPRR4	NM_173080	TSS1500					NA				0.303901204715958	0.363082656012443
125	cg13594542	cg13594542	0.391389984578518	0.106257882086738	3.68339719268098	0.000873133861500325	-0.455255987215572	0.111433847400298	-4.08543721532093	0.000287920554214485	Disease_cat.sep2	0.605157110158277	0.235756675317129	37	9	138850547	UBAC1	NM_016172	Body	chr9:138852639-138853439	N_Shelf			NA				0.322119593715135	0.428285551424763
156	cg17888232	cg17888232	0.27371580941561	0.0743157983268071	3.68314430549386	0.000873735060653612	-0.244212689390586	0.130631160460954	-1.8694826604069	0.071027617755345	Disease_cat.sep2	0.605157110158277	0.365793923255467	37	1	245778137	KIF26B	NM_018012	Body					NA	1:243844742-243844785			0.516448772076948	0.568758547981579
6	cg00570069	cg00570069	0.368973095807377	0.100216240271624	3.68176948972861	0.000877010510767861	-0.334726151179668	0.153374975085531	-2.1824039481865	0.0367793115239049	Disease_cat.sep2	0.605157110158277	0.312078808798969	37	19	14271335	LPHN1	NM_014921;NM_001008701	Body;Body	chr19:14273429-14274173	N_Shelf			NA		19:14271200-14271447	Unclassified_Cell_type_specific	0.562135329302481	0.656425226142867
13	cg01236751	cg01236751	0.31536637179969	0.0856749843953023	3.68096211543614	0.000878939608703965	-0.553916704632814	0.197981785688478	-2.79781648956534	0.00876513832951701	Disease_cat.sep2	0.605157110158277	0.268160950332084	37	7	38492620	AMPH	NM_139316;NM_001635	Body;Body					TRUE				0.417096265446192	0.487089020471524
161	cg19164621	cg19164621	0.13585406389841	0.036907481180823	3.68093566810513	0.000879002870261026	-0.241288783508707	0.0669319694295614	-3.60498556317901	0.00108014927636706	Disease_cat.sep2	0.605157110158277	0.245013874463864	37	12	19794901								TRUE				0.569914895108679	0.657375507190763
77	cg08186671	cg08186671	0.635045316703628	0.172533580287274	3.68070560899656	0.000879553354306569	-0.327034090398734	0.193859023247718	-1.68696862761369	0.101648723439631	Disease_cat.sep2	0.605157110158277	0.40957624769868	37	17	1494960	SLC43A2	NM_152346	Body	chr17:1492086-1492322	S_Shelf			NA	17:1440807-1442092			0.654139251209027	0.709101514612234
69	cg07066190	cg07066190	0.182780976297127	0.0496654519053885	3.6802438976156	0.000880659145349282	-0.263632691917081	0.0715672455232953	-3.68370600250735	0.000872400260239679	Disease_cat.sep2	0.605157110158277	0.242044258359605	37	2	43174383								TRUE		2:43173743-43174730	Unclassified	0.426459636437604	0.459119279214831
139	cg15249926	cg15249926	0.432761101842788	0.117779659945909	3.674327995526	0.000894947708533117	-0.0248739589687579	0.148733052199722	-0.167238946561499	0.868268226592484	Disease_cat.sep2	0.605157110158277	0.952166905840747	37	11	133995787	JAM3	NM_032801	Body	chr11:133994709-133995090	S_Shore			TRUE		11:133995696-133995794	Unclassified_Cell_type_specific	0.586975621584504	0.68788929811298
85	cg09148268	cg09148268	0.410965676728338	0.111861528602338	3.67387860565808	0.000896042267585669	-0.320726163910918	0.111149179212754	-2.88554684958139	0.0070525579270861	Disease_cat.sep2	0.605157110158277	0.264247484477468	37	21	43348008	C2CD2	NM_015500;NM_199050	Body;TSS1500					NA		21:43347909-43348115	Unclassified_Cell_type_specific	0.325747806680708	0.390477487067384
193	cg22382854	cg22382854	0.328688125427077	0.0894855545567854	3.67308586346749	0.000897976285824726	-0.35385882848015	0.136658381983619	-2.58936790662841	0.0145156373217772	Disease_cat.sep2	0.605157110158277	0.276162603704514	37	17	56124169								TRUE				0.181439280585835	0.239444705251639
180	cg20686403	cg20686403	0.201011560331861	0.0547272913744952	3.67296745889272	0.000898265500084881	-0.197603008985797	0.0796520509104469	-2.48082763377885	0.0187402707780349	Disease_cat.sep2	0.605157110158277	0.285778962117431	37	22	38438206				chr22:38434864-38435204	S_Shelf			NA		22:38437968-38438210	Unclassified_Cell_type_specific	0.473760696188027	0.546831374666865
207	cg23999833	cg23999833	0.218964374380857	0.0596175857750688	3.67281518589142	0.000898637574155018	-0.357620486417332	0.117496525259335	-3.04366861596972	0.00473307677696081	Disease_cat.sep2	0.605157110158277	0.259472673766924	37	15	101312904								TRUE				0.69762482021983	0.746870195924008
11	cg01203550	cg01203550	-0.287653142585346	0.0783354580251309	-3.67206817751757	0.000900465034217716	0.113150148056833	0.147082311352255	0.769298136645704	0.447538593478637	Disease_cat.sep2	0.605157110158277	0.736362121821308	37	14	23904948	MYH7	NM_000257	TSS200					NA				0.372579517588582	0.433495521865709
31	cg03519180	cg03519180	0.371767728438337	0.101286764545941	3.67044727023257	0.000904442798627089	-0.316578818861769	0.13832345976887	-2.28868493739784	0.0290708394769737	Disease_cat.sep2	0.605157110158277	0.300793110078161	37	10	119102524	PDZD8	NM_173791	Body					TRUE				0.178842503853331	0.210634473506815
122	cg13373757	cg13373757	0.170116954385107	0.0463556104440889	3.66982448845735	0.000905975661486806	-0.267025631075063	0.0961426200810308	-2.7773908267739	0.00921634279190731	Disease_cat.sep2	0.605157110158277	0.269934373701265	37	12	2263558	CACNA1C	NM_001129844;NM_001129827;NM_001129839;NM_001129834;NM_001129841;NM_000719;NM_001129830;NM_001167625;NM_001129843;NM_001167624;NM_001129835;NM_001129837;NM_001167623;NM_001129840;NM_199460;NM_001129833;NM_001129832;NM_001129829;NM_001129846;NM_001129836;NM_001129838;NM_001129831;NM_001129842	Body;Body;Body;Body;Body;Body;Body;Body;Body;Body;Body;Body;Body;Body;Body;Body;Body;Body;Body;Body;Body;Body;Body					TRUE				0.478724030588419	0.641280612234938
26	cg03160508	cg03160508	-0.293558431529551	0.0800223292247169	-3.66845647175787	0.000909351647296091	0.336006164215373	0.161322043515134	2.08282858866619	0.0456073665656447	Disease_cat.sep2	0.605157110158277	0.326488064882291	37	11	66823684	RHOD	NM_014578	TSS1500	chr11:66824118-66824621	N_Shore			NA		11:66823682-66824947	Unclassified_Cell_type_specific	0.262829044089276	0.34711511736866
87	cg09210135	cg09210135	0.576949784406085	0.157430089104537	3.66479996097174	0.000918435252392545	-1.22101233545536	0.326220888967459	-3.74290052154555	0.000742307661723531	Disease_cat.sep2	0.605157110158277	0.242044258359605	37	10	133858570								NA	10:133708375-133708732			0.649619859670057	0.743907508708144
189	cg21738963	cg21738963	0.396264704344423	0.108150229708262	3.66402092176185	0.000920381919123545	-1.07022542551927	0.293436750175095	-3.64720991791471	0.000963378757968749	Disease_cat.sep2	0.605157110158277	0.242044258359605	37	6	88879398				chr6:88875397-88877449	S_Shore		RDMR	NA				0.467933318329325	0.657023025362825
128	cg14035749	cg14035749	0.227428431357381	0.0620873864413107	3.66303760542992	0.000922844755703378	-0.350183080424344	0.099783263716108	-3.50943702764269	0.00139723438693851	Disease_cat.sep2	0.605157110158277	0.245013874463864	37	9	100504065				chr9:100503553-100504016	S_Shore			NA				0.637971336782318	0.572932146851069
212	cg25140795	cg25140795	0.540653295099273	0.147671471111039	3.66118987663322	0.000927489942065441	-0.996431443495063	0.275544832236138	-3.61622257767889	0.00104779790340775	Disease_cat.sep2	0.605157110158277	0.243538873884602	37	7	128494245	FLNC	NM_001127487;NM_001458	Body;Body	chr7:128494059-128494309	Island			NA	7:128281296-128281545			0.6247974285825	0.723237893769831
76	cg08042322	cg08042322	0.309929360873637	0.0846782205976469	3.66008353371385	0.000930282144623645	-0.231420984532686	0.114005343109358	-2.02991349546397	0.0510224903293783	Disease_cat.sep2	0.605157110158277	0.33516049959007	37	12	104233595	NT5DC3	NM_001031701	Body	chr12:104234273-104235327	N_Shore			NA				0.379253417766554	0.456222510874663
171	cg20067801	cg20067801	0.369023658535514	0.100850553724529	3.65911385616675	0.000932736140005985	-0.266322343211327	0.0984958394538261	-2.70389434404664	0.0110258921940022	Disease_cat.sep2	0.605157110158277	0.27221150345056	37	17	15401641								NA				0.191754623728585	0.22138309689456
72	cg07835154	cg07835154	0.438745848819779	0.119962022745313	3.6573728816766	0.000937157864640174	-0.4443130567294	0.144696360948523	-3.0706581272453	0.00441783638412336	Disease_cat.sep2	0.605157110158277	0.258464575721042	37	12	124941315	NCOR2	NM_006312;NM_001077261	Body;Body	chr12:124941314-124941584	Island			NA	12:123507207-123507567	12:124941200-124942462	Promoter_Associated	0.564654093571801	0.611293008154738
138	cg15227682	cg15227682	0.224800915062517	0.0614682549704051	3.65718719639513	0.000937630667216965	-0.305892056601429	0.080921767595833	-3.78009608155397	0.000670439304306163	Disease_cat.sep2	0.605157110158277	0.242044258359605	37	17	37843264	ERBB2	NM_001005862;NM_033419	TSS1500;Body	chr17:37844112-37844481	N_Shore			NA				0.529745998350404	0.579582409696217
130	cg14214165	cg14214165	0.518035519942021	0.14168758801599	3.65618137196011	0.000940195783127053	-0.712683174260171	0.168111005922743	-4.23936059598436	0.000187025461658162	Disease_cat.sep2	0.605157110158277	0.235756675317129	37	2	218777482	TNS1	NM_022648	5'UTR					TRUE				0.1397418903458	0.179797587498217
231	cg27466999	cg27466999	0.331339363287397	0.090629174368328	3.65599008924868	0.000940684374635803	-0.331010083411094	0.123052364101608	-2.68999369356096	0.0114033812296046	Disease_cat.sep2	0.605157110158277	0.273226427520571	37	16	948246	LMF1	NM_022773	Body	chr16:949658-949960	N_Shore			NA		16:948134-948341	Unclassified_Cell_type_specific	0.281013697900121	0.341874399289858
155	cg17804348	cg17804348	0.68346199058832	0.186946334962299	3.65592612835203	0.000940847804300591	-0.659935602515981	0.223891117222759	-2.94757385063822	0.00603748666933819	Disease_cat.sep2	0.605157110158277	0.260660073191657	37	1	3649473	TP73	NM_001126240;NM_005427;NM_001126242;NM_001126241	Body;Body;3'UTR;3'UTR	chr1:3649294-3649674	Island			TRUE	1:3639248-3639685			0.374319843294521	0.471086300694261
67	cg06874326	cg06874326	0.366495187685538	0.100247920020531	3.65588819808412	0.000940944734833354	-0.446751244885149	0.164348102493522	-2.71832310873657	0.0106463972737744	Disease_cat.sep2	0.605157110158277	0.271852230328777	37	8	101662790	SNX31	NM_152628	TSS1500	chr8:101661671-101662022	S_Shore			NA		8:101661719-101662792	Unclassified_Cell_type_specific	0.48871158530984	0.582285165946102
34	cg03762242	cg03762242	0.34786719240382	0.0951821044053503	3.65475416389581	0.000943847233570085	-0.279986350913638	0.172608603207693	-1.62208804028581	0.114912532188721	Disease_cat.sep2	0.605157110158277	0.427145200571232	37	17	9940004	GAS7	NM_201433;NM_201432;NM_201432	Body;1stExon;5'UTR			low-CpG:9880598-9880730		NA				0.220374447745512	0.282051104669802
92	cg09753657	cg09753657	0.301946401515595	0.082622877997615	3.65451323935135	0.000944464985362277	-0.453126079346062	0.289065278468153	-1.56755623417423	0.127137030046266	Disease_cat.sep2	0.605157110158277	0.443124480210015	37	1	159869927	CCDC19	NM_012337	TSS200	chr1:159869901-159870143	Island			TRUE	1:158136551-158136767			0.214839136876245	0.25754875798231
149	cg16545749	cg16545749	0.317283689454753	0.0868347489217672	3.65387927522662	0.000946092401329357	0.259352565108974	0.140717658192048	1.8430705033125	0.074899164688157	Disease_cat.sep2	0.605157110158277	0.372251717424998	37	6	168550568								NA	6:168293361-168293418			0.546472934880017	0.609022239228243
14	cg01322214	cg01322214	0.459497043393409	0.125812107850243	3.65224819172698	0.000950291992416458	-0.287271698911956	0.101260822417682	-2.83694811135362	0.00795795210111558	Disease_cat.sep2	0.605157110158277	0.265132713609167	37	7	25219198	C7orf31	NM_138811	5'UTR	chr7:25219408-25219962	N_Shore		CDMR	NA		7:25218896-25220655	Promoter_Associated	0.731951311757806	0.660900089113345
132	cg14626259	cg14626259	0.306769193338995	0.0839951655531556	3.6522244026635	0.000950353376401908	-0.246278924126032	0.33100744619698	-0.744028350285128	0.462462079456884	Disease_cat.sep2	0.605157110158277	0.746220539845123	37	21	38079019	SIM2	NM_009586;NM_005069	Body;Body	chr21:38079941-38081833	N_Shore		DMR	TRUE	21:37000889-37000979			0.288434420539755	0.337558479756558
73	cg07965110	cg07965110	0.353542649764435	0.096919608696145	3.64779278951523	0.000961855864313718	-0.539073858566543	0.156481424296808	-3.44497029592502	0.00166017732129112	Disease_cat.sep2	0.605157110158277	0.246199827579607	37	1	24863166				chr1:24861702-24861920	S_Shore			NA		1:24863056-24863486	Promoter_Associated_Cell_type_specific	0.281931756365324	0.345401235958692
134	cg14787477	cg14787477	0.241563209053612	0.0662323125614514	3.64721085088922	0.00096337631847714	-0.0286158205413181	0.174757746369934	-0.163745648680677	0.870994299052924	Disease_cat.sep2	0.605157110158277	0.953291956181695	37	17	40687596	NAGLU	NM_000263	TSS1500	chr17:40688033-40688745	N_Shore			NA				0.224837259663209	0.284276379016631
140	cg15258447	cg15258447	-0.408178319984738	0.111915508435566	-3.64720069354589	0.000963402877675237	0.915953375635199	0.289071642839622	3.16860334911292	0.00343339160984578	Disease_cat.sep2	0.605157110158277	0.255595351594653	37	10	99798430								NA	10:99788367-99788429			0.273469583580195	0.353853643575318
201	cg23648516	cg23648516	0.324176929358261	0.0889375512210644	3.64499499825988	0.000969187146196281	-0.507238625496115	0.124309401368101	-4.08045264407714	0.000291955800283815	Disease_cat.sep2	0.605157110158277	0.235756675317129	37	13	78467552								TRUE				0.737572208207922	0.687097378421868
43	cg04561571	cg04561571	0.350559998535523	0.0961831347144189	3.6447138011917	0.000969926982299293	-0.611221271448252	0.289109824681364	-2.11414908546223	0.0426470635734754	Disease_cat.sep2	0.605157110158277	0.321704716224698	37	12	93834146	UBE2N	NM_003348	Body	chr12:93834935-93836089	N_Shore		RDMR	NA				0.103359116227271	0.136561559859809
185	cg21125503	cg21125503	0.286405241932289	0.0786062674587771	3.6435420633919	0.000973015757088584	-0.991168972588198	0.237674754185398	-4.17027452488722	0.00022707345936741	Disease_cat.sep2	0.605157110158277	0.235756675317129	37	12	125414015				chr12:125412891-125413165	S_Shore			NA				0.508472561681654	0.575637345428929
230	cg27353689	cg27353689	0.360578713691489	0.0990164943918887	3.64160250174467	0.000978149555010937	-0.44769058384874	0.13285241615175	-3.36983396175023	0.00202700418780678	Disease_cat.sep2	0.605157110158277	0.249755489801088	37	15	90033146	RHCG	NM_016321	Body	chr15:90029931-90030328	S_Shelf			NA				0.307099477796584	0.406161826275072
213	cg25236791	cg25236791	0.283501968604788	0.0778975896885992	3.6394190081889	0.000983960468072835	-0.307582599654835	0.103568313683663	-2.96985234880148	0.00570782549376504	Disease_cat.sep2	0.605157110158277	0.260517877471117	37	3	52302252	WDR82	NM_025222	Body					NA				0.198020307527014	0.282785902688872
99	cg11059760	cg11059760	0.237461177173026	0.0652714656142154	3.63805492857372	0.000987607667918569	-0.213921506168373	0.111089988191446	-1.92565963549941	0.0633620505346308	Disease_cat.sep2	0.605157110158277	0.354802742054605	37	11	65836288	SF3B2	NM_006842	3'UTR	chr11:65837254-65838649	N_Shore			TRUE				0.623123554784848	0.674552144584068
202	cg23765707	cg23765707	0.351959890870645	0.0967739425542333	3.63692830509	0.000990629859376466	-0.573620920465033	0.186180317514023	-3.08099657431205	0.00430244997058131	Disease_cat.sep2	0.605157110158277	0.256885761675636	37	17	80551747	FOXK2	NM_004514	Body	chr17:80554807-80555019	N_Shelf			TRUE	17:78144598-78145223	17:80550561-80552015	Promoter_Associated_Cell_type_specific	0.485591237101694	0.577085357315448
22	cg02386957	cg02386957	0.34921802523923	0.0960283563842573	3.63661358361518	0.000991475708748485	-0.381610983602859	0.13381022391386	-2.8518821091617	0.00766871983541248	Disease_cat.sep2	0.605157110158277	0.264369116344706	37	13	111838481	ARHGEF7	NM_001113511;NM_001113513;NM_003899;NM_001113512;NM_145735	Body;TSS1500;5'UTR;Body;Body					NA				0.434330381482649	0.511755905911471
40	cg04264726	cg04264726	0.406317721311975	0.111798371427199	3.63437960790477	0.000997499943883997	-0.141890754213349	0.101441916378879	-1.39873889688161	0.171816869963884	Disease_cat.sep2	0.605157110158277	0.497219567742656	37	3	49710768	APEH	NM_001640	TSS1500	chr3:49710968-49712279	N_Shore			NA		3:49710532-49712457	Promoter_Associated	0.350504807054074	0.373978301838536
166	cg19752143	cg19752143	0.248908353456045	0.0684975104098923	3.63383065992567	0.000998985687650547	-0.561839374094335	0.177682024592637	-3.16204959608288	0.00349212828892246	Disease_cat.sep2	0.605157110158277	0.255595351594653	37	2	44552508	PREPL	NM_006036;NM_001171603;NM_001171613;NM_001171606;NM_001042385;NM_001042386;NM_001171617	Body;Body;Body;Body;Body;Body;Body					TRUE				0.658821604772094	0.725029647892676
